# Supplementary material for: Family-Specialized Transformer for L-cystathionine gamma-lyase Engineering and Its Structural Interpretation
Source: Comput Struct Biotechnol J. 2026 Jun 5;35(1):0073. doi: 10.34133/csbj.0073 (PMC13237489; doi:10.34133/csbj.0073)
Supplement: Supplementary 1 — Figs. S1 to 15 Tables S1 to S8 [file csbj.0073.f1.zip]

Archive with 25 entries (25 files):
- 9XLU.cif
- Fig_S1.pdf
- Fig_S10_data.xlsx
- Fig_S11_data.xlsx
- Fig_S12.pdf
- Fig_S12_data.xlsx
- Fig_S3_data.xlsx
- Fig_S4_data.csv
- Fig_S5_data.xlsx
- Fig_S8_data.csv
- Fig_S9_data.xlsx
- Fig_second_revision_S10.pdf
- Fig_second_revision_S11.pdf
- Fig_second_revision_S13.pdf
- Fig_second_revision_S14.pdf
- Fig_second_revision_S15.pdf
- Fig_second_revision_S2.pdf
- Fig_second_revision_S3.pdf
- Fig_second_revision_S4.pdf
- Fig_second_revision_S5.pdf
- Fig_second_revision_S6.pdf
- Fig_second_revision_S7.pdf
- Fig_second_revision_S8.pdf
- Fig_second_revision_S9.pdf
- Supplementary_figures_tables_with_legends_second_revised.docx
