# Supplementary material for: Family-Specialized Transformer for L-cystathionine gamma-lyase Engineering and Its Structural Interpretation
Source: Comput Struct Biotechnol J. 2026 Jun 5;35(1):0073. doi: 10.34133/csbj.0073 (PMC13237489; doi:10.34133/csbj.0073)
Supplement: Supplementary 1 — Figs. S1 to 15 Tables S1 to S8 [file csbj.0073.f1.zip › 9XLU.cif]

data_default
_cell.angle_beta                  90.000
_cell.angle_gamma                 90.000
_cell.length_b                    80.467
_cell.length_c                    161.067
_cell.angle_alpha                 90.000
_cell.volume                      814339.055
_cell.length_a                    62.832
_space_group.crystal_system       orthorhombic
_space_group.name_H-M_alt         'I 2 2 2'
_space_group.IT_number            23
_space_group.name_Hall            ' I 2 2'
_symmetry.space_group_name_H-M    'I 2 2 2'
_symmetry.Int_Tables_number       23
_symmetry.space_group_name_Hall   ' I 2 2'
loop_
  _space_group_symop.id
  _space_group_symop.operation_xyz
   1 x,y,z
   2 x,-y,-z
   3 -x,y,-z
   4 -x,-y,z
   5 x+1/2,y+1/2,z+1/2
   6 x+1/2,-y+1/2,-z+1/2
   7 -x+1/2,y+1/2,-z+1/2
   8 -x+1/2,-y+1/2,z+1/2

loop_
  _struct_asym.id
   A
   B

loop_
  _chem_comp.id
   ALA
   ARG
   ASN
   ASP
   GLN
   GLU
   GLY
   HIS
   HOH
   ILE
   LEU
   LYS
   MET
   PHE
   PRO
   SER
   THR
   TYR
   VAL

_refine.pdbx_refine_id            'X-RAY DIFFRACTION'
_refine.entry_id                  UNNAMED
_refine.pdbx_diffrn_id            1
_refine.ls_number_reflns_obs      25074
_refine.ls_d_res_low              40.27
_refine.ls_d_res_high             2.33
_refine.ls_percent_reflns_obs     74.17
_refine.ls_R_factor_obs           0.2123
_refine.ls_R_factor_R_work        0.2071
_refine.ls_R_factor_R_free        0.2603
_refine.ls_percent_reflns_R_free  9.95
loop_
  _refine_ls_shell.pdbx_refine_id
  _refine_ls_shell.d_res_high
  _refine_ls_shell.d_res_low
  _refine_ls_shell.number_reflns_R_work
  _refine_ls_shell.R_factor_R_work
  _refine_ls_shell.percent_reflns_obs
  _refine_ls_shell.R_factor_R_free
  _refine_ls_shell.number_reflns_R_free
   'X-RAY DIFFRACTION' 2.33 2.37 571 0.2543 36.0 0.3466 86
   'X-RAY DIFFRACTION' 2.37 2.42 769 0.2452 47.0 0.3051 96
   'X-RAY DIFFRACTION' 2.42 2.47 910 0.2189 54.0 0.2922 102
   'X-RAY DIFFRACTION' 2.47 2.53 1023 0.2252 60.0 0.2603 103
   'X-RAY DIFFRACTION' 2.53 2.59 1155 0.2111 67.0 0.2650 115
   'X-RAY DIFFRACTION' 2.59 2.66 1237 0.2154 71.0 0.2703 118
   'X-RAY DIFFRACTION' 2.66 2.74 1341 0.2150 77.0 0.2612 116
   'X-RAY DIFFRACTION' 2.74 2.83 1309 0.2038 83.0 0.2614 245
   'X-RAY DIFFRACTION' 2.83 2.93 1503 0.1989 87.0 0.2540 133
   'X-RAY DIFFRACTION' 2.93 3.05 1574 0.1953 90.0 0.2529 131
   'X-RAY DIFFRACTION' 3.05 3.19 1609 0.2079 93.0 0.2899 142
   'X-RAY DIFFRACTION' 3.19 3.35 1499 0.2085 95.0 0.2671 279
   'X-RAY DIFFRACTION' 3.36 3.57 1510 0.1982 88.0 0.2842 146
   'X-RAY DIFFRACTION' 3.57 3.84 1439 0.1940 83.0 0.2576 138
   'X-RAY DIFFRACTION' 3.84 4.23 1292 0.1969 76.0 0.2202 137
   'X-RAY DIFFRACTION' 4.23 4.84 1312 0.1835 77.0 0.2382 143
   'X-RAY DIFFRACTION' 4.84 6.09 1372 0.2053 81.0 0.2850 135
   'X-RAY DIFFRACTION' 6.09 40.27 1154 0.2443 68.0 0.2212 130

loop_
  _refine_ls_restr.type
  _refine_ls_restr.dev_ideal
  _refine_ls_restr.number
  _refine_ls_restr.pdbx_refine_id
   f_bond_d 0.003 2596 'X-RAY DIFFRACTION'
   f_angle_d 0.583 3519 'X-RAY DIFFRACTION'

loop_
  _software.classification
  _software.name
   refinement PHENIX
   'data extraction' PDB_EXTRACT

loop_
  _atom_site.group_PDB
  _atom_site.id
  _atom_site.label_atom_id
  _atom_site.label_alt_id
  _atom_site.label_comp_id
  _atom_site.auth_asym_id
  _atom_site.auth_seq_id
  _atom_site.pdbx_PDB_ins_code
  _atom_site.Cartn_x
  _atom_site.Cartn_y
  _atom_site.Cartn_z
  _atom_site.occupancy
  _atom_site.B_iso_or_equiv
  _atom_site.type_symbol
  _atom_site.pdbx_formal_charge
  _atom_site.label_asym_id
  _atom_site.label_entity_id
  _atom_site.label_seq_id
  _atom_site.pdbx_PDB_model_num
   ATOM 1 N . MET A 1 ? -17.84400 13.65300 8.18200 1.000 46.71000 N ? A ? 1 1
   ATOM 2 CA . MET A 1 ? -16.72200 13.74200 7.24900 1.000 53.73000 C ? A ? 1 1
   ATOM 3 C . MET A 1 ? -15.43600 13.10500 7.77200 1.000 47.09000 C ? A ? 1 1
   ATOM 4 O . MET A 1 ? -15.12600 13.19900 8.95600 1.000 48.00000 O ? A ? 1 1
   ATOM 5 CB . MET A 1 ? -16.39700 15.19500 6.91500 1.000 42.50000 C ? A ? 1 1
   ATOM 6 CG . MET A 1 ? -17.53400 16.02400 6.31600 1.000 48.54000 C ? A ? 1 1
   ATOM 7 SD . MET A 1 ? -17.11300 17.71700 5.99500 1.000 60.22000 S ? A ? 1 1
   ATOM 8 CE . MET A 1 ? -16.25900 17.69700 4.39200 1.000 55.75000 C ? A ? 1 1
   ATOM 9 N . ASN A 2 ? -14.67800 12.46600 6.88900 1.000 40.20000 N ? A ? 2 1
   ATOM 10 CA . ASN A 2 ? -13.35500 12.01400 7.27300 1.000 38.05000 C ? A ? 2 1
   ATOM 11 C . ASN A 2 ? -12.36300 13.18300 7.24900 1.000 35.68000 C ? A ? 2 1
   ATOM 12 O . ASN A 2 ? -12.69800 14.32600 6.91900 1.000 36.90000 O ? A ? 2 1
   ATOM 13 CB . ASN A 2 ? -12.92500 10.86000 6.37800 1.000 34.69000 C ? A ? 2 1
   ATOM 14 CG . ASN A 2 ? -13.71700 9.60100 6.65100 1.000 41.26000 C ? A ? 2 1
   ATOM 15 OD1 . ASN A 2 ? -14.20800 9.39700 7.76200 1.000 46.23000 O ? A ? 2 1
   ATOM 16 ND2 . ASN A 2 ? -13.86600 8.75800 5.63700 1.000 37.49000 N ? A ? 2 1
   ATOM 17 N . LYS A 3 ? -11.12000 12.89000 7.62700 1.000 37.83000 N ? A ? 3 1
   ATOM 18 CA . LYS A 3 ? -10.17000 13.94800 7.96600 1.000 34.95000 C ? A ? 3 1
   ATOM 19 C . LYS A 3 ? -9.78300 14.78200 6.74800 1.000 28.42000 C ? A ? 3 1
   ATOM 20 O . LYS A 3 ? -9.69300 16.01300 6.83700 1.000 35.24000 O ? A ? 3 1
   ATOM 21 CB . LYS A 3 ? -8.94100 13.32700 8.63200 1.000 38.69000 C ? A ? 3 1
   ATOM 22 CG . LYS A 3 ? -9.31900 12.41700 9.79900 1.000 38.71000 C ? A ? 3 1
   ATOM 23 CD . LYS A 3 ? -8.34100 11.26800 9.99200 1.000 42.86000 C ? A ? 3 1
   ATOM 24 CE . LYS A 3 ? -7.03800 11.74700 10.60400 1.000 33.67000 C ? A ? 3 1
   ATOM 25 NZ . LYS A 3 ? -6.18200 10.61400 11.05000 1.000 32.29000 N ? A ? 3 1
   ATOM 26 N . LYS A 4 ? -9.58500 14.13900 5.59400 1.000 32.69000 N ? A ? 4 1
   ATOM 27 CA . LYS A 4 ? -9.08800 14.86300 4.42700 1.000 23.76000 C ? A ? 4 1
   ATOM 28 C . LYS A 4 ? -10.15300 15.77900 3.83700 1.000 24.89000 C ? A ? 4 1
   ATOM 29 O . LYS A 4 ? -9.83900 16.88100 3.37300 1.000 25.99000 O ? A ? 4 1
   ATOM 30 CB . LYS A 4 ? -8.57000 13.87500 3.38400 1.000 27.39000 C ? A ? 4 1
   ATOM 31 CG . LYS A 4 ? -7.28500 13.17400 3.80800 1.000 29.55000 C ? A ? 4 1
   ATOM 32 CD . LYS A 4 ? -6.86300 12.08700 2.83000 1.000 27.67000 C ? A ? 4 1
   ATOM 33 CE . LYS A 4 ? -5.51100 11.50600 3.22800 1.000 30.00000 C ? A ? 4 1
   ATOM 34 NZ . LYS A 4 ? -5.06100 10.39700 2.34100 1.000 27.85000 N ? A ? 4 1
   ATOM 35 N . THR A 5 ? -11.41500 15.34400 3.83500 1.000 32.31000 N ? A ? 5 1
   ATOM 36 CA . THR A 5 ? -12.49300 16.23900 3.42600 1.000 36.10000 C ? A ? 5 1
   ATOM 37 C . THR A 5 ? -12.70100 17.34200 4.45000 1.000 31.25000 C ? A ? 5 1
   ATOM 38 O . THR A 5 ? -13.06800 18.47100 4.09600 1.000 29.79000 O ? A ? 5 1
   ATOM 39 CB . THR A 5 ? -13.79100 15.45800 3.24300 1.000 31.96000 C ? A ? 5 1
   ATOM 40 OG1 . THR A 5 ? -14.33900 15.14300 4.52700 1.000 52.11000 O ? A ? 5 1
   ATOM 41 CG2 . THR A 5 ? -13.52500 14.17600 2.53300 1.000 25.58000 C ? A ? 5 1
   ATOM 42 N . LYS A 6 ? -12.47800 17.01700 5.72300 1.000 35.03000 N ? A ? 6 1
   ATOM 43 CA . LYS A 6 ? -12.66900 17.97700 6.79900 1.000 31.69000 C ? A ? 6 1
   ATOM 44 C . LYS A 6 ? -11.66300 19.11700 6.69900 1.000 30.09000 C ? A ? 6 1
   ATOM 45 O . LYS A 6 ? -11.99700 20.27900 6.95900 1.000 29.64000 O ? A ? 6 1
   ATOM 46 CB . LYS A 6 ? -12.55300 17.24600 8.13300 1.000 35.88000 C ? A ? 6 1
   ATOM 47 CG . LYS A 6 ? -13.38500 17.81600 9.22500 1.000 37.60000 C ? A ? 6 1
   ATOM 48 CD . LYS A 6 ? -12.49500 18.40000 10.27900 1.000 50.57000 C ? A ? 6 1
   ATOM 49 CE . LYS A 6 ? -13.24500 19.45200 11.02700 1.000 49.24000 C ? A ? 6 1
   ATOM 50 NZ . LYS A 6 ? -13.87900 20.40400 10.08000 1.000 54.81000 N ? A ? 6 1
   ATOM 51 N . LEU A 7 ? -10.42400 18.80200 6.31100 1.000 26.51000 N ? A ? 7 1
   ATOM 52 CA . LEU A 7 ? -9.41800 19.83600 6.09300 1.000 31.74000 C ? A ? 7 1
   ATOM 53 C . LEU A 7 ? -9.78400 20.78900 4.96000 1.000 29.37000 C ? A ? 7 1
   ATOM 54 O . LEU A 7 ? -9.23800 21.89600 4.89900 1.000 21.58000 O ? A ? 7 1
   ATOM 55 CB . LEU A 7 ? -8.06300 19.19400 5.79600 1.000 22.58000 C ? A ? 7 1
   ATOM 56 CG . LEU A 7 ? -7.43000 18.43900 6.96100 1.000 23.45000 C ? A ? 7 1
   ATOM 57 CD1 . LEU A 7 ? -6.34200 17.51300 6.45900 1.000 22.76000 C ? A ? 7 1
   ATOM 58 CD2 . LEU A 7 ? -6.87200 19.42200 7.97300 1.000 15.83000 C ? A ? 7 1
   ATOM 59 N . ILE A 8 ? -10.68500 20.39100 4.06600 1.000 27.42000 N ? A ? 8 1
   ATOM 60 CA . ILE A 8 ? -11.01300 21.18200 2.88900 1.000 23.88000 C ? A ? 8 1
   ATOM 61 C . ILE A 8 ? -12.29600 21.97800 3.08300 1.000 26.02000 C ? A ? 8 1
   ATOM 62 O . ILE A 8 ? -12.36600 23.14700 2.70600 1.000 35.28000 O ? A ? 8 1
   ATOM 63 CB . ILE A 8 ? -11.11000 20.27200 1.64500 1.000 29.27000 C ? A ? 8 1
   ATOM 64 CG1 . ILE A 8 ? -9.76100 19.60700 1.37400 1.000 25.21000 C ? A ? 8 1
   ATOM 65 CG2 . ILE A 8 ? -11.57100 21.06800 0.43300 1.000 25.98000 C ? A ? 8 1
   ATOM 66 CD1 . ILE A 8 ? -8.63300 20.59100 1.15400 1.000 18.73000 C ? A ? 8 1
   ATOM 67 N . HIS A 9 ? -13.32300 21.36500 3.67100 1.000 27.38000 N ? A ? 9 1
   ATOM 68 CA . HIS A 9 ? -14.61500 22.02500 3.80300 1.000 32.37000 C ? A ? 9 1
   ATOM 69 C . HIS A 9 ? -14.99300 22.35600 5.23800 1.000 33.97000 C ? A ? 9 1
   ATOM 70 O . HIS A 9 ? -16.07500 22.91300 5.45900 1.000 37.09000 O ? A ? 9 1
   ATOM 71 CB . HIS A 9 ? -15.72100 21.15900 3.18500 1.000 36.67000 C ? A ? 9 1
   ATOM 72 CG . HIS A 9 ? -15.44500 20.75600 1.77000 1.000 29.06000 C ? A ? 9 1
   ATOM 73 ND1 . HIS A 9 ? -15.02800 19.48800 1.42500 1.000 29.23000 N ? A ? 9 1
   ATOM 74 CD2 . HIS A 9 ? -15.50800 21.45800 0.61300 1.000 33.31000 C ? A ? 9 1
   ATOM 75 CE1 . HIS A 9 ? -14.85700 19.42300 0.11600 1.000 30.95000 C ? A ? 9 1
   ATOM 76 NE2 . HIS A 9 ? -15.14000 20.60600 -0.40000 1.000 34.82000 N ? A ? 9 1
   ATOM 77 N . GLY A 10 ? -14.14900 22.03100 6.20800 1.000 37.33000 N ? A ? 10 1
   ATOM 78 CA . GLY A 10 ? -14.49400 22.23700 7.60200 1.000 40.34000 C ? A ? 10 1
   ATOM 79 C . GLY A 10 ? -14.63400 23.69900 7.97300 1.000 35.99000 C ? A ? 10 1
   ATOM 80 O . GLY A 10 ? -14.23800 24.61300 7.25400 1.000 33.44000 O ? A ? 10 1
   ATOM 81 N . GLY A 11 ? -15.22300 23.90800 9.14500 1.000 40.50000 N ? A ? 11 1
   ATOM 82 CA . GLY A 11 ? -15.36700 25.23800 9.70300 1.000 39.79000 C ? A ? 11 1
   ATOM 83 C . GLY A 11 ? -16.28500 26.14900 8.91200 1.000 49.93000 C ? A ? 11 1
   ATOM 84 O . GLY A 11 ? -17.16700 25.68500 8.19200 1.000 68.88000 O ? A ? 11 1
   ATOM 85 N . SER A 55 ? -12.19700 33.04900 9.79700 1.000 40.11000 N ? A ? 12 1
   ATOM 86 CA . SER A 55 ? -12.26100 31.79400 9.05500 1.000 40.94000 C ? A ? 12 1
   ATOM 87 C . SER A 55 ? -11.34200 30.74700 9.68000 1.000 33.00000 C ? A ? 12 1
   ATOM 88 O . SER A 55 ? -11.73100 29.59200 9.85200 1.000 39.66000 O ? A ? 12 1
   ATOM 89 CB . SER A 55 ? -11.89100 32.02100 7.58400 1.000 52.05000 C ? A ? 12 1
   ATOM 90 OG . SER A 55 ? -11.94100 30.81200 6.84300 1.000 46.30000 O ? A ? 12 1
   ATOM 91 N . VAL A 56 ? -10.11900 31.15900 10.02400 1.000 30.95000 N ? A ? 13 1
   ATOM 92 CA . VAL A 56 ? -9.16500 30.22200 10.60900 1.000 28.03000 C ? A ? 13 1
   ATOM 93 C . VAL A 56 ? -9.61300 29.79900 12.00200 1.000 28.61000 C ? A ? 13 1
   ATOM 94 O . VAL A 56 ? -9.32100 28.68000 12.44400 1.000 22.42000 O ? A ? 13 1
   ATOM 95 CB . VAL A 56 ? -7.75000 30.83600 10.61900 1.000 24.03000 C ? A ? 13 1
   ATOM 96 CG1 . VAL A 56 ? -7.68100 32.03900 11.55000 1.000 25.96000 C ? A ? 13 1
   ATOM 97 CG2 . VAL A 56 ? -6.71200 29.78800 10.99800 1.000 19.23000 C ? A ? 13 1
   ATOM 98 N . GLU A 57 ? -10.34200 30.66700 12.70900 1.000 25.83000 N ? A ? 14 1
   ATOM 99 CA . GLU A 57 ? -10.87400 30.29800 14.01600 1.000 33.17000 C ? A ? 14 1
   ATOM 100 C . GLU A 57 ? -11.82300 29.11100 13.90100 1.000 27.00000 C ? A ? 14 1
   ATOM 101 O . GLU A 57 ? -11.69700 28.12700 14.64000 1.000 21.98000 O ? A ? 14 1
   ATOM 102 CB . GLU A 57 ? -11.57700 31.49800 14.65600 1.000 28.02000 C ? A ? 14 1
   ATOM 103 CG . GLU A 57 ? -10.64600 32.62400 15.10500 1.000 24.05000 C ? A ? 14 1
   ATOM 104 CD . GLU A 57 ? -10.49000 33.72900 14.06900 1.000 37.28000 C ? A ? 14 1
   ATOM 105 OE1 . GLU A 57 ? -10.44100 33.42900 12.85600 1.000 37.94000 O ? A ? 14 1
   ATOM 106 OE2 . GLU A 57 ? -10.42300 34.90800 14.47100 1.000 43.98000 O ? A ? 14 1
   ATOM 107 N . SER A 58 ? -12.77900 29.18400 12.96900 1.000 23.42000 N ? A ? 15 1
   ATOM 108 CA . SER A 58 ? -13.69600 28.07000 12.75100 1.000 24.79000 C ? A ? 15 1
   ATOM 109 C . SER A 58 ? -12.95100 26.82100 12.30400 1.000 26.58000 C ? A ? 15 1
   ATOM 110 O . SER A 58 ? -13.28200 25.70700 12.72700 1.000 32.11000 O ? A ? 15 1
   ATOM 111 CB . SER A 58 ? -14.75600 28.44600 11.71200 1.000 36.78000 C ? A ? 15 1
   ATOM 112 OG . SER A 58 ? -15.76400 29.27000 12.27300 1.000 49.67000 O ? A ? 15 1
   ATOM 113 N . VAL A 59 ? -11.94000 26.98700 11.44900 1.000 22.72000 N ? A ? 16 1
   ATOM 114 CA . VAL A 59 ? -11.19200 25.83400 10.95800 1.000 20.62000 C ? A ? 16 1
   ATOM 115 C . VAL A 59 ? -10.51000 25.11300 12.11300 1.000 21.59000 C ? A ? 16 1
   ATOM 116 O . VAL A 59 ? -10.66100 23.89800 12.28000 1.000 30.20000 O ? A ? 16 1
   ATOM 117 CB . VAL A 59 ? -10.17800 26.26300 9.88300 1.000 24.95000 C ? A ? 16 1
   ATOM 118 CG1 . VAL A 59 ? -9.23300 25.11500 9.56900 1.000 19.16000 C ? A ? 16 1
   ATOM 119 CG2 . VAL A 59 ? -10.90200 26.70900 8.62300 1.000 25.87000 C ? A ? 16 1
   ATOM 120 N . ILE A 60 ? -9.75600 25.85000 12.93200 1.000 21.58000 N ? A ? 17 1
   ATOM 121 CA . ILE A 60 ? -9.03000 25.20000 14.01900 1.000 23.85000 C ? A ? 17 1
   ATOM 122 C . ILE A 60 ? -9.99300 24.66800 15.07200 1.000 24.59000 C ? A ? 17 1
   ATOM 123 O . ILE A 60 ? -9.74000 23.61600 15.67500 1.000 24.39000 O ? A ? 17 1
   ATOM 124 CB . ILE A 60 ? -7.98000 26.15000 14.63400 1.000 20.76000 C ? A ? 17 1
   ATOM 125 CG1 . ILE A 60 ? -7.10300 25.39200 15.63300 1.000 16.63000 C ? A ? 17 1
   ATOM 126 CG2 . ILE A 60 ? -8.63700 27.33500 15.31600 1.000 19.36000 C ? A ? 17 1
   ATOM 127 CD1 . ILE A 60 ? -6.36300 24.21600 15.02400 1.000 19.06000 C ? A ? 17 1
   ATOM 128 N . ALA A 61 ? -11.11600 25.35300 15.30400 1.000 19.56000 N ? A ? 18 1
   ATOM 129 CA . ALA A 61 ? -12.11500 24.81800 16.22100 1.000 24.33000 C ? A ? 18 1
   ATOM 130 C . ALA A 61 ? -12.63000 23.47500 15.72400 1.000 34.48000 C ? A ? 18 1
   ATOM 131 O . ALA A 61 ? -12.70900 22.50400 16.48300 1.000 34.18000 O ? A ? 18 1
   ATOM 132 CB . ALA A 61 ? -13.26500 25.81100 16.38700 1.000 21.88000 C ? A ? 18 1
   ATOM 133 N . ALA A 62 ? -12.94500 23.39200 14.43200 1.000 31.26000 N ? A ? 19 1
   ATOM 134 CA . ALA A 62 ? -13.52900 22.17300 13.89100 1.000 31.65000 C ? A ? 19 1
   ATOM 135 C . ALA A 62 ? -12.51000 21.04000 13.82500 1.000 35.58000 C ? A ? 19 1
   ATOM 136 O . ALA A 62 ? -12.84800 19.88000 14.09200 1.000 30.58000 O ? A ? 19 1
   ATOM 137 CB . ALA A 62 ? -14.11800 22.46400 12.51400 1.000 29.52000 C ? A ? 19 1
   ATOM 138 N . LEU A 63 ? -11.25800 21.35200 13.47300 1.000 26.15000 N ? A ? 20 1
   ATOM 139 CA . LEU A 63 ? -10.23400 20.31600 13.36500 1.000 27.75000 C ? A ? 20 1
   ATOM 140 C . LEU A 63 ? -9.93600 19.66900 14.71100 1.000 30.76000 C ? A ? 20 1
   ATOM 141 O . LEU A 63 ? -9.55900 18.49300 14.76200 1.000 34.43000 O ? A ? 20 1
   ATOM 142 CB . LEU A 63 ? -8.94800 20.89500 12.77000 1.000 30.25000 C ? A ? 20 1
   ATOM 143 CG . LEU A 63 ? -8.95400 21.30100 11.29400 1.000 36.65000 C ? A ? 20 1
   ATOM 144 CD1 . LEU A 63 ? -7.57600 21.78100 10.86300 1.000 29.84000 C ? A ? 20 1
   ATOM 145 CD2 . LEU A 63 ? -9.41600 20.14700 10.42100 1.000 31.79000 C ? A ? 20 1
   ATOM 146 N . GLU A 64 ? -10.08400 20.41200 15.80400 1.000 31.80000 N ? A ? 21 1
   ATOM 147 CA . GLU A 64 ? -9.84100 19.87900 17.13600 1.000 27.58000 C ? A ? 21 1
   ATOM 148 C . GLU A 64 ? -11.11700 19.43500 17.83400 1.000 30.46000 C ? A ? 21 1
   ATOM 149 O . GLU A 64 ? -11.09100 19.18200 19.04300 1.000 32.36000 O ? A ? 21 1
   ATOM 150 CB . GLU A 64 ? -9.11100 20.91000 17.99900 1.000 21.79000 C ? A ? 21 1
   ATOM 151 CG . GLU A 64 ? -7.68000 21.19500 17.57000 1.000 20.68000 C ? A ? 21 1
   ATOM 152 CD . GLU A 64 ? -6.71800 20.05700 17.88500 1.000 26.40000 C ? A ? 21 1
   ATOM 153 OE1 . GLU A 64 ? -7.16400 18.92200 18.14400 1.000 28.01000 O ? A ? 21 1
   ATOM 154 OE2 . GLU A 64 ? -5.49600 20.29600 17.86200 1.000 20.44000 O ? A ? 21 1
   ATOM 155 N . ASN A 65 ? -12.22800 19.33800 17.10400 1.000 33.96000 N ? A ? 22 1
   ATOM 156 CA . ASN A 65 ? -13.51400 18.91800 17.66400 1.000 45.31000 C ? A ? 22 1
   ATOM 157 C . ASN A 65 ? -13.95500 19.82700 18.80800 1.000 37.73000 C ? A ? 22 1
   ATOM 158 O . ASN A 65 ? -14.59000 19.37900 19.76400 1.000 30.46000 O ? A ? 22 1
   ATOM 159 CB . ASN A 65 ? -13.47100 17.45500 18.11800 1.000 36.22000 C ? A ? 22 1
   ATOM 160 CG . ASN A 65 ? -13.24900 16.49600 16.96200 1.000 41.63000 C ? A ? 22 1
   ATOM 161 OD1 . ASN A 65 ? -13.85100 16.64300 15.89700 1.000 47.41000 O ? A ? 22 1
   ATOM 162 ND2 . ASN A 65 ? -12.37400 15.51600 17.16000 1.000 45.03000 N ? A ? 22 1
   ATOM 163 N . GLY A 66 ? -13.61800 21.11400 18.71200 1.000 28.91000 N ? A ? 23 1
   ATOM 164 CA . GLY A 66 ? -14.01300 22.10300 19.68600 1.000 24.16000 C ? A ? 23 1
   ATOM 165 C . GLY A 66 ? -15.06700 23.05000 19.13200 1.000 22.77000 C ? A ? 23 1
   ATOM 166 O . GLY A 66 ? -15.38600 23.05400 17.94500 1.000 31.60000 O ? A ? 23 1
   ATOM 167 N . LYS A 67 ? -15.60700 23.86800 20.03300 1.000 27.21000 N ? A ? 24 1
   ATOM 168 CA . LYS A 67 ? -16.65600 24.81900 19.69000 1.000 28.94000 C ? A ? 24 1
   ATOM 169 C . LYS A 67 ? -16.12700 26.20500 19.35000 1.000 27.62000 C ? A ? 24 1
   ATOM 170 O . LYS A 67 ? -16.68800 26.87600 18.47800 1.000 34.68000 O ? A ? 24 1
   ATOM 171 CB . LYS A 67 ? -17.65300 24.93100 20.84900 1.000 33.09000 C ? A ? 24 1
   ATOM 172 CG . LYS A 67 ? -18.82400 25.86300 20.59400 1.000 33.66000 C ? A ? 24 1
   ATOM 173 CD . LYS A 67 ? -19.78100 25.86900 21.77500 1.000 45.31000 C ? A ? 24 1
   ATOM 174 CE . LYS A 67 ? -20.88800 26.89100 21.58600 1.000 43.70000 C ? A ? 24 1
   ATOM 175 NZ . LYS A 67 ? -21.86700 26.85000 22.70600 1.000 42.61000 N ? A ? 24 1
   ATOM 176 N . HIS A 68 ? -15.05500 26.63900 20.00300 1.000 30.44000 N ? A ? 25 1
   ATOM 177 CA . HIS A 68 ? -14.50700 27.97700 19.85300 1.000 33.96000 C ? A ? 25 1
   ATOM 178 C . HIS A 68 ? -13.04500 27.90200 19.44100 1.000 29.55000 C ? A ? 25 1
   ATOM 179 O . HIS A 68 ? -12.27600 27.09400 19.98100 1.000 27.32000 O ? A ? 25 1
   ATOM 180 CB . HIS A 68 ? -14.62700 28.77200 21.15600 1.000 31.03000 C ? A ? 25 1
   ATOM 181 CG . HIS A 68 ? -16.00400 28.77100 21.74200 1.000 28.75000 C ? A ? 25 1
   ATOM 182 ND1 . HIS A 68 ? -16.98700 29.64700 21.33600 1.000 29.13000 N ? A ? 25 1
   ATOM 183 CD2 . HIS A 68 ? -16.55700 28.01100 22.71700 1.000 32.75000 C ? A ? 25 1
   ATOM 184 CE1 . HIS A 68 ? -18.08900 29.42200 22.02900 1.000 37.34000 C ? A ? 25 1
   ATOM 185 NE2 . HIS A 68 ? -17.85400 28.43500 22.87500 1.000 40.01000 N ? A ? 25 1
   ATOM 186 N . GLY A 69 ? -12.67200 28.75400 18.48500 1.000 28.44000 N ? A ? 26 1
   ATOM 187 CA . GLY A 69 ? -11.28900 28.90000 18.08300 1.000 24.11000 C ? A ? 26 1
   ATOM 188 C . GLY A 69 ? -10.86300 30.34000 18.15200 1.000 26.83000 C ? A ? 26 1
   ATOM 189 O . GLY A 69 ? -11.67400 31.27100 18.09200 1.000 23.37000 O ? A ? 26 1
   ATOM 190 N . PHE A 70 ? -9.55000 30.53600 18.28900 1.000 19.91000 N ? A ? 27 1
   ATOM 191 CA . PHE A 70 ? -8.93700 31.83900 18.47200 1.000 18.74000 C ? A ? 27 1
   ATOM 192 C . PHE A 70 ? -7.60900 31.85600 17.73200 1.000 23.98000 C ? A ? 27 1
   ATOM 193 O . PHE A 70 ? -6.84900 30.88400 17.79200 1.000 17.46000 O ? A ? 27 1
   ATOM 194 CB . PHE A 70 ? -8.69500 32.15800 19.95600 1.000 22.28000 C ? A ? 27 1
   ATOM 195 CG . PHE A 70 ? -9.93800 32.13200 20.80700 1.000 24.49000 C ? A ? 27 1
   ATOM 196 CD1 . PHE A 70 ? -10.38600 30.94800 21.37300 1.000 17.02000 C ? A ? 27 1
   ATOM 197 CD2 . PHE A 70 ? -10.64300 33.29700 21.06000 1.000 27.51000 C ? A ? 27 1
   ATOM 198 CE1 . PHE A 70 ? -11.52000 30.92400 22.15700 1.000 17.09000 C ? A ? 27 1
   ATOM 199 CE2 . PHE A 70 ? -11.77900 33.27900 21.84800 1.000 26.30000 C ? A ? 27 1
   ATOM 200 CZ . PHE A 70 ? -12.21700 32.09100 22.39700 1.000 29.77000 C ? A ? 27 1
   ATOM 201 N . ALA A 71 ? -7.32600 32.96100 17.04900 1.000 16.71000 N ? A ? 28 1
   ATOM 202 CA . ALA A 71 ? -6.09700 33.11100 16.28200 1.000 23.23000 C ? A ? 28 1
   ATOM 203 C . ALA A 71 ? -5.28600 34.26900 16.84500 1.000 22.34000 C ? A ? 28 1
   ATOM 204 O . ALA A 71 ? -5.83200 35.33900 17.12900 1.000 18.78000 O ? A ? 28 1
   ATOM 205 CB . ALA A 71 ? -6.39300 33.33200 14.79700 1.000 14.13000 C ? A ? 28 1
   ATOM 206 N . PHE A 72 ? -3.98500 34.05000 17.00400 1.000 19.23000 N ? A ? 29 1
   ATOM 207 CA . PHE A 72 ? -3.07900 35.02900 17.57500 1.000 23.25000 C ? A ? 29 1
   ATOM 208 C . PHE A 72 ? -1.88400 35.20900 16.65100 1.000 24.56000 C ? A ? 29 1
   ATOM 209 O . PHE A 72 ? -1.57800 34.35000 15.81700 1.000 20.15000 O ? A ? 29 1
   ATOM 210 CB . PHE A 72 ? -2.60500 34.60600 18.97400 1.000 25.96000 C ? A ? 29 1
   ATOM 211 CG . PHE A 72 ? -3.71800 34.46400 19.97400 1.000 22.36000 C ? A ? 29 1
   ATOM 212 CD1 . PHE A 72 ? -4.39300 33.26200 20.11600 1.000 24.52000 C ? A ? 29 1
   ATOM 213 CD2 . PHE A 72 ? -4.08800 35.53200 20.77300 1.000 25.66000 C ? A ? 29 1
   ATOM 214 CE1 . PHE A 72 ? -5.42000 33.12900 21.03600 1.000 23.56000 C ? A ? 29 1
   ATOM 215 CE2 . PHE A 72 ? -5.11100 35.40300 21.69700 1.000 32.88000 C ? A ? 29 1
   ATOM 216 CZ . PHE A 72 ? -5.77800 34.20000 21.82800 1.000 23.15000 C ? A ? 29 1
   ATOM 217 N . SER A 73 ? -1.19500 36.33800 16.82800 1.000 23.17000 N ? A ? 30 1
   ATOM 218 CA . SER A 73 ? -0.07800 36.70700 15.96800 1.000 21.97000 C ? A ? 30 1
   ATOM 219 C . SER A 73 ? 1.11300 35.76400 16.08000 1.000 24.88000 C ? A ? 30 1
   ATOM 220 O . SER A 73 ? 2.02800 35.86500 15.25600 1.000 21.63000 O ? A ? 30 1
   ATOM 221 CB . SER A 73 ? 0.36500 38.13200 16.28900 1.000 26.50000 C ? A ? 30 1
   ATOM 222 OG . SER A 73 ? 0.44600 38.32300 17.68900 1.000 28.04000 O ? A ? 30 1
   ATOM 223 N . SER A 74 ? 1.12800 34.86400 17.06200 1.000 23.59000 N ? A ? 31 1
   ATOM 224 CA . SER A 74 ? 2.22100 33.91600 17.24400 1.000 22.40000 C ? A ? 31 1
   ATOM 225 C . SER A 74 ? 1.79400 32.87300 18.26500 1.000 20.70000 C ? A ? 31 1
   ATOM 226 O . SER A 74 ? 0.83900 33.07600 19.02100 1.000 22.48000 O ? A ? 31 1
   ATOM 227 CB . SER A 74 ? 3.50600 34.61400 17.70400 1.000 21.49000 C ? A ? 31 1
   ATOM 228 OG . SER A 74 ? 3.33200 35.20500 18.98000 1.000 19.19000 O ? A ? 31 1
   ATOM 229 N . GLY A 75 ? 2.51600 31.75100 18.27800 1.000 18.52000 N ? A ? 32 1
   ATOM 230 CA . GLY A 75 ? 2.29500 30.76400 19.32300 1.000 19.97000 C ? A ? 32 1
   ATOM 231 C . GLY A 75 ? 2.57600 31.32300 20.70400 1.000 27.19000 C ? A ? 32 1
   ATOM 232 O . GLY A 75 ? 1.85300 31.04000 21.66300 1.000 23.79000 O ? A ? 32 1
   ATOM 233 N . VAL A 76 ? 3.62800 32.13500 20.81900 1.000 24.69000 N ? A ? 33 1
   ATOM 234 CA . VAL A 76 ? 3.92500 32.81200 22.07600 1.000 23.90000 C ? A ? 33 1
   ATOM 235 C . VAL A 76 ? 2.72400 33.63000 22.54000 1.000 23.77000 C ? A ? 33 1
   ATOM 236 O . VAL A 76 ? 2.36300 33.61800 23.72300 1.000 21.98000 O ? A ? 33 1
   ATOM 237 CB . VAL A 76 ? 5.18300 33.68400 21.91000 1.000 30.10000 C ? A ? 33 1
   ATOM 238 CG1 . VAL A 76 ? 5.44000 34.49300 23.15600 1.000 32.83000 C ? A ? 33 1
   ATOM 239 CG2 . VAL A 76 ? 6.38400 32.81500 21.57700 1.000 22.40000 C ? A ? 33 1
   ATOM 240 N . ALA A 77 ? 2.07600 34.33900 21.61200 1.000 24.24000 N ? A ? 34 1
   ATOM 241 CA . ALA A 77 ? 0.91000 35.14100 21.96900 1.000 24.30000 C ? A ? 34 1
   ATOM 242 C . ALA A 77 ? -0.24600 34.26600 22.43900 1.000 21.42000 C ? A ? 34 1
   ATOM 243 O . ALA A 77 ? -0.98600 34.64500 23.35500 1.000 21.63000 O ? A ? 34 1
   ATOM 244 CB . ALA A 77 ? 0.48600 36.00400 20.78100 1.000 23.33000 C ? A ? 34 1
   ATOM 245 N . ALA A 78 ? -0.41000 33.08800 21.83600 1.000 21.99000 N ? A ? 35 1
   ATOM 246 CA . ALA A 78 ? -1.46800 32.17800 22.26400 1.000 25.47000 C ? A ? 35 1
   ATOM 247 C . ALA A 78 ? -1.20800 31.66500 23.67600 1.000 20.50000 C ? A ? 35 1
   ATOM 248 O . ALA A 78 ? -2.11100 31.65900 24.52500 1.000 20.81000 O ? A ? 35 1
   ATOM 249 CB . ALA A 78 ? -1.59100 31.01800 21.27300 1.000 21.25000 C ? A ? 35 1
   ATOM 250 N . ILE A 79 ? 0.02700 31.22800 23.94600 1.000 23.80000 N ? A ? 36 1
   ATOM 251 CA . ILE A 79 ? 0.37200 30.75500 25.28600 1.000 23.72000 C ? A ? 36 1
   ATOM 252 C . ILE A 79 ? 0.18400 31.86900 26.30800 1.000 26.82000 C ? A ? 36 1
   ATOM 253 O . ILE A 79 ? -0.31200 31.63800 27.41700 1.000 22.38000 O ? A ? 36 1
   ATOM 254 CB . ILE A 79 ? 1.80900 30.19800 25.31600 1.000 24.65000 C ? A ? 36 1
   ATOM 255 CG1 . ILE A 79 ? 1.84100 28.73200 24.87600 1.000 27.87000 C ? A ? 36 1
   ATOM 256 CG2 . ILE A 79 ? 2.40300 30.31300 26.71500 1.000 24.46000 C ? A ? 36 1
   ATOM 257 CD1 . ILE A 79 ? 1.74700 28.52700 23.39200 1.000 42.52000 C ? A ? 36 1
   ATOM 258 N . SER A 80 ? 0.57200 33.09500 25.95000 1.000 25.15000 N ? A ? 37 1
   ATOM 259 CA . SER A 80 ? 0.43100 34.22300 26.86500 1.000 28.49000 C ? A ? 37 1
   ATOM 260 C . SER A 80 ? -1.03700 34.50100 27.17300 1.000 27.63000 C ? A ? 37 1
   ATOM 261 O . SER A 80 ? -1.41600 34.71000 28.33400 1.000 21.65000 O ? A ? 37 1
   ATOM 262 CB . SER A 80 ? 1.11100 35.45600 26.26500 1.000 25.90000 C ? A ? 37 1
   ATOM 263 OG . SER A 80 ? 1.10300 36.54600 27.16700 1.000 31.45000 O ? A ? 37 1
   ATOM 264 N . ALA A 81 ? -1.88400 34.50000 26.13900 1.000 26.95000 N ? A ? 38 1
   ATOM 265 CA . ALA A 81 ? -3.31300 34.69900 26.35900 1.000 24.56000 C ? A ? 38 1
   ATOM 266 C . ALA A 81 ? -3.89500 33.60400 27.24600 1.000 25.10000 C ? A ? 38 1
   ATOM 267 O . ALA A 81 ? -4.74500 33.87700 28.10300 1.000 21.60000 O ? A ? 38 1
   ATOM 268 CB . ALA A 81 ? -4.04800 34.75100 25.02100 1.000 20.11000 C ? A ? 38 1
   ATOM 269 N . VAL A 82 ? -3.45400 32.35900 27.05700 1.000 21.01000 N ? A ? 39 1
   ATOM 270 CA . VAL A 82 ? -3.97900 31.27000 27.87600 1.000 20.34000 C ? A ? 39 1
   ATOM 271 C . VAL A 82 ? -3.52500 31.41800 29.32500 1.000 28.40000 C ? A ? 39 1
   ATOM 272 O . VAL A 82 ? -4.31700 31.23500 30.26000 1.000 23.94000 O ? A ? 39 1
   ATOM 273 CB . VAL A 82 ? -3.57300 29.90800 27.28200 1.000 20.74000 C ? A ? 39 1
   ATOM 274 CG1 . VAL A 82 ? -3.80300 28.79600 28.29500 1.000 17.34000 C ? A ? 39 1
   ATOM 275 CG2 . VAL A 82 ? -4.36000 29.63200 26.00700 1.000 20.02000 C ? A ? 39 1
   ATOM 276 N . VAL A 83 ? -2.25200 31.76100 29.53800 1.000 23.95000 N ? A ? 40 1
   ATOM 277 CA . VAL A 83 ? -1.74800 31.94300 30.89600 1.000 24.66000 C ? A ? 40 1
   ATOM 278 C . VAL A 83 ? -2.47700 33.08400 31.59200 1.000 30.53000 C ? A ? 40 1
   ATOM 279 O . VAL A 83 ? -2.72300 33.02900 32.80500 1.000 28.05000 O ? A ? 40 1
   ATOM 280 CB . VAL A 83 ? -0.22100 32.16500 30.87200 1.000 28.91000 C ? A ? 40 1
   ATOM 281 CG1 . VAL A 83 ? 0.28300 32.62900 32.23400 1.000 33.13000 C ? A ? 40 1
   ATOM 282 CG2 . VAL A 83 ? 0.49300 30.88400 30.45300 1.000 26.17000 C ? A ? 40 1
   ATOM 283 N . MET A 84 ? -2.86400 34.11700 30.84300 1.000 21.59000 N ? A ? 41 1
   ATOM 284 CA . MET A 84 ? -3.55200 35.23500 31.49000 1.000 30.58000 C ? A ? 41 1
   ATOM 285 C . MET A 84 ? -4.98400 34.90900 31.92900 1.000 28.59000 C ? A ? 41 1
   ATOM 286 O . MET A 84 ? -5.69800 35.81800 32.37300 1.000 21.74000 O ? A ? 41 1
   ATOM 287 CB . MET A 84 ? -3.54700 36.45100 30.56800 1.000 23.45000 C ? A ? 41 1
   ATOM 288 CG . MET A 84 ? -2.16500 37.04700 30.39800 1.000 25.21000 C ? A ? 41 1
   ATOM 289 SD . MET A 84 ? -2.24400 38.70700 29.73900 1.000 29.03000 S ? A ? 41 1
   ATOM 290 CE . MET A 84 ? -3.06200 38.38600 28.19700 1.000 41.40000 C ? A ? 41 1
   ATOM 291 N . LEU A 85 ? -5.43400 33.65900 31.82400 1.000 24.77000 N ? A ? 42 1
   ATOM 292 CA . LEU A 85 ? -6.66200 33.25500 32.49000 1.000 25.39000 C ? A ? 42 1
   ATOM 293 C . LEU A 85 ? -6.52100 33.25200 34.00600 1.000 27.72000 C ? A ? 42 1
   ATOM 294 O . LEU A 85 ? -7.53700 33.19200 34.70600 1.000 33.05000 O ? A ? 42 1
   ATOM 295 CB . LEU A 85 ? -7.08500 31.86800 32.00700 1.000 26.44000 C ? A ? 42 1
   ATOM 296 CG . LEU A 85 ? -7.49500 31.76900 30.53900 1.000 28.15000 C ? A ? 42 1
   ATOM 297 CD1 . LEU A 85 ? -7.47000 30.32100 30.07800 1.000 14.06000 C ? A ? 42 1
   ATOM 298 CD2 . LEU A 85 ? -8.87500 32.37600 30.34400 1.000 21.83000 C ? A ? 42 1
   ATOM 299 N . LEU A 86 ? -5.29800 33.32200 34.52100 1.000 29.00000 N ? A ? 43 1
   ATOM 300 CA . LEU A 86 ? -5.02900 33.28400 35.94800 1.000 26.22000 C ? A ? 43 1
   ATOM 301 C . LEU A 86 ? -4.92700 34.69600 36.51500 1.000 27.61000 C ? A ? 43 1
   ATOM 302 O . LEU A 86 ? -4.81000 35.68300 35.78500 1.000 28.08000 O ? A ? 43 1
   ATOM 303 CB . LEU A 86 ? -3.73700 32.51400 36.22400 1.000 30.20000 C ? A ? 43 1
   ATOM 304 CG . LEU A 86 ? -3.53300 31.19700 35.47200 1.000 34.67000 C ? A ? 43 1
   ATOM 305 CD1 . LEU A 86 ? -2.18700 30.57900 35.82400 1.000 32.57000 C ? A ? 43 1
   ATOM 306 CD2 . LEU A 86 ? -4.66200 30.22900 35.76600 1.000 22.71000 C ? A ? 43 1
   ATOM 307 N . ASP A 87 ? -4.96700 34.78200 37.84100 1.000 30.03000 N ? A ? 44 1
   ATOM 308 CA . ASP A 87 ? -4.75300 36.02400 38.57100 1.000 31.95000 C ? A ? 44 1
   ATOM 309 C . ASP A 87 ? -3.45600 35.94300 39.36300 1.000 29.13000 C ? A ? 44 1
   ATOM 310 O . ASP A 87 ? -2.80000 34.89900 39.43000 1.000 29.82000 O ? A ? 44 1
   ATOM 311 CB . ASP A 87 ? -5.91500 36.32100 39.52800 1.000 31.37000 C ? A ? 44 1
   ATOM 312 CG . ASP A 87 ? -7.25500 36.33400 38.83700 1.000 26.38000 C ? A ? 44 1
   ATOM 313 OD1 . ASP A 87 ? -7.29700 36.59400 37.62000 1.000 29.55000 O ? A ? 44 1
   ATOM 314 OD2 . ASP A 87 ? -8.27100 36.08900 39.51600 1.000 40.22000 O ? A ? 44 1
   ATOM 315 N . LYS A 88 ? -3.09900 37.07000 39.97400 1.000 29.28000 N ? A ? 45 1
   ATOM 316 CA . LYS A 88 ? -2.00000 37.08800 40.92700 1.000 33.36000 C ? A ? 45 1
   ATOM 317 C . LYS A 88 ? -2.27700 36.10700 42.05900 1.000 30.52000 C ? A ? 45 1
   ATOM 318 O . LYS A 88 ? -3.40400 36.00100 42.54900 1.000 28.97000 O ? A ? 45 1
   ATOM 319 CB . LYS A 88 ? -1.80300 38.49800 41.48800 1.000 34.27000 C ? A ? 45 1
   ATOM 320 CG . LYS A 88 ? -3.07300 39.12400 42.03100 1.000 38.34000 C ? A ? 45 1
   ATOM 321 CD . LYS A 88 ? -2.78800 40.40200 42.80000 1.000 40.79000 C ? A ? 45 1
   ATOM 322 CE . LYS A 88 ? -4.05500 40.92700 43.45400 1.000 40.57000 C ? A ? 45 1
   ATOM 323 NZ . LYS A 88 ? -3.79400 42.10300 44.33100 1.000 52.24000 N ? A ? 45 1
   ATOM 324 N . GLY A 89 ? -1.23800 35.38000 42.46700 1.000 25.78000 N ? A ? 46 1
   ATOM 325 CA . GLY A 89 ? -1.34300 34.35700 43.47500 1.000 29.89000 C ? A ? 46 1
   ATOM 326 C . GLY A 89 ? -1.46400 32.94800 42.92300 1.000 39.12000 C ? A ? 46 1
   ATOM 327 O . GLY A 89 ? -1.00000 32.00100 43.56800 1.000 31.97000 O ? A ? 46 1
   ATOM 328 N . ASP A 90 ? -2.05800 32.79200 41.74100 1.000 36.77000 N ? A ? 47 1
   ATOM 329 CA . ASP A 90 ? -2.29200 31.47500 41.16700 1.000 31.51000 C ? A ? 47 1
   ATOM 330 C . ASP A 90 ? -0.98400 30.80500 40.75300 1.000 30.82000 C ? A ? 47 1
   ATOM 331 O . ASP A 90 ? 0.02800 31.45500 40.47200 1.000 27.02000 O ? A ? 47 1
   ATOM 332 CB . ASP A 90 ? -3.21900 31.56800 39.95500 1.000 28.53000 C ? A ? 47 1
   ATOM 333 CG . ASP A 90 ? -4.64100 31.91300 40.33500 1.000 36.00000 C ? A ? 47 1
   ATOM 334 OD1 . ASP A 90 ? -5.01500 31.68400 41.50400 1.000 39.49000 O ? A ? 47 1
   ATOM 335 OD2 . ASP A 90 ? -5.38600 32.39900 39.46000 1.000 34.84000 O ? A ? 47 1
   ATOM 336 N . HIS A 91 ? -1.03100 29.47600 40.69600 1.000 23.59000 N ? A ? 48 1
   ATOM 337 CA . HIS A 91 ? 0.11300 28.63600 40.38200 1.000 28.90000 C ? A ? 48 1
   ATOM 338 C . HIS A 91 ? -0.20500 27.78500 39.16000 1.000 27.23000 C ? A ? 48 1
   ATOM 339 O . HIS A 91 ? -1.35600 27.40300 38.93500 1.000 26.47000 O ? A ? 48 1
   ATOM 340 CB . HIS A 91 ? 0.46800 27.74600 41.58000 1.000 32.11000 C ? A ? 48 1
   ATOM 341 CG . HIS A 91 ? 1.65100 26.85700 41.36000 1.000 31.46000 C ? A ? 48 1
   ATOM 342 ND1 . HIS A 91 ? 1.55500 25.48200 41.35300 1.000 31.86000 N ? A ? 48 1
   ATOM 343 CD2 . HIS A 91 ? 2.95900 27.14300 41.16100 1.000 38.64000 C ? A ? 48 1
   ATOM 344 CE1 . HIS A 91 ? 2.75100 24.96000 41.15000 1.000 34.52000 C ? A ? 48 1
   ATOM 345 NE2 . HIS A 91 ? 3.62100 25.94600 41.02800 1.000 40.68000 N ? A ? 48 1
   ATOM 346 N . ILE A 92 ? 0.81900 27.49600 38.36300 1.000 26.13000 N ? A ? 49 1
   ATOM 347 CA . ILE A 92 ? 0.65500 26.71400 37.14500 1.000 24.10000 C ? A ? 49 1
   ATOM 348 C . ILE A 92 ? 1.74300 25.65200 37.08600 1.000 25.81000 C ? A ? 49 1
   ATOM 349 O . ILE A 92 ? 2.90700 25.92000 37.40500 1.000 31.82000 O ? A ? 49 1
   ATOM 350 CB . ILE A 92 ? 0.67600 27.61200 35.88700 1.000 25.00000 C ? A ? 49 1
   ATOM 351 CG1 . ILE A 92 ? 0.53600 26.77200 34.61900 1.000 30.39000 C ? A ? 49 1
   ATOM 352 CG2 . ILE A 92 ? 1.93400 28.46200 35.84000 1.000 35.34000 C ? A ? 49 1
   ATOM 353 CD1 . ILE A 92 ? 0.66000 27.57900 33.35000 1.000 46.15000 C ? A ? 49 1
   ATOM 354 N . ILE A 93 ? 1.35500 24.43800 36.70000 1.000 27.53000 N ? A ? 50 1
   ATOM 355 CA . ILE A 93 ? 2.26200 23.30200 36.57400 1.000 27.70000 C ? A ? 50 1
   ATOM 356 C . ILE A 93 ? 2.51500 23.06200 35.09400 1.000 29.73000 C ? A ? 50 1
   ATOM 357 O . ILE A 93 ? 1.56700 22.96800 34.30500 1.000 27.11000 O ? A ? 50 1
   ATOM 358 CB . ILE A 93 ? 1.68500 22.04100 37.24100 1.000 33.53000 C ? A ? 50 1
   ATOM 359 CG1 . ILE A 93 ? 1.67100 22.19200 38.76200 1.000 29.70000 C ? A ? 50 1
   ATOM 360 CG2 . ILE A 93 ? 2.49100 20.80900 36.84900 1.000 31.03000 C ? A ? 50 1
   ATOM 361 CD1 . ILE A 93 ? 3.04400 22.12000 39.37600 1.000 42.32000 C ? A ? 50 1
   ATOM 362 N . LEU A 94 ? 3.78800 22.95300 34.72100 1.000 30.52000 N ? A ? 51 1
   ATOM 363 CA . LEU A 94 ? 4.18000 22.77800 33.33200 1.000 31.51000 C ? A ? 51 1
   ATOM 364 C . LEU A 94 ? 4.96900 21.49200 33.13700 1.000 39.28000 C ? A ? 51 1
   ATOM 365 O . LEU A 94 ? 5.55300 20.93800 34.07100 1.000 41.08000 O ? A ? 51 1
   ATOM 366 CB . LEU A 94 ? 5.03200 23.94800 32.83500 1.000 43.49000 C ? A ? 51 1
   ATOM 367 CG . LEU A 94 ? 4.30700 25.11400 32.17600 1.000 41.69000 C ? A ? 51 1
   ATOM 368 CD1 . LEU A 94 ? 3.89100 26.12200 33.22500 1.000 34.91000 C ? A ? 51 1
   ATOM 369 CD2 . LEU A 94 ? 5.20900 25.73900 31.12900 1.000 42.61000 C ? A ? 51 1
   ATOM 370 N . ASN A 95 ? 4.97300 21.03500 31.88700 1.000 38.24000 N ? A ? 52 1
   ATOM 371 CA . ASN A 95 ? 5.84300 19.97000 31.42000 1.000 41.41000 C ? A ? 52 1
   ATOM 372 C . ASN A 95 ? 6.91300 20.47700 30.46300 1.000 54.52000 C ? A ? 52 1
   ATOM 373 O . ASN A 95 ? 7.83100 19.72300 30.12300 1.000 54.41000 O ? A ? 52 1
   ATOM 374 CB . ASN A 95 ? 5.00300 18.87800 30.73600 1.000 42.98000 C ? A ? 52 1
   ATOM 375 CG . ASN A 95 ? 5.84200 17.75100 30.18100 1.000 60.15000 C ? A ? 52 1
   ATOM 376 OD1 . ASN A 95 ? 6.41200 16.95800 30.93300 1.000 68.38000 O ? A ? 52 1
   ATOM 377 ND2 . ASN A 95 ? 5.92800 17.67500 28.85800 1.000 50.37000 N ? A ? 52 1
   ATOM 378 N . SER A 96 ? 6.83000 21.74000 30.04700 1.000 51.51000 N ? A ? 53 1
   ATOM 379 CA . SER A 96 ? 7.76200 22.29500 29.07600 1.000 48.31000 C ? A ? 53 1
   ATOM 380 C . SER A 96 ? 9.19700 22.21800 29.58500 1.000 53.50000 C ? A ? 53 1
   ATOM 381 O . SER A 96 ? 9.45200 22.17700 30.79200 1.000 56.65000 O ? A ? 53 1
   ATOM 382 CB . SER A 96 ? 7.39900 23.74800 28.77100 1.000 42.48000 C ? A ? 53 1
   ATOM 383 OG . SER A 96 ? 6.01400 23.87900 28.50200 1.000 40.71000 O ? A ? 53 1
   ATOM 384 N . ASP A 97 ? 10.13700 22.18900 28.64000 1.000 42.28000 N ? A ? 54 1
   ATOM 385 CA . ASP A 97 ? 11.55400 22.18900 28.97500 1.000 56.61000 C ? A ? 54 1
   ATOM 386 C . ASP A 97 ? 11.87600 23.36400 29.88900 1.000 59.30000 C ? A ? 54 1
   ATOM 387 O . ASP A 97 ? 11.42300 24.48900 29.66200 1.000 53.72000 O ? A ? 54 1
   ATOM 388 CB . ASP A 97 ? 12.39200 22.26200 27.69300 1.000 61.20000 C ? A ? 54 1
   ATOM 389 CG . ASP A 97 ? 13.84300 21.85600 27.90900 1.000 65.73000 C ? A ? 54 1
   ATOM 390 OD1 . ASP A 97 ? 14.46200 22.30200 28.89800 1.000 57.02000 O ? A ? 54 1
   ATOM 391 OD2 . ASP A 97 ? 14.36900 21.08500 27.07900 1.000 71.68000 O ? A ? 54 1
   ATOM 392 N . VAL A 98 ? 12.66800 23.09700 30.92700 1.000 70.07000 N ? A ? 55 1
   ATOM 393 CA . VAL A 98 ? 12.98200 24.10200 31.93900 1.000 66.00000 C ? A ? 55 1
   ATOM 394 C . VAL A 98 ? 13.95100 25.13600 31.37100 1.000 71.90000 C ? A ? 55 1
   ATOM 395 O . VAL A 98 ? 14.40700 26.03900 32.08300 1.000 76.54000 O ? A ? 55 1
   ATOM 396 CB . VAL A 98 ? 13.53400 23.44000 33.21700 1.000 56.95000 C ? A ? 55 1
   ATOM 397 CG1 . VAL A 98 ? 15.00600 23.08300 33.06300 1.000 69.14000 C ? A ? 55 1
   ATOM 398 CG2 . VAL A 98 ? 13.29700 24.32600 34.43700 1.000 54.74000 C ? A ? 55 1
   ATOM 399 N . TYR A 99 ? 14.27700 25.01000 30.08400 1.000 68.42000 N ? A ? 56 1
   ATOM 400 CA . TYR A 99 ? 14.86200 26.09900 29.30400 1.000 64.41000 C ? A ? 56 1
   ATOM 401 C . TYR A 99 ? 14.16400 26.13400 27.95200 1.000 63.32000 C ? A ? 56 1
   ATOM 402 O . TYR A 99 ? 14.42000 25.28200 27.09600 1.000 64.31000 O ? A ? 56 1
   ATOM 403 CB . TYR A 99 ? 16.37400 25.94800 29.11800 1.000 60.93000 C ? A ? 56 1
   ATOM 404 CG . TYR A 99 ? 16.99800 27.15600 28.44800 1.000 73.54000 C ? A ? 56 1
   ATOM 405 CD1 . TYR A 99 ? 17.10200 27.23100 27.06200 1.000 64.15000 C ? A ? 56 1
   ATOM 406 CD2 . TYR A 99 ? 17.47600 28.23100 29.19700 1.000 82.20000 C ? A ? 56 1
   ATOM 407 CE1 . TYR A 99 ? 17.66400 28.34300 26.44600 1.000 77.82000 C ? A ? 56 1
   ATOM 408 CE2 . TYR A 99 ? 18.03500 29.33600 28.58400 1.000 84.65000 C ? A ? 56 1
   ATOM 409 CZ . TYR A 99 ? 18.12500 29.39200 27.21300 1.000 89.02000 C ? A ? 56 1
   ATOM 410 OH . TYR A 99 ? 18.69000 30.50100 26.60800 1.000 87.01000 O ? A ? 56 1
   ATOM 411 N . GLY A 100 ? 13.29200 27.11700 27.76100 1.000 67.68000 N ? A ? 57 1
   ATOM 412 CA . GLY A 100 ? 12.62300 27.32600 26.49400 1.000 58.71000 C ? A ? 57 1
   ATOM 413 C . GLY A 100 ? 12.00200 28.70500 26.48400 1.000 68.14000 C ? A ? 57 1
   ATOM 414 O . GLY A 100 ? 12.14100 29.48100 27.43200 1.000 73.11000 O ? A ? 57 1
   ATOM 415 N . GLY A 101 ? 11.30800 29.00900 25.38700 1.000 66.95000 N ? A ? 58 1
   ATOM 416 CA . GLY A 101 ? 10.60100 30.27600 25.31200 1.000 60.80000 C ? A ? 58 1
   ATOM 417 C . GLY A 101 ? 9.44300 30.35000 26.28900 1.000 57.81000 C ? A ? 58 1
   ATOM 418 O . GLY A 101 ? 9.23400 31.37600 26.94300 1.000 57.65000 O ? A ? 58 1
   ATOM 419 N . THR A 102 ? 8.67400 29.26300 26.40000 1.000 47.48000 N ? A ? 59 1
   ATOM 420 CA . THR A 102 ? 7.55500 29.22600 27.33700 1.000 53.98000 C ? A ? 59 1
   ATOM 421 C . THR A 102 ? 8.04300 29.34500 28.77700 1.000 56.40000 C ? A ? 59 1
   ATOM 422 O . THR A 102 ? 7.48600 30.11100 29.57700 1.000 53.63000 O ? A ? 59 1
   ATOM 423 CB . THR A 102 ? 6.76000 27.93300 27.14500 1.000 48.23000 C ? A ? 59 1
   ATOM 424 OG1 . THR A 102 ? 6.44800 27.76300 25.75700 1.000 34.48000 O ? A ? 59 1
   ATOM 425 CG2 . THR A 102 ? 5.47000 27.97500 27.94500 1.000 46.14000 C ? A ? 59 1
   ATOM 426 N . TYR A 103 ? 9.08200 28.57600 29.12500 1.000 62.85000 N ? A ? 60 1
   ATOM 427 CA . TYR A 103 ? 9.70300 28.69300 30.44000 1.000 61.03000 C ? A ? 60 1
   ATOM 428 C . TYR A 103 ? 10.12300 30.12600 30.72600 1.000 47.90000 C ? A ? 60 1
   ATOM 429 O . TYR A 103 ? 9.92200 30.63000 31.83600 1.000 51.80000 O ? A ? 60 1
   ATOM 430 CB . TYR A 103 ? 10.91400 27.75800 30.53400 1.000 63.45000 C ? A ? 60 1
   ATOM 431 CG . TYR A 103 ? 11.93500 28.15300 31.58800 1.000 68.20000 C ? A ? 60 1
   ATOM 432 CD1 . TYR A 103 ? 12.98700 29.01200 31.28500 1.000 71.76000 C ? A ? 60 1
   ATOM 433 CD2 . TYR A 103 ? 11.85300 27.65700 32.88100 1.000 66.75000 C ? A ? 60 1
   ATOM 434 CE1 . TYR A 103 ? 13.91500 29.37500 32.24600 1.000 79.44000 C ? A ? 60 1
   ATOM 435 CE2 . TYR A 103 ? 12.77500 28.01100 33.84800 1.000 73.63000 C ? A ? 60 1
   ATOM 436 CZ . TYR A 103 ? 13.80500 28.86900 33.52500 1.000 80.64000 C ? A ? 60 1
   ATOM 437 OH . TYR A 103 ? 14.72800 29.22300 34.48300 1.000 80.08000 O ? A ? 60 1
   ATOM 438 N . ARG A 104 ? 10.72500 30.79200 29.73900 1.000 52.12000 N ? A ? 61 1
   ATOM 439 CA . ARG A 104 ? 11.20400 32.15500 29.94300 1.000 55.43000 C ? A ? 61 1
   ATOM 440 C . ARG A 104 ? 10.04500 33.11100 30.18100 1.000 52.79000 C ? A ? 61 1
   ATOM 441 O . ARG A 104 ? 10.05900 33.89300 31.14000 1.000 55.81000 O ? A ? 61 1
   ATOM 442 CB . ARG A 104 ? 12.02800 32.60900 28.73900 1.000 58.99000 C ? A ? 61 1
   ATOM 443 CG . ARG A 104 ? 12.84300 33.87500 28.98500 1.000 59.73000 C ? A ? 61 1
   ATOM 444 CD . ARG A 104 ? 14.14200 33.82300 28.20400 1.000 71.83000 C ? A ? 61 1
   ATOM 445 NE . ARG A 104 ? 14.59200 32.44200 28.12600 1.000 75.46000 N ? A ? 61 1
   ATOM 446 CZ . ARG A 104 ? 15.21500 31.80100 29.10400 1.000 80.90000 C ? A ? 61 1
   ATOM 447 NH1 . ARG A 104 ? 15.60800 32.42600 30.20200 1.000 80.56000 N ? A ? 61 1
   ATOM 448 NH2 . ARG A 104 ? 15.41600 30.49500 28.99200 1.000 78.67000 N ? A ? 61 1
   ATOM 449 N . ALA A 105 ? 9.02900 33.05600 29.31600 1.000 46.48000 N ? A ? 62 1
   ATOM 450 CA . ALA A 105 ? 7.87300 33.93000 29.47400 1.000 43.05000 C ? A ? 62 1
   ATOM 451 C . ALA A 105 ? 7.18500 33.71300 30.81100 1.000 32.62000 C ? A ? 62 1
   ATOM 452 O . ALA A 105 ? 6.65800 34.66400 31.39800 1.000 41.79000 O ? A ? 62 1
   ATOM 453 CB . ALA A 105 ? 6.88400 33.71000 28.33000 1.000 37.51000 C ? A ? 62 1
   ATOM 454 N . LEU A 106 ? 7.18900 32.48200 31.32100 1.000 42.21000 N ? A ? 63 1
   ATOM 455 CA . LEU A 106 ? 6.48000 32.22100 32.56800 1.000 46.69000 C ? A ? 63 1
   ATOM 456 C . LEU A 106 ? 7.30700 32.60700 33.79100 1.000 45.78000 C ? A ? 63 1
   ATOM 457 O . LEU A 106 ? 6.81700 33.31500 34.67800 1.000 48.45000 O ? A ? 63 1
   ATOM 458 CB . LEU A 106 ? 6.06200 30.75500 32.63000 1.000 43.53000 C ? A ? 63 1
   ATOM 459 CG . LEU A 106 ? 4.70400 30.54300 31.96400 1.000 40.95000 C ? A ? 63 1
   ATOM 460 CD1 . LEU A 106 ? 4.60800 29.16600 31.36100 1.000 44.33000 C ? A ? 63 1
   ATOM 461 CD2 . LEU A 106 ? 3.59000 30.76600 32.97100 1.000 38.18000 C ? A ? 63 1
   ATOM 462 N . THR A 107 ? 8.56100 32.16200 33.86000 1.000 44.98000 N ? A ? 64 1
   ATOM 463 CA . THR A 107 ? 9.36500 32.39500 35.05200 1.000 47.37000 C ? A ? 64 1
   ATOM 464 C . THR A 107 ? 10.03200 33.76300 35.07800 1.000 47.55000 C ? A ? 64 1
   ATOM 465 O . THR A 107 ? 10.59300 34.13400 36.11600 1.000 46.80000 O ? A ? 64 1
   ATOM 466 CB . THR A 107 ? 10.44200 31.31400 35.19000 1.000 50.87000 C ? A ? 64 1
   ATOM 467 OG1 . THR A 107 ? 11.39300 31.44600 34.12600 1.000 63.27000 O ? A ? 64 1
   ATOM 468 CG2 . THR A 107 ? 9.81900 29.92800 35.14000 1.000 47.40000 C ? A ? 64 1
   ATOM 469 N . LYS A 108 ? 9.99400 34.52400 33.98200 1.000 38.28000 N ? A ? 65 1
   ATOM 470 CA . LYS A 108 ? 10.63600 35.82800 33.94400 1.000 39.35000 C ? A ? 65 1
   ATOM 471 C . LYS A 108 ? 9.69100 36.98900 33.67000 1.000 43.48000 C ? A ? 65 1
   ATOM 472 O . LYS A 108 ? 10.12600 38.14300 33.75900 1.000 46.45000 O ? A ? 65 1
   ATOM 473 CB . LYS A 108 ? 11.75400 35.84600 32.89100 1.000 46.89000 C ? A ? 65 1
   ATOM 474 CG . LYS A 108 ? 13.13200 35.47500 33.41300 1.000 55.04000 C ? A ? 65 1
   ATOM 475 CD . LYS A 108 ? 13.37800 33.98100 33.33500 1.000 54.70000 C ? A ? 65 1
   ATOM 476 CE . LYS A 108 ? 14.81100 33.64800 33.71700 1.000 59.98000 C ? A ? 65 1
   ATOM 477 NZ . LYS A 108 ? 15.11600 32.20400 33.51900 1.000 70.28000 N ? A ? 65 1
   ATOM 478 N . VAL A 109 ? 8.42500 36.73100 33.33900 1.000 39.87000 N ? A ? 66 1
   ATOM 479 CA . VAL A 109 ? 7.47400 37.80900 33.08500 1.000 33.21000 C ? A ? 66 1
   ATOM 480 C . VAL A 109 ? 6.27300 37.67700 34.00700 1.000 34.38000 C ? A ? 66 1
   ATOM 481 O . VAL A 109 ? 6.02300 38.54900 34.84600 1.000 31.05000 O ? A ? 66 1
   ATOM 482 CB . VAL A 109 ? 7.02100 37.82700 31.61700 1.000 29.61000 C ? A ? 66 1
   ATOM 483 CG1 . VAL A 109 ? 5.96200 38.89700 31.41100 1.000 31.51000 C ? A ? 66 1
   ATOM 484 CG2 . VAL A 109 ? 8.20300 38.06700 30.71500 1.000 33.94000 C ? A ? 66 1
   ATOM 485 N . PHE A 110 ? 5.51500 36.58900 33.85300 1.000 38.10000 N ? A ? 67 1
   ATOM 486 CA . PHE A 110 ? 4.29800 36.42400 34.63800 1.000 41.55000 C ? A ? 67 1
   ATOM 487 C . PHE A 110 ? 4.58300 36.23800 36.12200 1.000 37.56000 C ? A ? 67 1
   ATOM 488 O . PHE A 110 ? 3.68600 36.46100 36.94200 1.000 36.48000 O ? A ? 67 1
   ATOM 489 CB . PHE A 110 ? 3.47600 35.25600 34.09500 1.000 36.88000 C ? A ? 67 1
   ATOM 490 CG . PHE A 110 ? 2.91300 35.50700 32.72400 1.000 36.84000 C ? A ? 67 1
   ATOM 491 CD1 . PHE A 110 ? 2.06800 36.58300 32.49900 1.000 34.36000 C ? A ? 67 1
   ATOM 492 CD2 . PHE A 110 ? 3.24500 34.68700 31.65800 1.000 39.04000 C ? A ? 67 1
   ATOM 493 CE1 . PHE A 110 ? 1.55100 36.82800 31.23900 1.000 34.52000 C ? A ? 67 1
   ATOM 494 CE2 . PHE A 110 ? 2.73000 34.92700 30.39300 1.000 36.13000 C ? A ? 67 1
   ATOM 495 CZ . PHE A 110 ? 1.88300 36.00100 30.18400 1.000 30.27000 C ? A ? 67 1
   ATOM 496 N . THR A 111 ? 5.80900 35.85500 36.48900 1.000 29.09000 N ? A ? 68 1
   ATOM 497 CA . THR A 111 ? 6.18100 35.84200 37.89800 1.000 31.30000 C ? A ? 68 1
   ATOM 498 C . THR A 111 ? 6.16000 37.23800 38.50400 1.000 31.22000 C ? A ? 68 1
   ATOM 499 O . THR A 111 ? 5.99200 37.37200 39.72000 1.000 36.81000 O ? A ? 68 1
   ATOM 500 CB . THR A 111 ? 7.56000 35.21200 38.07800 1.000 38.14000 C ? A ? 68 1
   ATOM 501 OG1 . THR A 111 ? 8.44500 35.70400 37.06500 1.000 48.21000 O ? A ? 68 1
   ATOM 502 CG2 . THR A 111 ? 7.46500 33.69700 37.97600 1.000 46.59000 C ? A ? 68 1
   ATOM 503 N . ARG A 112 ? 6.32100 38.27800 37.68700 1.000 28.55000 N ? A ? 69 1
   ATOM 504 CA . ARG A 112 ? 6.16900 39.64300 38.16600 1.000 26.19000 C ? A ? 69 1
   ATOM 505 C . ARG A 112 ? 4.71400 40.02900 38.37800 1.000 31.79000 C ? A ? 69 1
   ATOM 506 O . ARG A 112 ? 4.45100 41.09400 38.94800 1.000 25.20000 O ? A ? 69 1
   ATOM 507 CB . ARG A 112 ? 6.81900 40.62300 37.18600 1.000 25.97000 C ? A ? 69 1
   ATOM 508 CG . ARG A 112 ? 8.28900 40.34600 36.92200 1.000 28.71000 C ? A ? 69 1
   ATOM 509 CD . ARG A 112 ? 8.95600 41.49300 36.17700 1.000 24.60000 C ? A ? 69 1
   ATOM 510 NE . ARG A 112 ? 8.61600 41.51100 34.76000 1.000 29.76000 N ? A ? 69 1
   ATOM 511 CZ . ARG A 112 ? 7.68000 42.27900 34.22200 1.000 27.69000 C ? A ? 69 1
   ATOM 512 NH1 . ARG A 112 ? 6.95500 43.10400 34.95800 1.000 24.39000 N ? A ? 69 1
   ATOM 513 NH2 . ARG A 112 ? 7.46600 42.22100 32.91100 1.000 32.85000 N ? A ? 69 1
   ATOM 514 N . PHE A 113 ? 3.77100 39.19500 37.93700 1.000 28.09000 N ? A ? 70 1
   ATOM 515 CA . PHE A 113 ? 2.34800 39.48200 38.05400 1.000 29.77000 C ? A ? 70 1
   ATOM 516 C . PHE A 113 ? 1.66100 38.61600 39.10200 1.000 32.20000 C ? A ? 70 1
   ATOM 517 O . PHE A 113 ? 0.43300 38.66400 39.22200 1.000 30.61000 O ? A ? 70 1
   ATOM 518 CB . PHE A 113 ? 1.66000 39.30500 36.69900 1.000 30.91000 C ? A ? 70 1
   ATOM 519 CG . PHE A 113 ? 2.22500 40.17800 35.61800 1.000 36.57000 C ? A ? 70 1
   ATOM 520 CD1 . PHE A 113 ? 2.52100 41.50800 35.86700 1.000 32.77000 C ? A ? 70 1
   ATOM 521 CD2 . PHE A 113 ? 2.47500 39.66500 34.35600 1.000 35.06000 C ? A ? 70 1
   ATOM 522 CE1 . PHE A 113 ? 3.04700 42.31200 34.87500 1.000 37.77000 C ? A ? 70 1
   ATOM 523 CE2 . PHE A 113 ? 3.00200 40.46400 33.35900 1.000 40.59000 C ? A ? 70 1
   ATOM 524 CZ . PHE A 113 ? 3.28900 41.78900 33.61900 1.000 43.56000 C ? A ? 70 1
   ATOM 525 N . GLY A 114 ? 2.42000 37.82600 39.86000 1.000 36.18000 N ? A ? 71 1
   ATOM 526 CA . GLY A 114 ? 1.86900 36.99300 40.90700 1.000 36.85000 C ? A ? 71 1
   ATOM 527 C . GLY A 114 ? 1.66200 35.54300 40.52900 1.000 34.00000 C ? A ? 71 1
   ATOM 528 O . GLY A 114 ? 1.28600 34.74400 41.39400 1.000 41.46000 O ? A ? 71 1
   ATOM 529 N . ILE A 115 ? 1.89200 35.17900 39.27400 1.000 29.87000 N ? A ? 72 1
   ATOM 530 CA . ILE A 115 ? 1.74300 33.80100 38.82200 1.000 37.54000 C ? A ? 72 1
   ATOM 531 C . ILE A 115 ? 3.07200 33.08000 39.01000 1.000 39.80000 C ? A ? 72 1
   ATOM 532 O . ILE A 115 ? 4.12700 33.60000 38.63400 1.000 42.47000 O ? A ? 72 1
   ATOM 533 CB . ILE A 115 ? 1.28700 33.75500 37.35500 1.000 31.79000 C ? A ? 72 1
   ATOM 534 CG1 . ILE A 115 ? -0.02500 34.52500 37.19200 1.000 25.73000 C ? A ? 72 1
   ATOM 535 CG2 . ILE A 115 ? 1.13500 32.31700 36.88300 1.000 38.27000 C ? A ? 72 1
   ATOM 536 CD1 . ILE A 115 ? -0.49500 34.63500 35.76400 1.000 28.83000 C ? A ? 72 1
   ATOM 537 N . GLU A 116 ? 3.02900 31.88700 39.59700 1.000 36.96000 N ? A ? 73 1
   ATOM 538 CA . GLU A 116 ? 4.23200 31.10700 39.84300 1.000 34.99000 C ? A ? 73 1
   ATOM 539 C . GLU A 116 ? 4.16100 29.77200 39.11300 1.000 35.32000 C ? A ? 73 1
   ATOM 540 O . GLU A 116 ? 3.07900 29.26500 38.80000 1.000 32.05000 O ? A ? 73 1
   ATOM 541 CB . GLU A 116 ? 4.45800 30.87900 41.34200 1.000 41.76000 C ? A ? 73 1
   ATOM 542 CG . GLU A 116 ? 4.75600 32.15200 42.12900 1.000 52.40000 C ? A ? 73 1
   ATOM 543 CD . GLU A 116 ? 5.81100 33.02700 41.46700 1.000 56.57000 C ? A ? 73 1
   ATOM 544 OE1 . GLU A 116 ? 5.61200 34.26100 41.41400 1.000 56.46000 O ? A ? 73 1
   ATOM 545 OE2 . GLU A 116 ? 6.83800 32.48800 41.00000 1.000 56.60000 O ? A ? 73 1
   ATOM 546 N . VAL A 117 ? 5.34100 29.20400 38.85000 1.000 36.88000 N ? A ? 74 1
   ATOM 547 CA . VAL A 117 ? 5.49800 28.05900 37.96200 1.000 35.59000 C ? A ? 74 1
   ATOM 548 C . VAL A 117 ? 6.33400 26.98200 38.64100 1.000 40.34000 C ? A ? 74 1
   ATOM 549 O . VAL A 117 ? 7.25400 27.27100 39.41300 1.000 47.09000 O ? A ? 74 1
   ATOM 550 CB . VAL A 117 ? 6.15100 28.47300 36.62000 1.000 30.60000 C ? A ? 74 1
   ATOM 551 CG1 . VAL A 117 ? 6.23800 27.29700 35.66700 1.000 35.07000 C ? A ? 74 1
   ATOM 552 CG2 . VAL A 117 ? 5.38100 29.60600 35.98100 1.000 42.24000 C ? A ? 74 1
   ATOM 553 N . ASP A 118 ? 5.99700 25.72700 38.34700 1.000 33.90000 N ? A ? 75 1
   ATOM 554 CA . ASP A 118 ? 6.83100 24.57800 38.66300 1.000 38.84000 C ? A ? 75 1
   ATOM 555 C . ASP A 118 ? 6.80300 23.63000 37.47500 1.000 41.21000 C ? A ? 75 1
   ATOM 556 O . ASP A 118 ? 5.78400 23.49800 36.79300 1.000 49.17000 O ? A ? 75 1
   ATOM 557 CB . ASP A 118 ? 6.36500 23.85500 39.93300 1.000 41.44000 C ? A ? 75 1
   ATOM 558 CG . ASP A 118 ? 6.93100 24.47500 41.19200 1.000 43.00000 C ? A ? 75 1
   ATOM 559 OD1 . ASP A 118 ? 8.17000 24.46900 41.35200 1.000 42.07000 O ? A ? 75 1
   ATOM 560 OD2 . ASP A 118 ? 6.14100 24.98300 42.01300 1.000 47.69000 O ? A ? 75 1
   ATOM 561 N . PHE A 119 ? 7.93200 22.97500 37.22800 1.000 39.05000 N ? A ? 76 1
   ATOM 562 CA . PHE A 119 ? 8.09600 22.11800 36.06200 1.000 37.25000 C ? A ? 76 1
   ATOM 563 C . PHE A 119 ? 8.16900 20.66600 36.51000 1.000 53.38000 C ? A ? 76 1
   ATOM 564 O . PHE A 119 ? 9.11400 20.26900 37.20000 1.000 62.61000 O ? A ? 76 1
   ATOM 565 CB . PHE A 119 ? 9.33300 22.53000 35.26700 1.000 42.58000 C ? A ? 76 1
   ATOM 566 CG . PHE A 119 ? 9.21900 23.90600 34.67700 1.000 55.50000 C ? A ? 76 1
   ATOM 567 CD1 . PHE A 119 ? 8.59900 24.09800 33.45400 1.000 56.54000 C ? A ? 76 1
   ATOM 568 CD2 . PHE A 119 ? 9.69400 25.01200 35.36300 1.000 57.23000 C ? A ? 76 1
   ATOM 569 CE1 . PHE A 119 ? 8.47400 25.36200 32.91400 1.000 54.37000 C ? A ? 76 1
   ATOM 570 CE2 . PHE A 119 ? 9.57100 26.27700 34.83000 1.000 50.04000 C ? A ? 76 1
   ATOM 571 CZ . PHE A 119 ? 8.95700 26.45200 33.60200 1.000 54.88000 C ? A ? 76 1
   ATOM 572 N . VAL A 120 ? 7.16900 19.88500 36.11400 1.000 44.64000 N ? A ? 77 1
   ATOM 573 CA . VAL A 120 ? 6.99400 18.50900 36.55600 1.000 43.79000 C ? A ? 77 1
   ATOM 574 C . VAL A 120 ? 7.23800 17.58400 35.37500 1.000 50.45000 C ? A ? 77 1
   ATOM 575 O . VAL A 120 ? 6.74300 17.83300 34.26800 1.000 49.24000 O ? A ? 77 1
   ATOM 576 CB . VAL A 120 ? 5.58800 18.29200 37.14500 1.000 42.37000 C ? A ? 77 1
   ATOM 577 CG1 . VAL A 120 ? 5.18200 16.82700 37.07300 1.000 39.40000 C ? A ? 77 1
   ATOM 578 CG2 . VAL A 120 ? 5.54500 18.77800 38.57200 1.000 48.18000 C ? A ? 77 1
   ATOM 579 N . ASP A 121 ? 8.01500 16.52700 35.60600 1.000 51.82000 N ? A ? 78 1
   ATOM 580 CA . ASP A 121 ? 8.11800 15.44400 34.63900 1.000 46.29000 C ? A ? 78 1
   ATOM 581 C . ASP A 121 ? 6.80400 14.67700 34.61600 1.000 46.70000 C ? A ? 78 1
   ATOM 582 O . ASP A 121 ? 6.59600 13.76300 35.42300 1.000 43.31000 O ? A ? 78 1
   ATOM 583 CB . ASP A 121 ? 9.28400 14.51600 34.98100 1.000 54.03000 C ? A ? 78 1
   ATOM 584 CG . ASP A 121 ? 9.38800 13.34100 34.03000 1.000 63.96000 C ? A ? 78 1
   ATOM 585 OD1 . ASP A 121 ? 9.29800 13.56200 32.80200 1.000 53.64000 O ? A ? 78 1
   ATOM 586 OD2 . ASP A 121 ? 9.56600 12.20100 34.51000 1.000 68.62000 O ? A ? 78 1
   ATOM 587 N . THR A 122 ? 5.90600 15.05300 33.70700 1.000 39.67000 N ? A ? 79 1
   ATOM 588 CA . THR A 122 ? 4.57300 14.46700 33.66300 1.000 39.58000 C ? A ? 79 1
   ATOM 589 C . THR A 122 ? 4.52900 13.12400 32.94500 1.000 33.81000 C ? A ? 79 1
   ATOM 590 O . THR A 122 ? 3.43700 12.56900 32.78500 1.000 32.20000 O ? A ? 79 1
   ATOM 591 CB . THR A 122 ? 3.58800 15.43400 32.99800 1.000 35.04000 C ? A ? 79 1
   ATOM 592 OG1 . THR A 122 ? 4.06000 15.77700 31.69000 1.000 37.39000 O ? A ? 79 1
   ATOM 593 CG2 . THR A 122 ? 3.44400 16.69900 33.82200 1.000 41.42000 C ? A ? 79 1
   ATOM 594 N . THR A 123 ? 5.67400 12.58900 32.50800 1.000 36.67000 N ? A ? 80 1
   ATOM 595 CA . THR A 123 ? 5.68300 11.24800 31.92900 1.000 42.26000 C ? A ? 80 1
   ATOM 596 C . THR A 123 ? 5.29300 10.19700 32.96100 1.000 36.21000 C ? A ? 80 1
   ATOM 597 O . THR A 123 ? 4.71400 9.16200 32.61100 1.000 37.47000 O ? A ? 80 1
   ATOM 598 CB . THR A 123 ? 7.05800 10.93200 31.34300 1.000 41.29000 C ? A ? 80 1
   ATOM 599 OG1 . THR A 123 ? 8.05400 11.06200 32.36400 1.000 42.43000 O ? A ? 80 1
   ATOM 600 CG2 . THR A 123 ? 7.37900 11.88400 30.20200 1.000 46.77000 C ? A ? 80 1
   ATOM 601 N . HIS A 124 ? 5.60700 10.44000 34.22800 1.000 40.11000 N ? A ? 81 1
   ATOM 602 CA . HIS A 124 ? 5.11700 9.63700 35.34400 1.000 40.23000 C ? A ? 81 1
   ATOM 603 C . HIS A 124 ? 4.08100 10.50200 36.05500 1.000 38.87000 C ? A ? 81 1
   ATOM 604 O . HIS A 124 ? 4.43400 11.39500 36.83200 1.000 44.36000 O ? A ? 81 1
   ATOM 605 CB . HIS A 124 ? 6.25700 9.22200 36.26900 1.000 46.15000 C ? A ? 81 1
   ATOM 606 CG . HIS A 124 ? 7.44100 8.65100 35.55100 1.000 49.54000 C ? A ? 81 1
   ATOM 607 ND1 . HIS A 124 ? 8.55400 9.40200 35.23600 1.000 47.34000 N ? A ? 81 1
   ATOM 608 CD2 . HIS A 124 ? 7.68400 7.40400 35.08000 1.000 45.69000 C ? A ? 81 1
   ATOM 609 CE1 . HIS A 124 ? 9.43200 8.64200 34.60600 1.000 48.69000 C ? A ? 81 1
   ATOM 610 NE2 . HIS A 124 ? 8.92800 7.42600 34.49700 1.000 45.33000 N ? A ? 81 1
   ATOM 611 N . THR A 125 ? 2.80200 10.23500 35.77900 1.000 32.19000 N ? A ? 82 1
   ATOM 612 CA . THR A 125 ? 1.73500 11.15500 36.16100 1.000 41.52000 C ? A ? 82 1
   ATOM 613 C . THR A 125 ? 1.62900 11.35400 37.66800 1.000 50.46000 C ? A ? 82 1
   ATOM 614 O . THR A 125 ? 1.07200 12.36900 38.10500 1.000 52.15000 O ? A ? 82 1
   ATOM 615 CB . THR A 125 ? 0.39500 10.66300 35.61200 1.000 42.46000 C ? A ? 82 1
   ATOM 616 OG1 . THR A 125 ? -0.07300 9.56500 36.40400 1.000 55.48000 O ? A ? 82 1
   ATOM 617 CG2 . THR A 125 ? 0.55000 10.20800 34.16800 1.000 38.08000 C ? A ? 82 1
   ATOM 618 N . ASP A 126 ? 2.14700 10.41700 38.47000 1.000 46.24000 N ? A ? 83 1
   ATOM 619 CA . ASP A 126 ? 2.11800 10.58500 39.92000 1.000 49.23000 C ? A ? 83 1
   ATOM 620 C . ASP A 126 ? 2.74200 11.91000 40.33300 1.000 49.75000 C ? A ? 83 1
   ATOM 621 O . ASP A 126 ? 2.22500 12.60000 41.22200 1.000 49.05000 O ? A ? 83 1
   ATOM 622 CB . ASP A 126 ? 2.84200 9.42200 40.60100 1.000 46.24000 C ? A ? 83 1
   ATOM 623 CG . ASP A 126 ? 2.04200 8.13300 40.56900 1.000 48.57000 C ? A ? 83 1
   ATOM 624 OD1 . ASP A 126 ? 0.86600 8.16300 40.14800 1.000 41.49000 O ? A ? 83 1
   ATOM 625 OD2 . ASP A 126 ? 2.59200 7.08400 40.96700 1.000 64.67000 O ? A ? 83 1
   ATOM 626 N . SER A 127 ? 3.83900 12.29300 39.67400 1.000 41.40000 N ? A ? 84 1
   ATOM 627 CA . SER A 127 ? 4.51500 13.54500 39.99500 1.000 39.38000 C ? A ? 84 1
   ATOM 628 C . SER A 127 ? 3.55100 14.72300 39.96600 1.000 42.89000 C ? A ? 84 1
   ATOM 629 O . SER A 127 ? 3.67000 15.65100 40.77500 1.000 45.96000 O ? A ? 84 1
   ATOM 630 CB . SER A 127 ? 5.66800 13.77500 39.01900 1.000 38.19000 C ? A ? 84 1
   ATOM 631 OG . SER A 127 ? 6.43200 12.59400 38.85600 1.000 46.84000 O ? A ? 84 1
   ATOM 632 N . ILE A 128 ? 2.58000 14.69200 39.04800 1.000 42.36000 N ? A ? 85 1
   ATOM 633 CA . ILE A 128 ? 1.58600 15.76100 38.96800 1.000 43.44000 C ? A ? 85 1
   ATOM 634 C . ILE A 128 ? 0.91000 15.94900 40.31900 1.000 42.18000 C ? A ? 85 1
   ATOM 635 O . ILE A 128 ? 0.90200 17.05100 40.88400 1.000 37.65000 O ? A ? 85 1
   ATOM 636 CB . ILE A 128 ? 0.56200 15.46200 37.85900 1.000 40.83000 C ? A ? 85 1
   ATOM 637 CG1 . ILE A 128 ? 1.23800 15.51600 36.48700 1.000 43.39000 C ? A ? 85 1
   ATOM 638 CG2 . ILE A 128 ? -0.60100 16.43900 37.92600 1.000 25.64000 C ? A ? 85 1
   ATOM 639 CD1 . ILE A 128 ? 0.40700 14.92900 35.36800 1.000 35.89000 C ? A ? 85 1
   ATOM 640 N . GLY A 129 ? 0.36600 14.86200 40.87300 1.000 43.63000 N ? A ? 86 1
   ATOM 641 CA . GLY A 129 ? -0.25700 14.94600 42.18200 1.000 38.80000 C ? A ? 86 1
   ATOM 642 C . GLY A 129 ? 0.68900 15.44400 43.25400 1.000 40.91000 C ? A ? 86 1
   ATOM 643 O . GLY A 129 ? 0.26700 16.12500 44.19200 1.000 38.62000 O ? A ? 86 1
   ATOM 644 N . GLN A 130 ? 1.98200 15.13500 43.12100 1.000 39.75000 N ? A ? 87 1
   ATOM 645 CA . GLN A 130 ? 2.94800 15.57100 44.12100 1.000 44.22000 C ? A ? 87 1
   ATOM 646 C . GLN A 130 ? 3.14300 17.07900 44.11700 1.000 43.77000 C ? A ? 87 1
   ATOM 647 O . GLN A 130 ? 3.60600 17.63300 45.11900 1.000 42.89000 O ? A ? 87 1
   ATOM 648 CB . GLN A 130 ? 4.29500 14.88200 43.89500 1.000 47.52000 C ? A ? 87 1
   ATOM 649 CG . GLN A 130 ? 4.19400 13.39100 43.63300 1.000 56.93000 C ? A ? 87 1
   ATOM 650 CD . GLN A 130 ? 3.38200 12.66700 44.68600 1.000 62.05000 C ? A ? 87 1
   ATOM 651 OE1 . GLN A 130 ? 3.67500 12.75000 45.88000 1.000 61.52000 O ? A ? 87 1
   ATOM 652 NE2 . GLN A 130 ? 2.34700 11.95700 44.24900 1.000 62.70000 N ? A ? 87 1
   ATOM 653 N . ALA A 131 ? 2.79700 17.75600 43.02300 1.000 42.55000 N ? A ? 88 1
   ATOM 654 CA . ALA A 131 ? 3.11700 19.16600 42.87600 1.000 34.01000 C ? A ? 88 1
   ATOM 655 C . ALA A 131 ? 1.91000 20.08500 42.92300 1.000 29.76000 C ? A ? 88 1
   ATOM 656 O . ALA A 131 ? 2.09100 21.30500 42.98700 1.000 34.00000 O ? A ? 88 1
   ATOM 657 CB . ALA A 131 ? 3.87200 19.40000 41.56200 1.000 41.14000 C ? A ? 88 1
   ATOM 658 N . ILE A 132 ? 0.69400 19.54800 42.88500 1.000 33.72000 N ? A ? 89 1
   ATOM 659 CA . ILE A 132 ? -0.48600 20.40200 42.90800 1.000 33.38000 C ? A ? 89 1
   ATOM 660 C . ILE A 132 ? -0.57000 21.08800 44.26400 1.000 34.36000 C ? A ? 89 1
   ATOM 661 O . ILE A 132 ? -0.69300 20.43200 45.30400 1.000 39.10000 O ? A ? 89 1
   ATOM 662 CB . ILE A 132 ? -1.75800 19.60300 42.60500 1.000 30.70000 C ? A ? 89 1
   ATOM 663 CG1 . ILE A 132 ? -1.63500 18.91100 41.24800 1.000 32.50000 C ? A ? 89 1
   ATOM 664 CG2 . ILE A 132 ? -2.96200 20.52600 42.60800 1.000 35.93000 C ? A ? 89 1
   ATOM 665 CD1 . ILE A 132 ? -2.87500 18.15200 40.82800 1.000 32.28000 C ? A ? 89 1
   ATOM 666 N . ARG A 133 ? -0.47800 22.40200 44.25500 1.000 28.52000 N ? A ? 90 1
   ATOM 667 CA . ARG A 133 ? -0.54800 23.26100 45.42100 1.000 27.10000 C ? A ? 90 1
   ATOM 668 C . ARG A 133 ? -1.96600 23.77600 45.60900 1.000 26.43000 C ? A ? 90 1
   ATOM 669 O . ARG A 133 ? -2.79300 23.68900 44.69700 1.000 30.28000 O ? A ? 90 1
   ATOM 670 CB . ARG A 133 ? 0.43000 24.43400 45.26300 1.000 27.36000 C ? A ? 90 1
   ATOM 671 CG . ARG A 133 ? 1.89700 24.01300 45.30300 1.000 38.03000 C ? A ? 90 1
   ATOM 672 CD . ARG A 133 ? 2.81300 25.00500 44.58700 1.000 35.64000 C ? A ? 90 1
   ATOM 673 NE . ARG A 133 ? 2.74700 26.35000 45.14600 1.000 43.70000 N ? A ? 90 1
   ATOM 674 CZ . ARG A 133 ? 3.58100 27.33300 44.83100 1.000 58.41000 C ? A ? 90 1
   ATOM 675 NH1 . ARG A 133 ? 4.58000 27.14800 43.98200 1.000 43.98000 N ? A ? 90 1
   ATOM 676 NH2 . ARG A 133 ? 3.41300 28.53000 45.38600 1.000 62.07000 N ? A ? 90 1
   ATOM 677 N . PRO A 134 ? -2.29900 24.29600 46.79400 1.000 27.12000 N ? A ? 91 1
   ATOM 678 CA . PRO A 134 ? -3.64700 24.86000 46.98200 1.000 28.47000 C ? A ? 91 1
   ATOM 679 C . PRO A 134 ? -4.00100 25.94300 45.97800 1.000 30.34000 C ? A ? 91 1
   ATOM 680 O . PRO A 134 ? -5.17900 26.09700 45.63000 1.000 27.26000 O ? A ? 91 1
   ATOM 681 CB . PRO A 134 ? -3.59100 25.41400 48.41200 1.000 29.57000 C ? A ? 91 1
   ATOM 682 CG . PRO A 134 ? -2.57700 24.56200 49.09700 1.000 24.07000 C ? A ? 91 1
   ATOM 683 CD . PRO A 134 ? -1.54300 24.24300 48.05900 1.000 21.81000 C ? A ? 91 1
   ATOM 684 N . THR A 135 ? -3.01800 26.69300 45.48900 1.000 28.31000 N ? A ? 92 1
   ATOM 685 CA . THR A 135 ? -3.26900 27.81500 44.60000 1.000 30.64000 C ? A ? 92 1
   ATOM 686 C . THR A 135 ? -3.04500 27.46600 43.13000 1.000 32.47000 C ? A ? 92 1
   ATOM 687 O . THR A 135 ? -3.16000 28.34500 42.27000 1.000 33.38000 O ? A ? 92 1
   ATOM 688 CB . THR A 135 ? -2.39800 29.00400 45.00800 1.000 33.34000 C ? A ? 92 1
   ATOM 689 OG1 . THR A 135 ? -2.80800 30.17000 44.28200 1.000 53.36000 O ? A ? 92 1
   ATOM 690 CG2 . THR A 135 ? -0.93400 28.71200 44.72900 1.000 22.35000 C ? A ? 92 1
   ATOM 691 N . THR A 136 ? -2.73700 26.20700 42.82500 1.000 29.89000 N ? A ? 93 1
   ATOM 692 CA . THR A 136 ? -2.61500 25.77900 41.43900 1.000 32.14000 C ? A ? 93 1
   ATOM 693 C . THR A 136 ? -3.96000 25.88800 40.73000 1.000 26.82000 C ? A ? 93 1
   ATOM 694 O . THR A 136 ? -5.00000 25.51800 41.27800 1.000 35.92000 O ? A ? 93 1
   ATOM 695 CB . THR A 136 ? -2.10200 24.34100 41.37000 1.000 27.63000 C ? A ? 93 1
   ATOM 696 OG1 . THR A 136 ? -0.87600 24.23600 42.10200 1.000 25.46000 O ? A ? 93 1
   ATOM 697 CG2 . THR A 136 ? -1.85500 23.92700 39.92500 1.000 33.87000 C ? A ? 93 1
   ATOM 698 N . LYS A 137 ? -3.93700 26.40900 39.50300 1.000 26.83000 N ? A ? 94 1
   ATOM 699 CA . LYS A 137 ? -5.15100 26.59200 38.72300 1.000 30.52000 C ? A ? 94 1
   ATOM 700 C . LYS A 137 ? -5.04600 26.05800 37.30100 1.000 22.18000 C ? A ? 94 1
   ATOM 701 O . LYS A 137 ? -6.05000 26.07500 36.57900 1.000 23.21000 O ? A ? 94 1
   ATOM 702 CB . LYS A 137 ? -5.53700 28.08100 38.67200 1.000 23.66000 C ? A ? 94 1
   ATOM 703 CG . LYS A 137 ? -5.75500 28.72000 40.03800 1.000 25.11000 C ? A ? 94 1
   ATOM 704 CD . LYS A 137 ? -6.91500 28.07700 40.78700 1.000 31.99000 C ? A ? 94 1
   ATOM 705 CE . LYS A 137 ? -6.93500 28.50200 42.25100 1.000 29.12000 C ? A ? 94 1
   ATOM 706 NZ . LYS A 137 ? -7.09800 29.97300 42.41200 1.000 28.16000 N ? A ? 94 1
   ATOM 707 N . MET A 138 ? -3.87900 25.57300 36.88300 1.000 25.82000 N ? A ? 95 1
   ATOM 708 CA . MET A 138 ? -3.67900 25.18900 35.49400 1.000 22.05000 C ? A ? 95 1
   ATOM 709 C . MET A 138 ? -2.60500 24.11400 35.39700 1.000 24.35000 C ? A ? 95 1
   ATOM 710 O . MET A 138 ? -1.60600 24.15300 36.12100 1.000 24.35000 O ? A ? 95 1
   ATOM 711 CB . MET A 138 ? -3.29100 26.40600 34.64500 1.000 18.52000 C ? A ? 95 1
   ATOM 712 CG . MET A 138 ? -3.03500 26.09800 33.18100 1.000 21.18000 C ? A ? 95 1
   ATOM 713 SD . MET A 138 ? -2.69600 27.59000 32.22500 1.000 24.04000 S ? A ? 95 1
   ATOM 714 CE . MET A 138 ? -4.33100 28.30800 32.11200 1.000 17.44000 C ? A ? 95 1
   ATOM 715 N . LEU A 139 ? -2.82700 23.15900 34.49500 1.000 22.82000 N ? A ? 96 1
   ATOM 716 CA . LEU A 139 ? -1.85600 22.13100 34.14000 1.000 22.85000 C ? A ? 96 1
   ATOM 717 C . LEU A 139 ? -1.59200 22.22000 32.64400 1.000 21.32000 C ? A ? 96 1
   ATOM 718 O . LEU A 139 ? -2.50200 22.00400 31.83800 1.000 21.58000 O ? A ? 96 1
   ATOM 719 CB . LEU A 139 ? -2.36400 20.73700 34.51500 1.000 20.54000 C ? A ? 96 1
   ATOM 720 CG . LEU A 139 ? -1.52600 19.57000 33.99400 1.000 19.63000 C ? A ? 96 1
   ATOM 721 CD1 . LEU A 139 ? -0.13100 19.60100 34.59700 1.000 23.37000 C ? A ? 96 1
   ATOM 722 CD2 . LEU A 139 ? -2.21300 18.24000 34.27500 1.000 22.50000 C ? A ? 96 1
   ATOM 723 N . PHE A 140 ? -0.34900 22.52200 32.28100 1.000 21.18000 N ? A ? 97 1
   ATOM 724 CA . PHE A 140 ? 0.06400 22.77600 30.90700 1.000 25.60000 C ? A ? 97 1
   ATOM 725 C . PHE A 140 ? 1.00200 21.66000 30.47000 1.000 19.50000 C ? A ? 97 1
   ATOM 726 O . PHE A 140 ? 1.99000 21.38100 31.15600 1.000 26.86000 O ? A ? 97 1
   ATOM 727 CB . PHE A 140 ? 0.75800 24.14000 30.81400 1.000 32.40000 C ? A ? 97 1
   ATOM 728 CG . PHE A 140 ? 1.00500 24.62900 29.40700 1.000 23.20000 C ? A ? 97 1
   ATOM 729 CD1 . PHE A 140 ? 1.96400 24.03600 28.60100 1.000 23.73000 C ? A ? 97 1
   ATOM 730 CD2 . PHE A 140 ? 0.31500 25.72500 28.91700 1.000 21.85000 C ? A ? 97 1
   ATOM 731 CE1 . PHE A 140 ? 2.20100 24.50200 27.32200 1.000 26.18000 C ? A ? 97 1
   ATOM 732 CE2 . PHE A 140 ? 0.54900 26.19700 27.64000 1.000 20.82000 C ? A ? 97 1
   ATOM 733 CZ . PHE A 140 ? 1.49200 25.58500 26.84100 1.000 26.79000 C ? A ? 97 1
   ATOM 734 N . ILE A 141 ? 0.70400 21.02900 29.33500 1.000 23.24000 N ? A ? 98 1
   ATOM 735 CA . ILE A 141 ? 1.42600 19.83000 28.91900 1.000 27.13000 C ? A ? 98 1
   ATOM 736 C . ILE A 141 ? 1.74400 19.89800 27.43100 1.000 21.01000 C ? A ? 98 1
   ATOM 737 O . ILE A 141 ? 0.86400 20.18800 26.61600 1.000 21.01000 O ? A ? 98 1
   ATOM 738 CB . ILE A 141 ? 0.62100 18.55700 29.24200 1.000 25.55000 C ? A ? 98 1
   ATOM 739 CG1 . ILE A 141 ? 0.67300 18.28000 30.74500 1.000 23.09000 C ? A ? 98 1
   ATOM 740 CG2 . ILE A 141 ? 1.13200 17.36800 28.44000 1.000 21.23000 C ? A ? 98 1
   ATOM 741 CD1 . ILE A 141 ? -0.08100 17.06400 31.16200 1.000 31.79000 C ? A ? 98 1
   ATOM 742 N . GLU A 142 ? 2.99900 19.62200 27.08100 1.000 26.57000 N ? A ? 99 1
   ATOM 743 CA . GLU A 142 ? 3.41500 19.39100 25.70300 1.000 22.06000 C ? A ? 99 1
   ATOM 744 C . GLU A 142 ? 3.66400 17.90300 25.50300 1.000 26.94000 C ? A ? 99 1
   ATOM 745 O . GLU A 142 ? 4.44400 17.29800 26.24400 1.000 23.54000 O ? A ? 99 1
   ATOM 746 CB . GLU A 142 ? 4.69200 20.16100 25.36700 1.000 26.31000 C ? A ? 99 1
   ATOM 747 CG . GLU A 142 ? 4.62400 21.65700 25.57700 1.000 38.79000 C ? A ? 99 1
   ATOM 748 CD . GLU A 142 ? 5.96600 22.32100 25.34300 1.000 43.04000 C ? A ? 99 1
   ATOM 749 OE1 . GLU A 142 ? 6.03500 23.27500 24.53800 1.000 47.26000 O ? A ? 99 1
   ATOM 750 OE2 . GLU A 142 ? 6.95700 21.87500 25.95800 1.000 37.18000 O ? A ? 99 1
   ATOM 751 N . THR A 143 ? 3.01700 17.31300 24.49500 1.000 25.60000 N ? A ? 100 1
   ATOM 752 CA . THR A 143 ? 3.33700 15.92600 24.20600 1.000 26.99000 C ? A ? 100 1
   ATOM 753 C . THR A 143 ? 3.16400 15.60700 22.72400 1.000 26.29000 C ? A ? 100 1
   ATOM 754 O . THR A 143 ? 2.09600 15.89100 22.15600 1.000 19.20000 O ? A ? 100 1
   ATOM 755 CB . THR A 143 ? 2.49900 14.96200 25.05500 1.000 22.00000 C ? A ? 100 1
   ATOM 756 OG1 . THR A 143 ? 2.81300 13.61200 24.69400 1.000 21.71000 O ? A ? 100 1
   ATOM 757 CG2 . THR A 143 ? 1.00500 15.21300 24.88000 1.000 19.81000 C ? A ? 100 1
   ATOM 758 N . PRO A 144 ? 4.19400 15.05500 22.06800 1.000 27.73000 N ? A ? 101 1
   ATOM 759 CA . PRO A 144 ? 5.54600 14.80600 22.58800 1.000 29.57000 C ? A ? 101 1
   ATOM 760 C . PRO A 144 ? 6.30000 16.12000 22.77400 1.000 33.02000 C ? A ? 101 1
   ATOM 761 O . PRO A 144 ? 6.04000 17.09100 22.06600 1.000 34.67000 O ? A ? 101 1
   ATOM 762 CB . PRO A 144 ? 6.17400 13.90700 21.51200 1.000 23.36000 C ? A ? 101 1
   ATOM 763 CG . PRO A 144 ? 5.45200 14.27000 20.25600 1.000 27.06000 C ? A ? 101 1
   ATOM 764 CD . PRO A 144 ? 4.04000 14.56000 20.69000 1.000 25.08000 C ? A ? 101 1
   ATOM 765 N . SER A 145 ? 7.22100 16.18800 23.72900 1.000 30.49000 N ? A ? 102 1
   ATOM 766 CA . SER A 145 ? 7.88600 17.43900 24.04900 1.000 33.48000 C ? A ? 102 1
   ATOM 767 C . SER A 145 ? 9.18400 17.57800 23.25900 1.000 35.87000 C ? A ? 102 1
   ATOM 768 O . SER A 145 ? 9.60700 16.67700 22.53400 1.000 41.35000 O ? A ? 102 1
   ATOM 769 CB . SER A 145 ? 8.15700 17.53000 25.54900 1.000 32.30000 C ? A ? 102 1
   ATOM 770 OG . SER A 145 ? 9.00000 16.47600 25.97300 1.000 39.67000 O ? A ? 102 1
   ATOM 771 N . ASN A 146 ? 9.81800 18.72600 23.41100 1.000 39.37000 N ? A ? 103 1
   ATOM 772 CA . ASN A 146 ? 11.03600 19.02400 22.68000 1.000 38.59000 C ? A ? 103 1
   ATOM 773 C . ASN A 146 ? 12.22600 19.10300 23.62900 1.000 38.57000 C ? A ? 103 1
   ATOM 774 O . ASN A 146 ? 12.09400 19.63100 24.73900 1.000 36.10000 O ? A ? 103 1
   ATOM 775 CB . ASN A 146 ? 10.88800 20.35200 21.92500 1.000 32.55000 C ? A ? 103 1
   ATOM 776 CG . ASN A 146 ? 12.15000 20.75600 21.20200 1.000 35.18000 C ? A ? 103 1
   ATOM 777 OD1 . ASN A 146 ? 12.48600 20.19400 20.16200 1.000 36.14000 O ? A ? 103 1
   ATOM 778 ND2 . ASN A 146 ? 12.85700 21.73700 21.74900 1.000 31.00000 N ? A ? 103 1
   ATOM 779 N . PRO A 147 ? 13.40100 18.58200 23.23300 1.000 38.73000 N ? A ? 104 1
   ATOM 780 CA . PRO A 147 ? 13.69100 17.85400 21.99400 1.000 32.72000 C ? A ? 104 1
   ATOM 781 C . PRO A 147 ? 13.90100 16.35600 22.19100 1.000 32.84000 C ? A ? 104 1
   ATOM 782 O . PRO A 147 ? 14.52000 15.71400 21.34900 1.000 38.21000 O ? A ? 104 1
   ATOM 783 CB . PRO A 147 ? 14.97800 18.53100 21.52400 1.000 32.54000 C ? A ? 104 1
   ATOM 784 CG . PRO A 147 ? 15.72000 18.76900 22.81400 1.000 37.22000 C ? A ? 104 1
   ATOM 785 CD . PRO A 147 ? 14.65200 19.01800 23.88000 1.000 40.35000 C ? A ? 104 1
   ATOM 786 N . LEU A 148 ? 13.41900 15.75800 23.27800 1.000 39.14000 N ? A ? 105 1
   ATOM 787 CA . LEU A 148 ? 13.56600 14.32400 23.49200 1.000 42.41000 C ? A ? 105 1
   ATOM 788 C . LEU A 148 ? 12.28400 13.54800 23.22700 1.000 44.01000 C ? A ? 105 1
   ATOM 789 O . LEU A 148 ? 12.28600 12.31700 23.34600 1.000 42.81000 O ? A ? 105 1
   ATOM 790 CB . LEU A 148 ? 14.05400 14.04600 24.91700 1.000 39.99000 C ? A ? 105 1
   ATOM 791 CG . LEU A 148 ? 15.45800 14.55700 25.24200 1.000 44.92000 C ? A ? 105 1
   ATOM 792 CD1 . LEU A 148 ? 15.87800 14.10000 26.62700 1.000 50.50000 C ? A ? 105 1
   ATOM 793 CD2 . LEU A 148 ? 16.45400 14.09200 24.19000 1.000 42.61000 C ? A ? 105 1
   ATOM 794 N . LEU A 149 ? 11.19300 14.23900 22.88600 1.000 34.21000 N ? A ? 106 1
   ATOM 795 CA . LEU A 149 ? 9.93400 13.60700 22.48700 1.000 32.79000 C ? A ? 106 1
   ATOM 796 C . LEU A 149 ? 9.31900 12.79100 23.62200 1.000 33.34000 C ? A ? 106 1
   ATOM 797 O . LEU A 149 ? 8.75600 11.71700 23.40100 1.000 34.05000 O ? A ? 106 1
   ATOM 798 CB . LEU A 149 ? 10.12300 12.75400 21.23000 1.000 31.83000 C ? A ? 106 1
   ATOM 799 CG . LEU A 149 ? 10.51500 13.58300 20.00500 1.000 30.99000 C ? A ? 106 1
   ATOM 800 CD1 . LEU A 149 ? 10.88200 12.70600 18.83200 1.000 35.97000 C ? A ? 106 1
   ATOM 801 CD2 . LEU A 149 ? 9.38000 14.51800 19.63000 1.000 28.58000 C ? A ? 106 1
   ATOM 802 N . ARG A 150 ? 9.41000 13.31300 24.84500 1.000 31.69000 N ? A ? 107 1
   ATOM 803 CA . ARG A 150 ? 8.73600 12.68900 25.97700 1.000 29.17000 C ? A ? 107 1
   ATOM 804 C . ARG A 150 ? 7.22400 12.73200 25.78800 1.000 29.14000 C ? A ? 107 1
   ATOM 805 O . ARG A 150 ? 6.66500 13.73300 25.33600 1.000 26.79000 O ? A ? 107 1
   ATOM 806 CB . ARG A 150 ? 9.11700 13.38600 27.28300 1.000 32.11000 C ? A ? 107 1
   ATOM 807 CG . ARG A 150 ? 10.46600 12.99000 27.85800 1.000 39.31000 C ? A ? 107 1
   ATOM 808 CD . ARG A 150 ? 10.66400 11.47700 27.83700 1.000 58.18000 C ? A ? 107 1
   ATOM 809 NE . ARG A 150 ? 11.47200 11.08700 26.68700 1.000 57.63000 N ? A ? 107 1
   ATOM 810 CZ . ARG A 150 ? 11.84900 9.84700 26.40500 1.000 51.37000 C ? A ? 107 1
   ATOM 811 NH1 . ARG A 150 ? 11.47400 8.82000 27.14900 1.000 55.72000 N ? A ? 107 1
   ATOM 812 NH2 . ARG A 150 ? 12.63100 9.63300 25.35100 1.000 53.48000 N ? A ? 107 1
   ATOM 813 N . VAL A 151 ? 6.56200 11.63700 26.15300 1.000 27.03000 N ? A ? 108 1
   ATOM 814 CA . VAL A 151 ? 5.13100 11.45600 25.93900 1.000 23.11000 C ? A ? 108 1
   ATOM 815 C . VAL A 151 ? 4.42200 11.50200 27.28500 1.000 29.91000 C ? A ? 108 1
   ATOM 816 O . VAL A 151 ? 4.88000 10.89600 28.26000 1.000 33.03000 O ? A ? 108 1
   ATOM 817 CB . VAL A 151 ? 4.84800 10.12900 25.20600 1.000 27.41000 C ? A ? 108 1
   ATOM 818 CG1 . VAL A 151 ? 3.34900 9.86900 25.10100 1.000 26.45000 C ? A ? 108 1
   ATOM 819 CG2 . VAL A 151 ? 5.49500 10.14400 23.82700 1.000 29.42000 C ? A ? 108 1
   ATOM 820 N . THR A 152 ? 3.30600 12.22300 27.33700 1.000 24.43000 N ? A ? 109 1
   ATOM 821 CA . THR A 152 ? 2.51700 12.37200 28.55000 1.000 25.66000 C ? A ? 109 1
   ATOM 822 C . THR A 152 ? 1.10400 11.86100 28.30700 1.000 31.19000 C ? A ? 109 1
   ATOM 823 O . THR A 152 ? 0.52100 12.10000 27.24600 1.000 32.47000 O ? A ? 109 1
   ATOM 824 CB . THR A 152 ? 2.47900 13.83800 29.00700 1.000 28.56000 C ? A ? 109 1
   ATOM 825 OG1 . THR A 152 ? 3.80600 14.26900 29.33100 1.000 27.45000 O ? A ? 109 1
   ATOM 826 CG2 . THR A 152 ? 1.58900 14.00300 30.23000 1.000 30.90000 C ? A ? 109 1
   ATOM 827 N . ASP A 153 ? 0.56500 11.14300 29.28900 1.000 31.64000 N ? A ? 110 1
   ATOM 828 CA . ASP A 153 ? -0.79400 10.61700 29.21300 1.000 33.42000 C ? A ? 110 1
   ATOM 829 C . ASP A 153 ? -1.78100 11.77700 29.25100 1.000 30.60000 C ? A ? 110 1
   ATOM 830 O . ASP A 153 ? -2.00500 12.37900 30.30500 1.000 30.83000 O ? A ? 110 1
   ATOM 831 CB . ASP A 153 ? -1.04500 9.63800 30.35900 1.000 35.60000 C ? A ? 110 1
   ATOM 832 CG . ASP A 153 ? -2.27700 8.77000 30.13800 1.000 36.88000 C ? A ? 110 1
   ATOM 833 OD1 . ASP A 153 ? -3.26400 9.25400 29.54100 1.000 34.97000 O ? A ? 110 1
   ATOM 834 OD2 . ASP A 153 ? -2.26000 7.59900 30.57000 1.000 38.76000 O ? A ? 110 1
   ATOM 835 N . ILE A 154 ? -2.37600 12.08800 28.09900 1.000 29.45000 N ? A ? 111 1
   ATOM 836 CA . ILE A 154 ? -3.28000 13.23100 28.01100 1.000 29.74000 C ? A ? 111 1
   ATOM 837 C . ILE A 154 ? -4.56900 12.96300 28.77700 1.000 30.21000 C ? A ? 111 1
   ATOM 838 O . ILE A 154 ? -5.06800 13.83300 29.50000 1.000 31.86000 O ? A ? 111 1
   ATOM 839 CB . ILE A 154 ? -3.56300 13.57200 26.53700 1.000 29.98000 C ? A ? 111 1
   ATOM 840 CG1 . ILE A 154 ? -2.26100 13.82000 25.77500 1.000 26.19000 C ? A ? 111 1
   ATOM 841 CG2 . ILE A 154 ? -4.45300 14.78500 26.43300 1.000 30.67000 C ? A ? 111 1
   ATOM 842 CD1 . ILE A 154 ? -2.48600 14.18900 24.32800 1.000 22.11000 C ? A ? 111 1
   ATOM 843 N . LYS A 155 ? -5.13100 11.76000 28.63000 1.000 37.40000 N ? A ? 112 1
   ATOM 844 CA . LYS A 155 ? -6.41400 11.44900 29.25600 1.000 37.29000 C ? A ? 112 1
   ATOM 845 C . LYS A 155 ? -6.29400 11.42600 30.77700 1.000 35.31000 C ? A ? 112 1
   ATOM 846 O . LYS A 155 ? -7.13500 11.99300 31.48800 1.000 32.55000 O ? A ? 112 1
   ATOM 847 CB . LYS A 155 ? -6.93100 10.10600 28.73700 1.000 36.07000 C ? A ? 112 1
   ATOM 848 CG . LYS A 155 ? -8.44300 10.00700 28.63000 1.000 34.51000 C ? A ? 112 1
   ATOM 849 CD . LYS A 155 ? -8.87800 8.58000 28.32300 1.000 42.38000 C ? A ? 112 1
   ATOM 850 CE . LYS A 155 ? -10.30900 8.52900 27.79900 1.000 47.10000 C ? A ? 112 1
   ATOM 851 NZ . LYS A 155 ? -11.27400 9.22300 28.69900 1.000 46.08000 N ? A ? 112 1
   ATOM 852 N . LYS A 156 ? -5.25000 10.77100 31.29200 1.000 32.44000 N ? A ? 113 1
   ATOM 853 CA . LYS A 156 ? -5.04500 10.72800 32.73600 1.000 37.12000 C ? A ? 113 1
   ATOM 854 C . LYS A 156 ? -4.75600 12.11900 33.28800 1.000 41.32000 C ? A ? 113 1
   ATOM 855 O . LYS A 156 ? -5.20600 12.46600 34.38600 1.000 39.80000 O ? A ? 113 1
   ATOM 856 CB . LYS A 156 ? -3.91000 9.75900 33.07400 1.000 33.20000 C ? A ? 113 1
   ATOM 857 CG . LYS A 156 ? -3.87700 9.31500 34.53000 1.000 46.77000 C ? A ? 113 1
   ATOM 858 CD . LYS A 156 ? -5.06400 8.42200 34.88100 1.000 57.83000 C ? A ? 113 1
   ATOM 859 CE . LYS A 156 ? -4.89200 7.00900 34.33300 1.000 62.23000 C ? A ? 113 1
   ATOM 860 NZ . LYS A 156 ? -5.99600 6.10100 34.76200 1.000 61.65000 N ? A ? 113 1
   ATOM 861 N . SER A 157 ? -4.01600 12.93500 32.53200 1.000 37.77000 N ? A ? 114 1
   ATOM 862 CA . SER A 157 ? -3.74400 14.30200 32.96700 1.000 35.14000 C ? A ? 114 1
   ATOM 863 C . SER A 157 ? -5.01900 15.13400 33.00500 1.000 31.10000 C ? A ? 114 1
   ATOM 864 O . SER A 157 ? -5.21100 15.94600 33.92000 1.000 23.88000 O ? A ? 114 1
   ATOM 865 CB . SER A 157 ? -2.70900 14.94700 32.04900 1.000 34.51000 C ? A ? 114 1
   ATOM 866 OG . SER A 157 ? -1.46300 14.27600 32.13100 1.000 31.82000 O ? A ? 114 1
   ATOM 867 N . ALA A 158 ? -5.90300 14.94700 32.02200 1.000 28.43000 N ? A ? 115 1
   ATOM 868 CA . ALA A 158 ? -7.19000 15.63500 32.04700 1.000 34.87000 C ? A ? 115 1
   ATOM 869 C . ALA A 158 ? -8.01800 15.19500 33.24600 1.000 27.71000 C ? A ? 115 1
   ATOM 870 O . ALA A 158 ? -8.67200 16.01900 33.89600 1.000 28.46000 O ? A ? 115 1
   ATOM 871 CB . ALA A 158 ? -7.95100 15.38200 30.74600 1.000 23.19000 C ? A ? 115 1
   ATOM 872 N . GLU A 159 ? -7.99100 13.89700 33.56000 1.000 33.81000 N ? A ? 116 1
   ATOM 873 CA . GLU A 159 ? -8.72400 13.39900 34.72100 1.000 35.37000 C ? A ? 116 1
   ATOM 874 C . GLU A 159 ? -8.18600 13.99900 36.01600 1.000 34.83000 C ? A ? 116 1
   ATOM 875 O . GLU A 159 ? -8.96100 14.42300 36.88400 1.000 32.88000 O ? A ? 116 1
   ATOM 876 CB . GLU A 159 ? -8.65600 11.87200 34.76200 1.000 34.81000 C ? A ? 116 1
   ATOM 877 CG . GLU A 159 ? -9.81000 11.17500 34.05500 1.000 49.72000 C ? A ? 116 1
   ATOM 878 CD . GLU A 159 ? -10.82800 10.60500 35.02800 1.000 76.55000 C ? A ? 116 1
   ATOM 879 OE1 . GLU A 159 ? -11.47300 9.58900 34.68900 1.000 80.67000 O ? A ? 116 1
   ATOM 880 OE2 . GLU A 159 ? -10.97600 11.16500 36.13600 1.000 73.43000 O ? A ? 116 1
   ATOM 881 N . ILE A 160 ? -6.86000 14.04900 36.15700 1.000 30.70000 N ? A ? 117 1
   ATOM 882 CA . ILE A 160 ? -6.25200 14.60400 37.36500 1.000 35.74000 C ? A ? 117 1
   ATOM 883 C . ILE A 160 ? -6.57800 16.08700 37.49900 1.000 35.99000 C ? A ? 117 1
   ATOM 884 O . ILE A 160 ? -6.91000 16.57000 38.59200 1.000 32.04000 O ? A ? 117 1
   ATOM 885 CB . ILE A 160 ? -4.73400 14.34800 37.35300 1.000 30.05000 C ? A ? 117 1
   ATOM 886 CG1 . ILE A 160 ? -4.45300 12.84900 37.46500 1.000 29.93000 C ? A ? 117 1
   ATOM 887 CG2 . ILE A 160 ? -4.05100 15.10600 38.47800 1.000 35.63000 C ? A ? 117 1
   ATOM 888 CD1 . ILE A 160 ? -3.08200 12.44200 36.96800 1.000 38.79000 C ? A ? 117 1
   ATOM 889 N . ALA A 161 ? -6.50100 16.83300 36.39200 1.000 30.35000 N ? A ? 118 1
   ATOM 890 CA . ALA A 161 ? -6.84500 18.25000 36.43300 1.000 27.79000 C ? A ? 118 1
   ATOM 891 C . ALA A 161 ? -8.30500 18.45400 36.81300 1.000 31.86000 C ? A ? 118 1
   ATOM 892 O . ALA A 161 ? -8.62500 19.33000 37.62500 1.000 29.15000 O ? A ? 118 1
   ATOM 893 CB . ALA A 161 ? -6.54500 18.90500 35.08500 1.000 28.27000 C ? A ? 118 1
   ATOM 894 N . LYS A 162 ? -9.20800 17.65600 36.23800 1.000 32.44000 N ? A ? 119 1
   ATOM 895 CA . LYS A 162 ? -10.61800 17.76200 36.59700 1.000 38.55000 C ? A ? 119 1
   ATOM 896 C . LYS A 162 ? -10.82700 17.47500 38.07900 1.000 40.09000 C ? A ? 119 1
   ATOM 897 O . LYS A 162 ? -11.60500 18.16500 38.74900 1.000 39.93000 O ? A ? 119 1
   ATOM 898 CB . LYS A 162 ? -11.44800 16.81200 35.73100 1.000 34.32000 C ? A ? 119 1
   ATOM 899 CG . LYS A 162 ? -12.95600 16.88000 35.94800 1.000 41.44000 C ? A ? 119 1
   ATOM 900 CD . LYS A 162 ? -13.42900 15.83300 36.95200 1.000 59.13000 C ? A ? 119 1
   ATOM 901 CE . LYS A 162 ? -14.94700 15.73800 37.00000 1.000 52.87000 C ? A ? 119 1
   ATOM 902 NZ . LYS A 162 ? -15.49600 15.04200 35.80400 1.000 52.89000 N ? A ? 119 1
   ATOM 903 N . GLU A 163 ? -10.12900 16.46900 38.61400 1.000 32.26000 N ? A ? 120 1
   ATOM 904 CA . GLU A 163 ? -10.29700 16.13000 40.02400 1.000 31.73000 C ? A ? 120 1
   ATOM 905 C . GLU A 163 ? -9.79100 17.24600 40.93100 1.000 37.10000 C ? A ? 120 1
   ATOM 906 O . GLU A 163 ? -10.43800 17.58100 41.93100 1.000 28.27000 O ? A ? 120 1
   ATOM 907 CB . GLU A 163 ? -9.58200 14.81600 40.34200 1.000 30.88000 C ? A ? 120 1
   ATOM 908 CG . GLU A 163 ? -9.69700 14.39600 41.80500 1.000 42.04000 C ? A ? 120 1
   ATOM 909 CD . GLU A 163 ? -8.98500 13.08600 42.10200 1.000 54.42000 C ? A ? 120 1
   ATOM 910 OE1 . GLU A 163 ? -8.65900 12.35100 41.14600 1.000 50.99000 O ? A ? 120 1
   ATOM 911 OE2 . GLU A 163 ? -8.75200 12.79300 43.29500 1.000 57.18000 O ? A ? 120 1
   ATOM 912 N . HIS A 164 ? -8.64500 17.83800 40.60200 1.000 34.93000 N ? A ? 121 1
   ATOM 913 CA . HIS A 164 ? -8.03900 18.85000 41.45800 1.000 32.45000 C ? A ? 121 1
   ATOM 914 C . HIS A 164 ? -8.43800 20.27700 41.08400 1.000 33.91000 C ? A ? 121 1
   ATOM 915 O . HIS A 164 ? -7.81400 21.22600 41.56600 1.000 29.34000 O ? A ? 121 1
   ATOM 916 CB . HIS A 164 ? -6.51500 18.70500 41.44100 1.000 32.59000 C ? A ? 121 1
   ATOM 917 CG . HIS A 164 ? -6.02800 17.40300 42.00100 1.000 35.87000 C ? A ? 121 1
   ATOM 918 ND1 . HIS A 164 ? -6.02300 16.23400 41.27100 1.000 37.72000 N ? A ? 121 1
   ATOM 919 CD2 . HIS A 164 ? -5.53900 17.08500 43.22300 1.000 27.91000 C ? A ? 121 1
   ATOM 920 CE1 . HIS A 164 ? -5.54800 15.25300 42.01700 1.000 37.33000 C ? A ? 121 1
   ATOM 921 NE2 . HIS A 164 ? -5.24700 15.74300 43.20700 1.000 32.12000 N ? A ? 121 1
   ATOM 922 N . GLY A 165 ? -9.46300 20.45200 40.25600 1.000 31.46000 N ? A ? 122 1
   ATOM 923 CA . GLY A 165 ? -9.94100 21.78800 39.93400 1.000 25.70000 C ? A ? 122 1
   ATOM 924 C . GLY A 165 ? -8.97000 22.62600 39.13000 1.000 34.42000 C ? A ? 122 1
   ATOM 925 O . GLY A 165 ? -8.82000 23.82500 39.40100 1.000 35.18000 O ? A ? 122 1
   ATOM 926 N . LEU A 166 ? -8.31000 22.02500 38.14600 1.000 29.28000 N ? A ? 123 1
   ATOM 927 CA . LEU A 166 ? -7.32100 22.69400 37.31600 1.000 25.39000 C ? A ? 123 1
   ATOM 928 C . LEU A 166 ? -7.82400 22.81200 35.88300 1.000 27.92000 C ? A ? 123 1
   ATOM 929 O . LEU A 166 ? -8.56000 21.95200 35.38900 1.000 25.48000 O ? A ? 123 1
   ATOM 930 CB . LEU A 166 ? -5.99100 21.93300 37.32700 1.000 20.50000 C ? A ? 123 1
   ATOM 931 CG . LEU A 166 ? -4.89700 22.27100 38.34500 1.000 29.53000 C ? A ? 123 1
   ATOM 932 CD1 . LEU A 166 ? -5.45900 22.54800 39.73000 1.000 22.19000 C ? A ? 123 1
   ATOM 933 CD2 . LEU A 166 ? -3.89100 21.12800 38.39900 1.000 22.94000 C ? A ? 123 1
   ATOM 934 N . ILE A 167 ? -7.41800 23.88800 35.21800 1.000 27.27000 N ? A ? 124 1
   ATOM 935 CA . ILE A 167 ? -7.66000 24.04100 33.78800 1.000 24.15000 C ? A ? 124 1
   ATOM 936 C . ILE A 167 ? -6.56300 23.29100 33.04500 1.000 18.16000 C ? A ? 124 1
   ATOM 937 O . ILE A 167 ? -5.37600 23.56900 33.23300 1.000 23.98000 O ? A ? 124 1
   ATOM 938 CB . ILE A 167 ? -7.68700 25.52300 33.38800 1.000 20.12000 C ? A ? 124 1
   ATOM 939 CG1 . ILE A 167 ? -8.73300 26.27700 34.21200 1.000 22.15000 C ? A ? 124 1
   ATOM 940 CG2 . ILE A 167 ? -7.95800 25.66400 31.89900 1.000 24.45000 C ? A ? 124 1
   ATOM 941 CD1 . ILE A 167 ? -8.77700 27.76600 33.94200 1.000 27.52000 C ? A ? 124 1
   ATOM 942 N . SER A 168 ? -6.95000 22.33500 32.20600 1.000 25.09000 N ? A ? 125 1
   ATOM 943 CA . SER A 168 ? -5.98100 21.52000 31.48100 1.000 29.33000 C ? A ? 125 1
   ATOM 944 C . SER A 168 ? -5.73400 22.10200 30.09300 1.000 26.06000 C ? A ? 125 1
   ATOM 945 O . SER A 168 ? -6.68000 22.41300 29.36000 1.000 24.97000 O ? A ? 125 1
   ATOM 946 CB . SER A 168 ? -6.45600 20.06900 31.37400 1.000 20.01000 C ? A ? 125 1
   ATOM 947 OG . SER A 168 ? -7.72400 19.98600 30.75400 1.000 22.91000 O ? A ? 125 1
   ATOM 948 N . VAL A 169 ? -4.45800 22.24600 29.74000 1.000 24.83000 N ? A ? 126 1
   ATOM 949 CA . VAL A 169 ? -4.03300 22.83200 28.47500 1.000 25.16000 C ? A ? 126 1
   ATOM 950 C . VAL A 169 ? -3.00500 21.90700 27.84300 1.000 21.91000 C ? A ? 126 1
   ATOM 951 O . VAL A 169 ? -2.06500 21.46500 28.51400 1.000 17.22000 O ? A ? 126 1
   ATOM 952 CB . VAL A 169 ? -3.43000 24.23800 28.66400 1.000 24.17000 C ? A ? 126 1
   ATOM 953 CG1 . VAL A 169 ? -3.06500 24.83600 27.31500 1.000 22.66000 C ? A ? 126 1
   ATOM 954 CG2 . VAL A 169 ? -4.38600 25.14800 29.43100 1.000 18.80000 C ? A ? 126 1
   ATOM 955 N . VAL A 170 ? -3.17300 21.62700 26.55500 1.000 20.39000 N ? A ? 127 1
   ATOM 956 CA . VAL A 170 ? -2.22200 20.81100 25.81000 1.000 23.72000 C ? A ? 127 1
   ATOM 957 C . VAL A 170 ? -1.70000 21.60700 24.62200 1.000 19.09000 C ? A ? 127 1
   ATOM 958 O . VAL A 170 ? -2.48200 22.13900 23.82300 1.000 22.10000 O ? A ? 127 1
   ATOM 959 CB . VAL A 170 ? -2.84000 19.47900 25.35100 1.000 27.63000 C ? A ? 127 1
   ATOM 960 CG1 . VAL A 170 ? -1.92900 18.79800 24.33800 1.000 15.42000 C ? A ? 127 1
   ATOM 961 CG2 . VAL A 170 ? -3.06400 18.57100 26.54900 1.000 17.28000 C ? A ? 127 1
   ATOM 962 N . ASP A 171 ? -0.37600 21.69400 24.52100 1.000 22.75000 N ? A ? 128 1
   ATOM 963 CA . ASP A 171 ? 0.29300 22.20700 23.33300 1.000 29.31000 C ? A ? 128 1
   ATOM 964 C . ASP A 171 ? 0.39800 21.06800 22.32700 1.000 25.23000 C ? A ? 128 1
   ATOM 965 O . ASP A 171 ? 1.20100 20.14700 22.50100 1.000 21.13000 O ? A ? 128 1
   ATOM 966 CB . ASP A 171 ? 1.66800 22.76400 23.69200 1.000 31.14000 C ? A ? 128 1
   ATOM 967 CG . ASP A 171 ? 2.30200 23.53800 22.55300 1.000 26.96000 C ? A ? 128 1
   ATOM 968 OD1 . ASP A 171 ? 1.97700 23.26000 21.38300 1.000 27.32000 O ? A ? 128 1
   ATOM 969 OD2 . ASP A 171 ? 3.12500 24.43200 22.83000 1.000 33.51000 O ? A ? 128 1
   ATOM 970 N . ASN A 172 ? -0.41400 21.13500 21.27300 1.000 24.23000 N ? A ? 129 1
   ATOM 971 CA . ASN A 172 ? -0.54900 20.06400 20.29500 1.000 22.83000 C ? A ? 129 1
   ATOM 972 C . ASN A 172 ? 0.24700 20.34100 19.02200 1.000 26.85000 C ? A ? 129 1
   ATOM 973 O . ASN A 172 ? -0.10100 19.83600 17.94900 1.000 20.11000 O ? A ? 129 1
   ATOM 974 CB . ASN A 172 ? -2.03000 19.86000 19.97700 1.000 23.60000 C ? A ? 129 1
   ATOM 975 CG . ASN A 172 ? -2.32200 18.51400 19.35500 1.000 25.38000 C ? A ? 129 1
   ATOM 976 OD1 . ASN A 172 ? -1.59200 17.54700 19.56400 1.000 30.27000 O ? A ? 129 1
   ATOM 977 ND2 . ASN A 172 ? -3.39800 18.44600 18.58200 1.000 16.85000 N ? A ? 129 1
   ATOM 978 N . THR A 173 ? 1.32400 21.12700 19.12400 1.000 23.58000 N ? A ? 130 1
   ATOM 979 CA . THR A 173 ? 2.03600 21.58000 17.93200 1.000 19.67000 C ? A ? 130 1
   ATOM 980 C . THR A 173 ? 2.68500 20.41800 17.19200 1.000 20.28000 C ? A ? 130 1
   ATOM 981 O . THR A 173 ? 2.53500 20.28500 15.97200 1.000 19.70000 O ? A ? 130 1
   ATOM 982 CB . THR A 173 ? 3.09000 22.62300 18.30700 1.000 23.35000 C ? A ? 130 1
   ATOM 983 OG1 . THR A 173 ? 2.44800 23.80500 18.80000 1.000 26.50000 O ? A ? 130 1
   ATOM 984 CG2 . THR A 173 ? 3.92500 22.98600 17.09300 1.000 18.03000 C ? A ? 130 1
   ATOM 985 N . PHE A 174 ? 3.41500 19.56400 17.91300 1.000 18.36000 N ? A ? 131 1
   ATOM 986 CA . PHE A 174 ? 4.15900 18.49700 17.24900 1.000 25.06000 C ? A ? 131 1
   ATOM 987 C . PHE A 174 ? 3.23900 17.47800 16.58600 1.000 22.09000 C ? A ? 131 1
   ATOM 988 O . PHE A 174 ? 3.61800 16.86800 15.58100 1.000 24.51000 O ? A ? 131 1
   ATOM 989 CB . PHE A 174 ? 5.08300 17.79300 18.24600 1.000 29.82000 C ? A ? 131 1
   ATOM 990 CG . PHE A 174 ? 6.39000 18.49600 18.46600 1.000 25.67000 C ? A ? 131 1
   ATOM 991 CD1 . PHE A 174 ? 6.62200 19.74500 17.91800 1.000 35.66000 C ? A ? 131 1
   ATOM 992 CD2 . PHE A 174 ? 7.39600 17.90100 19.20900 1.000 35.28000 C ? A ? 131 1
   ATOM 993 CE1 . PHE A 174 ? 7.82400 20.39200 18.12200 1.000 31.57000 C ? A ? 131 1
   ATOM 994 CE2 . PHE A 174 ? 8.60200 18.54500 19.40800 1.000 33.50000 C ? A ? 131 1
   ATOM 995 CZ . PHE A 174 ? 8.81800 19.79000 18.86000 1.000 32.82000 C ? A ? 131 1
   ATOM 996 N . MET A 175 ? 2.03400 17.28300 17.11700 1.000 26.55000 N ? A ? 132 1
   ATOM 997 CA . MET A 175 ? 1.15900 16.23400 16.60600 1.000 26.62000 C ? A ? 132 1
   ATOM 998 C . MET A 175 ? 0.20200 16.71800 15.53000 1.000 23.93000 C ? A ? 132 1
   ATOM 999 O . MET A 175 ? -0.10500 15.95400 14.60800 1.000 21.61000 O ? A ? 132 1
   ATOM 1000 CB . MET A 175 ? 0.34900 15.61000 17.74500 1.000 22.13000 C ? A ? 132 1
   ATOM 1001 CG . MET A 175 ? 1.17300 14.73100 18.66400 1.000 25.79000 C ? A ? 132 1
   ATOM 1002 SD . MET A 175 ? 2.29100 13.64300 17.75900 1.000 19.38000 S ? A ? 132 1
   ATOM 1003 CE . MET A 175 ? 1.11800 12.59000 16.90600 1.000 28.38000 C ? A ? 132 1
   ATOM 1004 N . THR A 176 ? -0.26200 17.97700 15.62400 1.000 23.73000 N ? A ? 133 1
   ATOM 1005 CA . THR A 176 ? -1.30400 18.60700 14.81100 1.000 19.58000 C ? A ? 133 1
   ATOM 1006 C . THR A 176 ? -2.65300 17.94900 15.09200 1.000 21.37000 C ? A ? 133 1
   ATOM 1007 O . THR A 176 ? -2.70300 16.80900 15.57400 1.000 24.23000 O ? A ? 133 1
   ATOM 1008 CB . THR A 176 ? -0.98700 18.54400 13.30900 1.000 22.61000 C ? A ? 133 1
   ATOM 1009 OG1 . THR A 176 ? -1.43400 17.29300 12.76800 1.000 24.67000 O ? A ? 133 1
   ATOM 1010 CG2 . THR A 176 ? 0.50500 18.71300 13.04800 1.000 15.16000 C ? A ? 133 1
   ATOM 1011 N . PRO A 177 ? -3.76900 18.63100 14.81500 1.000 21.72000 N ? A ? 134 1
   ATOM 1012 CA . PRO A 177 ? -5.08200 18.00600 15.03300 1.000 22.75000 C ? A ? 134 1
   ATOM 1013 C . PRO A 177 ? -5.36200 16.84200 14.09500 1.000 27.26000 C ? A ? 134 1
   ATOM 1014 O . PRO A 177 ? -6.39500 16.17700 14.22300 1.000 27.81000 O ? A ? 134 1
   ATOM 1015 CB . PRO A 177 ? -6.06500 19.15800 14.79200 1.000 24.74000 C ? A ? 134 1
   ATOM 1016 CG . PRO A 177 ? -5.31100 20.15200 13.99200 1.000 28.22000 C ? A ? 134 1
   ATOM 1017 CD . PRO A 177 ? -3.89200 20.04800 14.43500 1.000 22.30000 C ? A ? 134 1
   ATOM 1018 N . TYR A 178 ? -4.45900 16.58300 13.14700 1.000 22.09000 N ? A ? 135 1
   ATOM 1019 CA . TYR A 178 ? -4.64100 15.45500 12.24300 1.000 23.59000 C ? A ? 135 1
   ATOM 1020 C . TYR A 178 ? -4.31700 14.11900 12.89800 1.000 26.31000 C ? A ? 135 1
   ATOM 1021 O . TYR A 178 ? -4.79200 13.08400 12.42400 1.000 27.48000 O ? A ? 135 1
   ATOM 1022 CB . TYR A 178 ? -3.78400 15.63400 10.98700 1.000 28.64000 C ? A ? 135 1
   ATOM 1023 CG . TYR A 178 ? -4.16500 14.70600 9.85500 1.000 24.62000 C ? A ? 135 1
   ATOM 1024 CD1 . TYR A 178 ? -5.24900 14.99300 9.03400 1.000 25.50000 C ? A ? 135 1
   ATOM 1025 CD2 . TYR A 178 ? -3.44300 13.54700 9.60700 1.000 25.09000 C ? A ? 135 1
   ATOM 1026 CE1 . TYR A 178 ? -5.60600 14.14800 7.99800 1.000 28.03000 C ? A ? 135 1
   ATOM 1027 CE2 . TYR A 178 ? -3.79200 12.69400 8.57000 1.000 38.47000 C ? A ? 135 1
   ATOM 1028 CZ . TYR A 178 ? -4.87400 13.00100 7.76900 1.000 29.93000 C ? A ? 135 1
   ATOM 1029 OH . TYR A 178 ? -5.22000 12.15800 6.73800 1.000 29.50000 O ? A ? 135 1
   ATOM 1030 N . TYR A 179 ? -3.53200 14.11300 13.97700 1.000 21.97000 N ? A ? 136 1
   ATOM 1031 CA . TYR A 179 ? -3.16300 12.87600 14.64800 1.000 31.43000 C ? A ? 136 1
   ATOM 1032 C . TYR A 179 ? -3.51800 12.83400 16.12600 1.000 30.78000 C ? A ? 136 1
   ATOM 1033 O . TYR A 179 ? -3.45500 11.75300 16.72200 1.000 31.07000 O ? A ? 136 1
   ATOM 1034 CB . TYR A 179 ? -1.65600 12.61400 14.50600 1.000 26.36000 C ? A ? 136 1
   ATOM 1035 CG . TYR A 179 ? -1.23800 12.15000 13.13200 1.000 30.70000 C ? A ? 136 1
   ATOM 1036 CD1 . TYR A 179 ? -2.04400 11.29600 12.39000 1.000 26.96000 C ? A ? 136 1
   ATOM 1037 CD2 . TYR A 179 ? -0.03700 12.57000 12.57600 1.000 20.70000 C ? A ? 136 1
   ATOM 1038 CE1 . TYR A 179 ? -1.65900 10.86800 11.13100 1.000 33.59000 C ? A ? 136 1
   ATOM 1039 CE2 . TYR A 179 ? 0.35500 12.15200 11.32400 1.000 24.43000 C ? A ? 136 1
   ATOM 1040 CZ . TYR A 179 ? -0.45800 11.30100 10.60500 1.000 31.44000 C ? A ? 136 1
   ATOM 1041 OH . TYR A 179 ? -0.06400 10.88700 9.35600 1.000 28.14000 O ? A ? 136 1
   ATOM 1042 N . GLN A 180 ? -3.88800 13.95900 16.73200 1.000 27.94000 N ? A ? 137 1
   ATOM 1043 CA . GLN A 180 ? -4.12200 14.00700 18.16900 1.000 25.81000 C ? A ? 137 1
   ATOM 1044 C . GLN A 180 ? -5.12100 15.11500 18.45700 1.000 29.35000 C ? A ? 137 1
   ATOM 1045 O . GLN A 180 ? -4.94100 16.24500 17.99600 1.000 28.71000 O ? A ? 137 1
   ATOM 1046 CB . GLN A 180 ? -2.80700 14.24600 18.91800 1.000 28.99000 C ? A ? 137 1
   ATOM 1047 CG . GLN A 180 ? -2.86100 14.03000 20.41900 1.000 26.94000 C ? A ? 137 1
   ATOM 1048 CD . GLN A 180 ? -1.47300 14.00900 21.03600 1.000 25.57000 C ? A ? 137 1
   ATOM 1049 OE1 . GLN A 180 ? -0.87500 12.94800 21.20700 1.000 18.23000 O ? A ? 137 1
   ATOM 1050 NE2 . GLN A 180 ? -0.95100 15.18800 21.36300 1.000 21.15000 N ? A ? 137 1
   ATOM 1051 N . ASN A 181 ? -6.17600 14.78600 19.20300 1.000 26.01000 N ? A ? 138 1
   ATOM 1052 CA . ASN A 181 ? -7.24700 15.72600 19.52400 1.000 23.71000 C ? A ? 138 1
   ATOM 1053 C . ASN A 181 ? -7.41200 15.75800 21.04100 1.000 27.19000 C ? A ? 138 1
   ATOM 1054 O . ASN A 181 ? -8.23500 15.01900 21.60000 1.000 28.82000 O ? A ? 138 1
   ATOM 1055 CB . ASN A 181 ? -8.54700 15.33600 18.82600 1.000 29.05000 C ? A ? 138 1
   ATOM 1056 CG . ASN A 181 ? -8.41000 15.31000 17.31000 1.000 38.17000 C ? A ? 138 1
   ATOM 1057 OD1 . ASN A 181 ? -8.61000 14.27300 16.67400 1.000 41.72000 O ? A ? 138 1
   ATOM 1058 ND2 . ASN A 181 ? -8.06800 16.45300 16.72600 1.000 29.12000 N ? A ? 138 1
   ATOM 1059 N . PRO A 182 ? -6.64200 16.59800 21.73700 1.000 26.02000 N ? A ? 139 1
   ATOM 1060 CA . PRO A 182 ? -6.70000 16.59800 23.21100 1.000 24.09000 C ? A ? 139 1
   ATOM 1061 C . PRO A 182 ? -8.06600 16.94200 23.77700 1.000 25.05000 C ? A ? 139 1
   ATOM 1062 O . PRO A 182 ? -8.41800 16.44500 24.85500 1.000 25.85000 O ? A ? 139 1
   ATOM 1063 CB . PRO A 182 ? -5.64700 17.64700 23.59700 1.000 24.27000 C ? A ? 139 1
   ATOM 1064 CG . PRO A 182 ? -4.70300 17.67400 22.43000 1.000 21.39000 C ? A ? 139 1
   ATOM 1065 CD . PRO A 182 ? -5.56300 17.45600 21.22200 1.000 21.86000 C ? A ? 139 1
   ATOM 1066 N . LEU A 183 ? -8.84900 17.77500 23.08500 1.000 25.99000 N ? A ? 140 1
   ATOM 1067 CA . LEU A 183 ? -10.18800 18.10100 23.56500 1.000 31.36000 C ? A ? 140 1
   ATOM 1068 C . LEU A 183 ? -11.05300 16.85500 23.70800 1.000 32.33000 C ? A ? 140 1
   ATOM 1069 O . LEU A 183 ? -11.88600 16.78100 24.61800 1.000 32.16000 O ? A ? 140 1
   ATOM 1070 CB . LEU A 183 ? -10.85600 19.10300 22.62400 1.000 24.23000 C ? A ? 140 1
   ATOM 1071 CG . LEU A 183 ? -10.14600 20.44500 22.45300 1.000 27.99000 C ? A ? 140 1
   ATOM 1072 CD1 . LEU A 183 ? -11.02700 21.42300 21.69300 1.000 24.85000 C ? A ? 140 1
   ATOM 1073 CD2 . LEU A 183 ? -9.73300 21.02200 23.79900 1.000 22.99000 C ? A ? 140 1
   ATOM 1074 N . ASP A 184 ? -10.86700 15.86700 22.82900 1.000 30.24000 N ? A ? 141 1
   ATOM 1075 CA . ASP A 184 ? -11.62500 14.62500 22.93700 1.000 34.59000 C ? A ? 141 1
   ATOM 1076 C . ASP A 184 ? -11.25100 13.84400 24.18900 1.000 36.82000 C ? A ? 141 1
   ATOM 1077 O . ASP A 184 ? -12.06400 13.06600 24.69900 1.000 38.26000 O ? A ? 141 1
   ATOM 1078 CB . ASP A 184 ? -11.40200 13.76700 21.69100 1.000 26.78000 C ? A ? 141 1
   ATOM 1079 CG . ASP A 184 ? -12.20100 14.25100 20.50300 1.000 32.34000 C ? A ? 141 1
   ATOM 1080 OD1 . ASP A 184 ? -13.06200 15.13300 20.68800 1.000 33.97000 O ? A ? 141 1
   ATOM 1081 OD2 . ASP A 184 ? -11.97400 13.74800 19.38500 1.000 40.90000 O ? A ? 141 1
   ATOM 1082 N . LEU A 185 ? -10.03800 14.03700 24.69700 1.000 35.79000 N ? A ? 142 1
   ATOM 1083 CA . LEU A 185 ? -9.55600 13.31100 25.86100 1.000 30.72000 C ? A ? 142 1
   ATOM 1084 C . LEU A 185 ? -9.86400 14.02500 27.17200 1.000 28.36000 C ? A ? 142 1
   ATOM 1085 O . LEU A 185 ? -9.30300 13.65900 28.20900 1.000 33.43000 O ? A ? 142 1
   ATOM 1086 CB . LEU A 185 ? -8.05200 13.06800 25.72800 1.000 28.00000 C ? A ? 142 1
   ATOM 1087 CG . LEU A 185 ? -7.65900 12.38900 24.41400 1.000 32.45000 C ? A ? 142 1
   ATOM 1088 CD1 . LEU A 185 ? -6.14700 12.32500 24.24800 1.000 31.99000 C ? A ? 142 1
   ATOM 1089 CD2 . LEU A 185 ? -8.27100 10.99700 24.33400 1.000 27.88000 C ? A ? 142 1
   ATOM 1090 N . GLY A 186 ? -10.73900 15.02600 27.15200 1.000 32.99000 N ? A ? 143 1
   ATOM 1091 CA . GLY A 186 ? -11.11300 15.73700 28.35600 1.000 38.73000 C ? A ? 143 1
   ATOM 1092 C . GLY A 186 ? -10.30500 16.97900 28.66100 1.000 31.91000 C ? A ? 143 1
   ATOM 1093 O . GLY A 186 ? -10.46200 17.54200 29.75100 1.000 29.51000 O ? A ? 143 1
   ATOM 1094 N . ILE A 187 ? -9.44900 17.42300 27.74200 1.000 26.54000 N ? A ? 144 1
   ATOM 1095 CA . ILE A 187 ? -8.62900 18.61100 27.95800 1.000 30.55000 C ? A ? 144 1
   ATOM 1096 C . ILE A 187 ? -9.47200 19.85800 27.73200 1.000 23.41000 C ? A ? 144 1
   ATOM 1097 O . ILE A 187 ? -10.27500 19.92500 26.79400 1.000 25.76000 O ? A ? 144 1
   ATOM 1098 CB . ILE A 187 ? -7.39900 18.59200 27.03300 1.000 27.10000 C ? A ? 144 1
   ATOM 1099 CG1 . ILE A 187 ? -6.51800 17.38700 27.34900 1.000 25.38000 C ? A ? 144 1
   ATOM 1100 CG2 . ILE A 187 ? -6.59000 19.86900 27.18000 1.000 23.29000 C ? A ? 144 1
   ATOM 1101 CD1 . ILE A 187 ? -5.80800 17.47500 28.68300 1.000 23.77000 C ? A ? 144 1
   ATOM 1102 N . ASP A 188 ? -9.28300 20.85800 28.59500 1.000 24.63000 N ? A ? 145 1
   ATOM 1103 CA . ASP A 188 ? -10.05400 22.09200 28.49100 1.000 24.13000 C ? A ? 145 1
   ATOM 1104 C . ASP A 188 ? -9.64600 22.90600 27.27000 1.000 22.36000 C ? A ? 145 1
   ATOM 1105 O . ASP A 188 ? -10.50200 23.37800 26.51400 1.000 22.76000 O ? A ? 145 1
   ATOM 1106 CB . ASP A 188 ? -9.88700 22.92000 29.76400 1.000 26.32000 C ? A ? 145 1
   ATOM 1107 CG . ASP A 188 ? -10.50500 22.25700 30.97300 1.000 28.74000 C ? A ? 145 1
   ATOM 1108 OD1 . ASP A 188 ? -11.67900 21.84000 30.89200 1.000 34.87000 O ? A ? 145 1
   ATOM 1109 OD2 . ASP A 188 ? -9.81800 22.15000 32.00700 1.000 36.12000 O ? A ? 145 1
   ATOM 1110 N . ILE A 189 ? -8.34300 23.09400 27.06300 1.000 22.84000 N ? A ? 146 1
   ATOM 1111 CA . ILE A 189 ? -7.84900 23.98800 26.02000 1.000 26.64000 C ? A ? 146 1
   ATOM 1112 C . ILE A 189 ? -6.71500 23.31100 25.25800 1.000 20.18000 C ? A ? 146 1
   ATOM 1113 O . ILE A 189 ? -5.82600 22.69500 25.85700 1.000 24.41000 O ? A ? 146 1
   ATOM 1114 CB . ILE A 189 ? -7.38900 25.33800 26.61600 1.000 22.61000 C ? A ? 146 1
   ATOM 1115 CG1 . ILE A 189 ? -8.55200 26.03000 27.33200 1.000 20.01000 C ? A ? 146 1
   ATOM 1116 CG2 . ILE A 189 ? -6.83100 26.24300 25.53300 1.000 22.20000 C ? A ? 146 1
   ATOM 1117 CD1 . ILE A 189 ? -8.14400 27.23400 28.15100 1.000 16.10000 C ? A ? 146 1
   ATOM 1118 N . VAL A 190 ? -6.74900 23.42600 23.92900 1.000 21.66000 N ? A ? 147 1
   ATOM 1119 CA . VAL A 190 ? -5.66100 22.95900 23.08100 1.000 21.59000 C ? A ? 147 1
   ATOM 1120 C . VAL A 190 ? -5.09300 24.16000 22.34100 1.000 24.63000 C ? A ? 147 1
   ATOM 1121 O . VAL A 190 ? -5.82000 25.09800 21.99900 1.000 20.41000 O ? A ? 147 1
   ATOM 1122 CB . VAL A 190 ? -6.11900 21.86700 22.09000 1.000 22.75000 C ? A ? 147 1
   ATOM 1123 CG1 . VAL A 190 ? -7.06900 22.44300 21.05100 1.000 16.09000 C ? A ? 147 1
   ATOM 1124 CG2 . VAL A 190 ? -4.92300 21.21300 21.42400 1.000 23.58000 C ? A ? 147 1
   ATOM 1125 N . LEU A 191 ? -3.78100 24.14600 22.11600 1.000 28.27000 N ? A ? 148 1
   ATOM 1126 CA . LEU A 191 ? -3.16000 25.27500 21.43600 1.000 21.62000 C ? A ? 148 1
   ATOM 1127 C . LEU A 191 ? -2.00200 24.79500 20.57400 1.000 25.30000 C ? A ? 148 1
   ATOM 1128 O . LEU A 191 ? -1.43700 23.71900 20.78900 1.000 23.52000 O ? A ? 148 1
   ATOM 1129 CB . LEU A 191 ? -2.69700 26.34600 22.43400 1.000 21.46000 C ? A ? 148 1
   ATOM 1130 CG . LEU A 191 ? -1.79400 25.95300 23.60900 1.000 27.13000 C ? A ? 148 1
   ATOM 1131 CD1 . LEU A 191 ? -0.35300 25.76100 23.17400 1.000 25.73000 C ? A ? 148 1
   ATOM 1132 CD2 . LEU A 191 ? -1.87700 26.99500 24.71200 1.000 22.50000 C ? A ? 148 1
   ATOM 1133 N . HIS A 192 ? -1.65300 25.62700 19.59400 1.000 23.38000 N ? A ? 149 1
   ATOM 1134 CA . HIS A 192 ? -0.58100 25.33900 18.65300 1.000 25.07000 C ? A ? 149 1
   ATOM 1135 C . HIS A 192 ? 0.20900 26.59800 18.34600 1.000 23.27000 C ? A ? 149 1
   ATOM 1136 O . HIS A 192 ? -0.33300 27.70800 18.32400 1.000 21.53000 O ? A ? 149 1
   ATOM 1137 CB . HIS A 192 ? -1.08800 24.80900 17.30600 1.000 19.19000 C ? A ? 149 1
   ATOM 1138 CG . HIS A 192 ? -2.10200 23.72000 17.41800 1.000 22.58000 C ? A ? 149 1
   ATOM 1139 ND1 . HIS A 192 ? -1.82200 22.41100 17.09100 1.000 16.45000 N ? A ? 149 1
   ATOM 1140 CD2 . HIS A 192 ? -3.40000 23.74800 17.79700 1.000 17.94000 C ? A ? 149 1
   ATOM 1141 CE1 . HIS A 192 ? -2.90400 21.67700 17.27700 1.000 23.80000 C ? A ? 149 1
   ATOM 1142 NE2 . HIS A 192 ? -3.87500 22.46400 17.70600 1.000 25.19000 N ? A ? 149 1
   ATOM 1143 N . SER A 193 ? 1.49600 26.39500 18.07600 1.000 33.44000 N ? A ? 150 1
   ATOM 1144 CA . SER A 193 ? 2.27000 27.29700 17.22900 1.000 30.83000 C ? A ? 150 1
   ATOM 1145 C . SER A 193 ? 1.96200 26.90200 15.78800 1.000 22.28000 C ? A ? 150 1
   ATOM 1146 O . SER A 193 ? 2.54800 25.97000 15.23900 1.000 24.35000 O ? A ? 150 1
   ATOM 1147 CB . SER A 193 ? 3.75800 27.19500 17.54100 1.000 18.04000 C ? A ? 150 1
   ATOM 1148 OG . SER A 193 ? 4.54200 27.68600 16.46700 1.000 23.51000 O ? A ? 150 1
   ATOM 1149 N . ALA A 194 ? 1.00000 27.60200 15.17500 1.000 23.39000 N ? A ? 151 1
   ATOM 1150 CA . ALA A 194 ? 0.64500 27.31500 13.78800 1.000 22.64000 C ? A ? 151 1
   ATOM 1151 C . ALA A 194 ? 1.78500 27.61100 12.82300 1.000 22.84000 C ? A ? 151 1
   ATOM 1152 O . ALA A 194 ? 1.71300 27.19800 11.65800 1.000 20.63000 O ? A ? 151 1
   ATOM 1153 CB . ALA A 194 ? -0.59700 28.10600 13.38500 1.000 20.80000 C ? A ? 151 1
   ATOM 1154 N . THR A 195 ? 2.82700 28.31200 13.28200 1.000 23.35000 N ? A ? 152 1
   ATOM 1155 CA . THR A 195 ? 4.02300 28.55400 12.48400 1.000 24.24000 C ? A ? 152 1
   ATOM 1156 C . THR A 195 ? 4.62400 27.26800 11.92900 1.000 16.59000 C ? A ? 152 1
   ATOM 1157 O . THR A 195 ? 5.34100 27.31100 10.92300 1.000 23.36000 O ? A ? 152 1
   ATOM 1158 CB . THR A 195 ? 5.06300 29.28700 13.34400 1.000 21.97000 C ? A ? 152 1
   ATOM 1159 OG1 . THR A 195 ? 4.45400 30.42600 13.96700 1.000 17.56000 O ? A ? 152 1
   ATOM 1160 CG2 . THR A 195 ? 6.25400 29.74800 12.50800 1.000 23.08000 C ? A ? 152 1
   ATOM 1161 N . LYS A 196 ? 4.33900 26.12300 12.54700 1.000 23.97000 N ? A ? 153 1
   ATOM 1162 CA . LYS A 196 ? 4.99100 24.88000 12.16000 1.000 21.56000 C ? A ? 153 1
   ATOM 1163 C . LYS A 196 ? 4.17900 24.11500 11.11900 1.000 21.09000 C ? A ? 153 1
   ATOM 1164 O . LYS A 196 ? 4.09200 24.54200 9.96400 1.000 19.96000 O ? A ? 153 1
   ATOM 1165 CB . LYS A 196 ? 5.23900 24.01800 13.39700 1.000 22.45000 C ? A ? 153 1
   ATOM 1166 CG . LYS A 196 ? 5.81100 24.79500 14.57000 1.000 23.39000 C ? A ? 153 1
   ATOM 1167 CD . LYS A 196 ? 7.07100 25.56100 14.19000 1.000 29.05000 C ? A ? 153 1
   ATOM 1168 CE . LYS A 196 ? 7.50100 26.48800 15.32200 1.000 30.02000 C ? A ? 153 1
   ATOM 1169 NZ . LYS A 196 ? 8.66400 27.34300 14.95200 1.000 37.90000 N ? A ? 153 1
   ATOM 1170 N . TYR A 197 ? 3.57700 22.99000 11.51900 1.000 20.62000 N ? A ? 154 1
   ATOM 1171 CA . TYR A 197 ? 2.93700 22.10000 10.55100 1.000 21.09000 C ? A ? 154 1
   ATOM 1172 C . TYR A 197 ? 1.69600 22.72500 9.92300 1.000 23.16000 C ? A ? 154 1
   ATOM 1173 O . TYR A 197 ? 1.45100 22.54900 8.72400 1.000 20.06000 O ? A ? 154 1
   ATOM 1174 CB . TYR A 197 ? 2.56300 20.77900 11.21400 1.000 18.14000 C ? A ? 154 1
   ATOM 1175 CG . TYR A 197 ? 3.73500 19.89700 11.56600 1.000 27.24000 C ? A ? 154 1
   ATOM 1176 CD1 . TYR A 197 ? 4.37300 19.14200 10.59200 1.000 20.36000 C ? A ? 154 1
   ATOM 1177 CD2 . TYR A 197 ? 4.19400 19.80500 12.87400 1.000 18.20000 C ? A ? 154 1
   ATOM 1178 CE1 . TYR A 197 ? 5.44000 18.32900 10.90400 1.000 23.73000 C ? A ? 154 1
   ATOM 1179 CE2 . TYR A 197 ? 5.26300 18.99200 13.19600 1.000 22.39000 C ? A ? 154 1
   ATOM 1180 CZ . TYR A 197 ? 5.88100 18.25700 12.20600 1.000 26.31000 C ? A ? 154 1
   ATOM 1181 OH . TYR A 197 ? 6.94300 17.44400 12.51800 1.000 27.53000 O ? A ? 154 1
   ATOM 1182 N . LEU A 198 ? 0.88800 23.43200 10.72000 1.000 25.75000 N ? A ? 155 1
   ATOM 1183 CA . LEU A 198 ? -0.40300 23.91500 10.23500 1.000 19.56000 C ? A ? 155 1
   ATOM 1184 C . LEU A 198 ? -0.23500 24.82300 9.02200 1.000 18.47000 C ? A ? 155 1
   ATOM 1185 O . LEU A 198 ? -0.89100 24.63000 7.99300 1.000 15.22000 O ? A ? 155 1
   ATOM 1186 CB . LEU A 198 ? -1.14800 24.63000 11.36100 1.000 18.58000 C ? A ? 155 1
   ATOM 1187 CG . LEU A 198 ? -1.71500 23.67800 12.42000 1.000 27.55000 C ? A ? 155 1
   ATOM 1188 CD1 . LEU A 198 ? -2.28600 24.44200 13.60000 1.000 17.16000 C ? A ? 155 1
   ATOM 1189 CD2 . LEU A 198 ? -2.77100 22.76200 11.80800 1.000 15.61000 C ? A ? 155 1
   ATOM 1190 N . GLY A 199 ? 0.64300 25.82100 9.12400 1.000 26.27000 N ? A ? 156 1
   ATOM 1191 CA . GLY A 199 ? 1.00900 26.58000 7.93900 1.000 22.15000 C ? A ? 156 1
   ATOM 1192 C . GLY A 199 ? 1.83200 25.75000 6.97400 1.000 30.79000 C ? A ? 156 1
   ATOM 1193 O . GLY A 199 ? 1.53400 25.68200 5.77800 1.000 27.54000 O ? A ? 156 1
   ATOM 1194 N . GLY A 200 ? 2.88300 25.10800 7.48300 1.000 30.13000 N ? A ? 157 1
   ATOM 1195 CA . GLY A 200 ? 3.62600 24.10800 6.74800 1.000 24.50000 C ? A ? 157 1
   ATOM 1196 C . GLY A 200 ? 4.59100 24.62600 5.70700 1.000 25.03000 C ? A ? 157 1
   ATOM 1197 O . GLY A 200 ? 5.29000 23.81600 5.08700 1.000 22.73000 O ? A ? 157 1
   ATOM 1198 N . HIS A 201 ? 4.66800 25.94400 5.49500 1.000 21.75000 N ? A ? 158 1
   ATOM 1199 CA . HIS A 201 ? 5.49700 26.49200 4.42600 1.000 34.30000 C ? A ? 158 1
   ATOM 1200 C . HIS A 201 ? 6.47800 27.54700 4.92800 1.000 35.97000 C ? A ? 158 1
   ATOM 1201 O . HIS A 201 ? 6.95700 28.36200 4.13000 1.000 31.18000 O ? A ? 158 1
   ATOM 1202 CB . HIS A 201 ? 4.62600 27.06900 3.30600 1.000 26.42000 C ? A ? 158 1
   ATOM 1203 CG . HIS A 201 ? 3.76600 26.04800 2.62900 1.000 25.18000 C ? A ? 158 1
   ATOM 1204 ND1 . HIS A 201 ? 2.62500 25.53500 3.20800 1.000 28.57000 N ? A ? 158 1
   ATOM 1205 CD2 . HIS A 201 ? 3.88600 25.43500 1.42800 1.000 31.17000 C ? A ? 158 1
   ATOM 1206 CE1 . HIS A 201 ? 2.07500 24.65400 2.39100 1.000 25.77000 C ? A ? 158 1
   ATOM 1207 NE2 . HIS A 201 ? 2.82100 24.57500 1.30300 1.000 29.27000 N ? A ? 158 1
   ATOM 1208 N . SER A 202 ? 6.77800 27.55200 6.23100 1.000 29.46000 N ? A ? 159 1
   ATOM 1209 CA . SER A 202 ? 7.86200 28.36200 6.79900 1.000 28.11000 C ? A ? 159 1
   ATOM 1210 C . SER A 202 ? 7.71300 29.84500 6.48300 1.000 29.23000 C ? A ? 159 1
   ATOM 1211 O . SER A 202 ? 8.70100 30.55500 6.29600 1.000 28.76000 O ? A ? 159 1
   ATOM 1212 CB . SER A 202 ? 9.22500 27.86500 6.32200 1.000 23.37000 C ? A ? 159 1
   ATOM 1213 OG . SER A 202 ? 9.60300 26.69000 7.01400 1.000 45.28000 O ? A ? 159 1
   ATOM 1214 N . ASP A 203 ? 6.48600 30.33400 6.42200 1.000 32.34000 N ? A ? 160 1
   ATOM 1215 CA . ASP A 203 ? 6.28100 31.75000 6.14900 1.000 39.04000 C ? A ? 160 1
   ATOM 1216 C . ASP A 203 ? 5.36500 32.44000 7.14200 1.000 42.17000 C ? A ? 160 1
   ATOM 1217 O . ASP A 203 ? 5.59300 33.60900 7.46900 1.000 50.94000 O ? A ? 160 1
   ATOM 1218 CB . ASP A 203 ? 5.74300 31.95300 4.72400 1.000 28.73000 C ? A ? 160 1
   ATOM 1219 CG . ASP A 203 ? 4.70100 30.91900 4.33100 1.000 40.04000 C ? A ? 160 1
   ATOM 1220 OD1 . ASP A 203 ? 3.80500 30.62800 5.15200 1.000 41.55000 O ? A ? 160 1
   ATOM 1221 OD2 . ASP A 203 ? 4.76200 30.41600 3.19500 1.000 40.19000 O ? A ? 160 1
   ATOM 1222 N . VAL A 204 ? 4.35600 31.76000 7.64600 1.000 32.37000 N ? A ? 161 1
   ATOM 1223 CA . VAL A 204 ? 3.41800 32.38500 8.56900 1.000 33.18000 C ? A ? 161 1
   ATOM 1224 C . VAL A 204 ? 3.88200 32.17500 9.99900 1.000 30.47000 C ? A ? 161 1
   ATOM 1225 O . VAL A 204 ? 4.33000 31.08900 10.38200 1.000 24.42000 O ? A ? 161 1
   ATOM 1226 CB . VAL A 204 ? 1.98800 31.84800 8.37000 1.000 35.57000 C ? A ? 161 1
   ATOM 1227 CG1 . VAL A 204 ? 1.34200 32.53600 7.19800 1.000 32.63000 C ? A ? 161 1
   ATOM 1228 CG2 . VAL A 204 ? 2.01400 30.34300 8.16000 1.000 37.77000 C ? A ? 161 1
   ATOM 1229 N . VAL A 205 ? 3.78700 33.23700 10.78900 1.000 25.12000 N ? A ? 162 1
   ATOM 1230 CA . VAL A 205 ? 3.91200 33.16900 12.23700 1.000 29.52000 C ? A ? 162 1
   ATOM 1231 C . VAL A 205 ? 2.51000 33.33400 12.80600 1.000 23.88000 C ? A ? 162 1
   ATOM 1232 O . VAL A 205 ? 1.82300 34.31900 12.50400 1.000 24.14000 O ? A ? 162 1
   ATOM 1233 CB . VAL A 205 ? 4.86500 34.25000 12.77200 1.000 20.92000 C ? A ? 162 1
   ATOM 1234 CG1 . VAL A 205 ? 5.13500 34.03300 14.25400 1.000 13.73000 C ? A ? 162 1
   ATOM 1235 CG2 . VAL A 205 ? 6.15800 34.25000 11.97600 1.000 18.57000 C ? A ? 162 1
   ATOM 1236 N . ALA A 206 ? 2.07200 32.37300 13.61500 1.000 17.64000 N ? A ? 163 1
   ATOM 1237 CA . ALA A 206 ? 0.71200 32.41300 14.13000 1.000 20.02000 C ? A ? 163 1
   ATOM 1238 C . ALA A 206 ? 0.58100 31.42800 15.28400 1.000 24.49000 C ? A ? 163 1
   ATOM 1239 O . ALA A 206 ? 1.34100 30.45900 15.38700 1.000 19.42000 O ? A ? 163 1
   ATOM 1240 CB . ALA A 206 ? -0.31300 32.09600 13.03600 1.000 17.45000 C ? A ? 163 1
   ATOM 1241 N . GLY A 207 ? -0.39000 31.70100 16.14400 1.000 23.12000 N ? A ? 164 1
   ATOM 1242 CA . GLY A 207 ? -0.77600 30.75900 17.17900 1.000 23.13000 C ? A ? 164 1
   ATOM 1243 C . GLY A 207 ? -2.26400 30.51500 17.11900 1.000 18.81000 C ? A ? 164 1
   ATOM 1244 O . GLY A 207 ? -3.04100 31.37200 16.70700 1.000 22.51000 O ? A ? 164 1
   ATOM 1245 N . LEU A 208 ? -2.66300 29.31200 17.52600 1.000 21.42000 N ? A ? 165 1
   ATOM 1246 CA . LEU A 208 ? -4.06700 28.92400 17.48700 1.000 18.65000 C ? A ? 165 1
   ATOM 1247 C . LEU A 208 ? -4.48600 28.33000 18.82300 1.000 21.35000 C ? A ? 165 1
   ATOM 1248 O . LEU A 208 ? -3.69700 27.65200 19.48600 1.000 19.50000 O ? A ? 165 1
   ATOM 1249 CB . LEU A 208 ? -4.34000 27.92300 16.35900 1.000 21.85000 C ? A ? 165 1
   ATOM 1250 CG . LEU A 208 ? -4.11600 28.44300 14.93600 1.000 20.72000 C ? A ? 165 1
   ATOM 1251 CD1 . LEU A 208 ? -4.42500 27.36300 13.91400 1.000 17.52000 C ? A ? 165 1
   ATOM 1252 CD2 . LEU A 208 ? -4.95000 29.69300 14.66300 1.000 18.95000 C ? A ? 165 1
   ATOM 1253 N . VAL A 209 ? -5.73000 28.60300 19.21600 1.000 16.73000 N ? A ? 166 1
   ATOM 1254 CA . VAL A 209 ? -6.29600 28.11300 20.46800 1.000 21.49000 C ? A ? 166 1
   ATOM 1255 C . VAL A 209 ? -7.69600 27.58600 20.18500 1.000 23.82000 C ? A ? 166 1
   ATOM 1256 O . VAL A 209 ? -8.43700 28.16600 19.38700 1.000 17.92000 O ? A ? 166 1
   ATOM 1257 CB . VAL A 209 ? -6.33400 29.21500 21.55200 1.000 21.28000 C ? A ? 166 1
   ATOM 1258 CG1 . VAL A 209 ? -6.99800 28.70900 22.82600 1.000 23.44000 C ? A ? 166 1
   ATOM 1259 CG2 . VAL A 209 ? -4.93000 29.71300 21.85600 1.000 20.15000 C ? A ? 166 1
   ATOM 1260 N . ALA A 210 ? -8.05800 26.48100 20.82900 1.000 22.51000 N ? A ? 167 1
   ATOM 1261 CA . ALA A 210 ? -9.38100 25.90800 20.64800 1.000 24.01000 C ? A ? 167 1
   ATOM 1262 C . ALA A 210 ? -9.88300 25.33800 21.96600 1.000 25.65000 C ? A ? 167 1
   ATOM 1263 O . ALA A 210 ? -9.11800 24.74400 22.73900 1.000 27.06000 O ? A ? 167 1
   ATOM 1264 CB . ALA A 210 ? -9.37700 24.82700 19.56200 1.000 20.26000 C ? A ? 167 1
   ATOM 1265 N . THR A 211 ? -11.17600 25.53300 22.21200 1.000 19.29000 N ? A ? 168 1
   ATOM 1266 CA . THR A 211 ? -11.82700 25.02000 23.40900 1.000 26.26000 C ? A ? 168 1
   ATOM 1267 C . THR A 211 ? -13.28400 24.72100 23.08600 1.000 28.48000 C ? A ? 168 1
   ATOM 1268 O . THR A 211 ? -13.81400 25.15500 22.06500 1.000 27.88000 O ? A ? 168 1
   ATOM 1269 CB . THR A 211 ? -11.73100 26.01300 24.57700 1.000 26.18000 C ? A ? 168 1
   ATOM 1270 OG1 . THR A 211 ? -12.30000 25.42900 25.75300 1.000 26.59000 O ? A ? 168 1
   ATOM 1271 CG2 . THR A 211 ? -12.47700 27.30300 24.25200 1.000 23.05000 C ? A ? 168 1
   ATOM 1272 N . SER A 212 ? -13.92700 23.95500 23.96400 1.000 32.83000 N ? A ? 169 1
   ATOM 1273 CA . SER A 212 ? -15.36600 23.75100 23.90000 1.000 29.80000 C ? A ? 169 1
   ATOM 1274 C . SER A 212 ? -16.08600 24.35900 25.09200 1.000 34.96000 C ? A ? 169 1
   ATOM 1275 O . SER A 212 ? -17.31100 24.23000 25.19200 1.000 33.19000 O ? A ? 169 1
   ATOM 1276 CB . SER A 212 ? -15.69600 22.25500 23.80900 1.000 30.58000 C ? A ? 169 1
   ATOM 1277 OG . SER A 212 ? -15.12900 21.68000 22.64600 1.000 31.32000 O ? A ? 169 1
   ATOM 1278 N . ASP A 213 ? -15.36000 25.01300 25.99500 1.000 29.29000 N ? A ? 170 1
   ATOM 1279 CA . ASP A 213 ? -15.93600 25.60900 27.19100 1.000 27.39000 C ? A ? 170 1
   ATOM 1280 C . ASP A 213 ? -16.36600 27.03800 26.87800 1.000 33.96000 C ? A ? 170 1
   ATOM 1281 O . ASP A 213 ? -15.55400 27.84700 26.41700 1.000 34.82000 O ? A ? 170 1
   ATOM 1282 CB . ASP A 213 ? -14.92000 25.57500 28.33300 1.000 32.29000 C ? A ? 170 1
   ATOM 1283 CG . ASP A 213 ? -15.54500 25.85900 29.68400 1.000 36.44000 C ? A ? 170 1
   ATOM 1284 OD1 . ASP A 213 ? -16.13500 26.94600 29.85700 1.000 40.02000 O ? A ? 170 1
   ATOM 1285 OD2 . ASP A 213 ? -15.44600 24.98800 30.57300 1.000 43.01000 O ? A ? 170 1
   ATOM 1286 N . ASP A 214 ? -17.64300 27.34500 27.12800 1.000 37.77000 N ? A ? 171 1
   ATOM 1287 CA . ASP A 214 ? -18.16200 28.67500 26.81800 1.000 37.84000 C ? A ? 171 1
   ATOM 1288 C . ASP A 214 ? -17.54800 29.74100 27.71800 1.000 44.06000 C ? A ? 171 1
   ATOM 1289 O . ASP A 214 ? -17.18300 30.82400 27.24400 1.000 40.52000 O ? A ? 171 1
   ATOM 1290 CB . ASP A 214 ? -19.68600 28.68800 26.93900 1.000 34.63000 C ? A ? 171 1
   ATOM 1291 CG . ASP A 214 ? -20.37000 27.91500 25.82700 1.000 43.76000 C ? A ? 171 1
   ATOM 1292 OD1 . ASP A 214 ? -19.68000 27.49000 24.87500 1.000 40.17000 O ? A ? 171 1
   ATOM 1293 OD2 . ASP A 214 ? -21.60300 27.73200 25.90500 1.000 44.92000 O ? A ? 171 1
   ATOM 1294 N . LYS A 215 ? -17.43100 29.45800 29.02000 1.000 45.81000 N ? A ? 172 1
   ATOM 1295 CA . LYS A 215 ? -16.87300 30.44000 29.94900 1.000 40.53000 C ? A ? 172 1
   ATOM 1296 C . LYS A 215 ? -15.39000 30.67200 29.68300 1.000 35.66000 C ? A ? 172 1
   ATOM 1297 O . LYS A 215 ? -14.92200 31.81900 29.67100 1.000 35.31000 O ? A ? 172 1
   ATOM 1298 CB . LYS A 215 ? -17.09700 29.98700 31.39300 1.000 41.41000 C ? A ? 172 1
   ATOM 1299 CG . LYS A 215 ? -18.52500 30.16500 31.89200 1.000 53.94000 C ? A ? 172 1
   ATOM 1300 CD . LYS A 215 ? -19.04400 31.56900 31.60300 1.000 58.07000 C ? A ? 172 1
   ATOM 1301 CE . LYS A 215 ? -20.31500 31.87900 32.38900 1.000 63.14000 C ? A ? 172 1
   ATOM 1302 NZ . LYS A 215 ? -20.05700 32.06100 33.84900 1.000 53.70000 N ? A ? 172 1
   ATOM 1303 N . LEU A 216 ? -14.63000 29.59100 29.48200 1.000 36.57000 N ? A ? 173 1
   ATOM 1304 CA . LEU A 216 ? -13.22100 29.73700 29.13800 1.000 32.66000 C ? A ? 173 1
   ATOM 1305 C . LEU A 216 ? -13.05400 30.51000 27.83800 1.000 32.05000 C ? A ? 173 1
   ATOM 1306 O . LEU A 216 ? -12.15100 31.34400 27.71700 1.000 31.32000 O ? A ? 173 1
   ATOM 1307 CB . LEU A 216 ? -12.55400 28.36600 29.03200 1.000 30.79000 C ? A ? 173 1
   ATOM 1308 CG . LEU A 216 ? -12.40100 27.56300 30.32500 1.000 28.79000 C ? A ? 173 1
   ATOM 1309 CD1 . LEU A 216 ? -11.63200 26.28200 30.05500 1.000 24.02000 C ? A ? 173 1
   ATOM 1310 CD2 . LEU A 216 ? -11.71400 28.38800 31.40400 1.000 24.74000 C ? A ? 173 1
   ATOM 1311 N . ALA A 217 ? -13.92800 30.26000 26.85900 1.000 29.64000 N ? A ? 174 1
   ATOM 1312 CA . ALA A 217 ? -13.82800 30.95800 25.58300 1.000 27.24000 C ? A ? 174 1
   ATOM 1313 C . ALA A 217 ? -14.16600 32.43500 25.73000 1.000 32.84000 C ? A ? 174 1
   ATOM 1314 O . ALA A 217 ? -13.55800 33.28400 25.06900 1.000 28.88000 O ? A ? 174 1
   ATOM 1315 CB . ALA A 217 ? -14.74100 30.30000 24.54900 1.000 25.51000 C ? A ? 174 1
   ATOM 1316 N . GLU A 218 ? -15.13000 32.76800 26.59100 1.000 28.26000 N ? A ? 175 1
   ATOM 1317 CA . GLU A 218 ? -15.45900 34.17400 26.80500 1.000 35.32000 C ? A ? 175 1
   ATOM 1318 C . GLU A 218 ? -14.32000 34.89300 27.51700 1.000 31.35000 C ? A ? 175 1
   ATOM 1319 O . GLU A 218 ? -13.97500 36.03200 27.16800 1.000 31.67000 O ? A ? 175 1
   ATOM 1320 CB . GLU A 218 ? -16.76400 34.29300 27.59600 1.000 40.21000 C ? A ? 175 1
   ATOM 1321 CG . GLU A 218 ? -17.56700 35.55700 27.30200 1.000 48.76000 C ? A ? 175 1
   ATOM 1322 CD . GLU A 218 ? -17.04800 36.77700 28.04400 1.000 62.79000 C ? A ? 175 1
   ATOM 1323 OE1 . GLU A 218 ? -17.05800 36.76400 29.29400 1.000 61.46000 O ? A ? 175 1
   ATOM 1324 OE2 . GLU A 218 ? -16.62900 37.74700 27.37600 1.000 59.13000 O ? A ? 175 1
   ATOM 1325 N . ARG A 219 ? -13.71600 34.23600 28.51000 1.000 34.03000 N ? A ? 176 1
   ATOM 1326 CA . ARG A 219 ? -12.54300 34.80500 29.16500 1.000 30.78000 C ? A ? 176 1
   ATOM 1327 C . ARG A 219 ? -11.40200 35.00200 28.17100 1.000 32.56000 C ? A ? 176 1
   ATOM 1328 O . ARG A 219 ? -10.74100 36.04800 28.17400 1.000 31.51000 O ? A ? 176 1
   ATOM 1329 CB . ARG A 219 ? -12.11100 33.91000 30.32600 1.000 25.83000 C ? A ? 176 1
   ATOM 1330 CG . ARG A 219 ? -13.09400 33.89700 31.49100 1.000 30.12000 C ? A ? 176 1
   ATOM 1331 CD . ARG A 219 ? -12.90600 32.67400 32.38100 1.000 38.23000 C ? A ? 176 1
   ATOM 1332 NE . ARG A 219 ? -11.61500 32.66300 33.05900 1.000 35.39000 N ? A ? 176 1
   ATOM 1333 CZ . ARG A 219 ? -11.21500 31.70900 33.88800 1.000 32.96000 C ? A ? 176 1
   ATOM 1334 NH1 . ARG A 219 ? -11.98000 30.66500 34.16200 1.000 37.41000 N ? A ? 176 1
   ATOM 1335 NH2 . ARG A 219 ? -10.01800 31.80400 34.45800 1.000 27.78000 N ? A ? 176 1
   ATOM 1336 N . LEU A 220 ? -11.16900 34.01400 27.30300 1.000 24.95000 N ? A ? 177 1
   ATOM 1337 CA . LEU A 220 ? -10.11700 34.14300 26.30000 1.000 26.80000 C ? A ? 177 1
   ATOM 1338 C . LEU A 220 ? -10.40400 35.28900 25.34200 1.000 27.14000 C ? A ? 177 1
   ATOM 1339 O . LEU A 220 ? -9.49600 36.04100 24.98000 1.000 28.56000 O ? A ? 177 1
   ATOM 1340 CB . LEU A 220 ? -9.95400 32.83600 25.52600 1.000 20.91000 C ? A ? 177 1
   ATOM 1341 CG . LEU A 220 ? -9.11600 31.74500 26.18900 1.000 26.47000 C ? A ? 177 1
   ATOM 1342 CD1 . LEU A 220 ? -9.06900 30.51200 25.30300 1.000 16.32000 C ? A ? 177 1
   ATOM 1343 CD2 . LEU A 220 ? -7.71300 32.25300 26.48700 1.000 29.28000 C ? A ? 177 1
   ATOM 1344 N . ALA A 221 ? -11.66000 35.43300 24.91300 1.000 24.23000 N ? A ? 178 1
   ATOM 1345 CA . ALA A 221 ? -11.99900 36.50200 23.98000 1.000 28.06000 C ? A ? 178 1
   ATOM 1346 C . ALA A 221 ? -11.80100 37.86900 24.61900 1.000 32.29000 C ? A ? 178 1
   ATOM 1347 O . ALA A 221 ? -11.28800 38.79600 23.97700 1.000 35.02000 O ? A ? 178 1
   ATOM 1348 CB . ALA A 221 ? -13.43800 36.33800 23.49100 1.000 24.07000 C ? A ? 178 1
   ATOM 1349 N . PHE A 222 ? -12.20000 38.01600 25.88400 1.000 29.55000 N ? A ? 179 1
   ATOM 1350 CA . PHE A 222 ? -12.00300 39.29100 26.56600 1.000 35.05000 C ? A ? 179 1
   ATOM 1351 C . PHE A 222 ? -10.51800 39.59600 26.74600 1.000 34.30000 C ? A ? 179 1
   ATOM 1352 O . PHE A 222 ? -10.07100 40.73000 26.51800 1.000 33.36000 O ? A ? 179 1
   ATOM 1353 CB . PHE A 222 ? -12.72600 39.27200 27.90900 1.000 36.75000 C ? A ? 179 1
   ATOM 1354 CG . PHE A 222 ? -12.57000 40.53300 28.68800 1.000 41.55000 C ? A ? 179 1
   ATOM 1355 CD1 . PHE A 222 ? -13.27800 41.66600 28.33700 1.000 52.68000 C ? A ? 179 1
   ATOM 1356 CD2 . PHE A 222 ? -11.71400 40.59000 29.76900 1.000 43.08000 C ? A ? 179 1
   ATOM 1357 CE1 . PHE A 222 ? -13.13200 42.83700 29.04500 1.000 53.74000 C ? A ? 179 1
   ATOM 1358 CE2 . PHE A 222 ? -11.56800 41.75500 30.48500 1.000 50.44000 C ? A ? 179 1
   ATOM 1359 CZ . PHE A 222 ? -12.27600 42.88000 30.12000 1.000 46.48000 C ? A ? 179 1
   ATOM 1360 N . ILE A 223 ? -9.73900 38.59000 27.15100 1.000 32.66000 N ? A ? 180 1
   ATOM 1361 CA . ILE A 223 ? -8.28500 38.72400 27.21100 1.000 27.58000 C ? A ? 180 1
   ATOM 1362 C . ILE A 223 ? -7.73500 39.19400 25.86800 1.000 28.30000 C ? A ? 180 1
   ATOM 1363 O . ILE A 223 ? -6.94200 40.14100 25.78900 1.000 29.25000 O ? A ? 180 1
   ATOM 1364 CB . ILE A 223 ? -7.65700 37.38500 27.63500 1.000 28.17000 C ? A ? 180 1
   ATOM 1365 CG1 . ILE A 223 ? -7.86000 37.13800 29.12900 1.000 24.21000 C ? A ? 180 1
   ATOM 1366 CG2 . ILE A 223 ? -6.19800 37.33300 27.24800 1.000 30.25000 C ? A ? 180 1
   ATOM 1367 CD1 . ILE A 223 ? -7.53700 35.72500 29.55300 1.000 23.04000 C ? A ? 180 1
   ATOM 1368 N . SER A 224 ? -8.16800 38.54200 24.78800 1.000 21.57000 N ? A ? 181 1
   ATOM 1369 CA . SER A 224 ? -7.63800 38.83500 23.46200 1.000 31.55000 C ? A ? 181 1
   ATOM 1370 C . SER A 224 ? -8.00000 40.24700 23.01300 1.000 29.42000 C ? A ? 181 1
   ATOM 1371 O . SER A 224 ? -7.19900 40.92100 22.36000 1.000 26.10000 O ? A ? 181 1
   ATOM 1372 CB . SER A 224 ? -8.15800 37.80400 22.46300 1.000 26.25000 C ? A ? 181 1
   ATOM 1373 OG . SER A 224 ? -7.97800 38.25400 21.13500 1.000 43.93000 O ? A ? 181 1
   ATOM 1374 N . ASN A 225 ? -9.20400 40.71300 23.34100 1.000 27.80000 N ? A ? 182 1
   ATOM 1375 CA . ASN A 225 ? -9.56100 42.08800 22.99800 1.000 27.39000 C ? A ? 182 1
   ATOM 1376 C . ASN A 225 ? -8.80400 43.09000 23.85600 1.000 29.76000 C ? A ? 182 1
   ATOM 1377 O . ASN A 225 ? -8.58100 44.22700 23.42800 1.000 33.37000 O ? A ? 182 1
   ATOM 1378 CB . ASN A 225 ? -11.06700 42.31400 23.15100 1.000 37.01000 C ? A ? 182 1
   ATOM 1379 CG . ASN A 225 ? -11.89700 41.36100 22.31000 1.000 44.69000 C ? A ? 182 1
   ATOM 1380 OD1 . ASN A 225 ? -11.56200 41.06300 21.15700 1.000 37.34000 O ? A ? 182 1
   ATOM 1381 ND2 . ASN A 225 ? -12.97900 40.86700 22.88900 1.000 50.28000 N ? A ? 182 1
   ATOM 1382 N . SER A 226 ? -8.40700 42.69500 25.06400 1.000 32.08000 N ? A ? 183 1
   ATOM 1383 CA . SER A 226 ? -7.67100 43.60800 25.92700 1.000 29.51000 C ? A ? 183 1
   ATOM 1384 C . SER A 226 ? -6.18500 43.67300 25.60500 1.000 28.24000 C ? A ? 183 1
   ATOM 1385 O . SER A 226 ? -5.53600 44.66600 25.95900 1.000 29.65000 O ? A ? 183 1
   ATOM 1386 CB . SER A 226 ? -7.83600 43.20900 27.39300 1.000 35.21000 C ? A ? 183 1
   ATOM 1387 OG . SER A 226 ? -9.19900 43.19000 27.76900 1.000 45.01000 O ? A ? 183 1
   ATOM 1388 N . THR A 227 ? -5.62100 42.64200 24.97200 1.000 22.14000 N ? A ? 184 1
   ATOM 1389 CA . THR A 227 ? -4.19200 42.63000 24.69200 1.000 22.22000 C ? A ? 184 1
   ATOM 1390 C . THR A 227 ? -3.83000 42.68100 23.21400 1.000 25.59000 C ? A ? 184 1
   ATOM 1391 O . THR A 227 ? -2.66900 42.95300 22.90000 1.000 22.18000 O ? A ? 184 1
   ATOM 1392 CB . THR A 227 ? -3.52900 41.40100 25.32700 1.000 23.02000 C ? A ? 184 1
   ATOM 1393 OG1 . THR A 227 ? -4.26600 40.22500 24.98100 1.000 16.56000 O ? A ? 184 1
   ATOM 1394 CG2 . THR A 227 ? -3.50400 41.55400 26.83800 1.000 26.41000 C ? A ? 184 1
   ATOM 1395 N . GLY A 228 ? -4.76600 42.41500 22.30800 1.000 23.86000 N ? A ? 185 1
   ATOM 1396 CA . GLY A 228 ? -4.59000 42.78500 20.91500 1.000 25.53000 C ? A ? 185 1
   ATOM 1397 C . GLY A 228 ? -3.53400 42.03700 20.12900 1.000 27.84000 C ? A ? 185 1
   ATOM 1398 O . GLY A 228 ? -3.08300 42.53900 19.09800 1.000 22.59000 O ? A ? 185 1
   ATOM 1399 N . GLY A 229 ? -3.12900 40.85000 20.56900 1.000 22.32000 N ? A ? 186 1
   ATOM 1400 CA . GLY A 229 ? -2.23300 40.03900 19.76700 1.000 23.19000 C ? A ? 186 1
   ATOM 1401 C . GLY A 229 ? -2.95700 39.31100 18.65000 1.000 28.26000 C ? A ? 186 1
   ATOM 1402 O . GLY A 229 ? -3.09400 38.08500 18.68600 1.000 29.04000 O ? A ? 186 1
   ATOM 1403 N . ILE A 230 ? -3.41800 40.05200 17.64700 1.000 23.82000 N ? A ? 187 1
   ATOM 1404 CA . ILE A 230 ? -4.27000 39.49200 16.60900 1.000 29.52000 C ? A ? 187 1
   ATOM 1405 C . ILE A 230 ? -3.42500 39.05600 15.41800 1.000 29.08000 C ? A ? 187 1
   ATOM 1406 O . ILE A 230 ? -2.29400 39.50700 15.21900 1.000 29.30000 O ? A ? 187 1
   ATOM 1407 CB . ILE A 230 ? -5.35100 40.49800 16.17300 1.000 24.59000 C ? A ? 187 1
   ATOM 1408 CG1 . ILE A 230 ? -4.70300 41.71600 15.51300 1.000 25.41000 C ? A ? 187 1
   ATOM 1409 CG2 . ILE A 230 ? -6.19900 40.91000 17.36800 1.000 28.10000 C ? A ? 187 1
   ATOM 1410 CD1 . ILE A 230 ? -5.69100 42.74100 14.99600 1.000 27.84000 C ? A ? 187 1
   ATOM 1411 N . LEU A 231 ? -3.99100 38.16200 14.61400 1.000 24.96000 N ? A ? 188 1
   ATOM 1412 CA . LEU A 231 ? -3.36200 37.71100 13.38300 1.000 24.11000 C ? A ? 188 1
   ATOM 1413 C . LEU A 231 ? -3.83200 38.57900 12.22300 1.000 25.33000 C ? A ? 188 1
   ATOM 1414 O . LEU A 231 ? -5.01500 38.91200 12.12400 1.000 25.40000 O ? A ? 188 1
   ATOM 1415 CB . LEU A 231 ? -3.70200 36.24200 13.11500 1.000 24.66000 C ? A ? 188 1
   ATOM 1416 CG . LEU A 231 ? -2.94200 35.52300 11.99900 1.000 24.97000 C ? A ? 188 1
   ATOM 1417 CD1 . LEU A 231 ? -1.44700 35.53400 12.28200 1.000 16.50000 C ? A ? 188 1
   ATOM 1418 CD2 . LEU A 231 ? -3.44700 34.09500 11.84800 1.000 21.36000 C ? A ? 188 1
   ATOM 1419 N . GLY A 232 ? -2.89600 38.95000 11.35500 1.000 30.62000 N ? A ? 189 1
   ATOM 1420 CA . GLY A 232 ? -3.20400 39.75700 10.19800 1.000 24.25000 C ? A ? 189 1
   ATOM 1421 C . GLY A 232 ? -3.97900 38.97900 9.15600 1.000 31.56000 C ? A ? 189 1
   ATOM 1422 O . GLY A 232 ? -3.95100 37.74500 9.12100 1.000 26.45000 O ? A ? 189 1
   ATOM 1423 N . PRO A 233 ? -4.68700 39.69100 8.27400 1.000 31.54000 N ? A ? 190 1
   ATOM 1424 CA . PRO A 233 ? -5.56300 38.99200 7.31300 1.000 30.58000 C ? A ? 190 1
   ATOM 1425 C . PRO A 233 ? -4.81300 38.11500 6.32400 1.000 28.27000 C ? A ? 190 1
   ATOM 1426 O . PRO A 233 ? -5.22000 36.97100 6.07400 1.000 28.48000 O ? A ? 190 1
   ATOM 1427 CB . PRO A 233 ? -6.30000 40.14500 6.61600 1.000 38.12000 C ? A ? 190 1
   ATOM 1428 CG . PRO A 233 ? -5.40900 41.33200 6.80000 1.000 40.76000 C ? A ? 190 1
   ATOM 1429 CD . PRO A 233 ? -4.76800 41.15700 8.13900 1.000 31.09000 C ? A ? 190 1
   ATOM 1430 N . GLN A 234 ? -3.72900 38.62100 5.74000 1.000 28.45000 N ? A ? 191 1
   ATOM 1431 CA . GLN A 234 ? -3.00100 37.82700 4.76000 1.000 37.46000 C ? A ? 191 1
   ATOM 1432 C . GLN A 234 ? -2.27200 36.66300 5.42300 1.000 32.66000 C ? A ? 191 1
   ATOM 1433 O . GLN A 234 ? -2.15100 35.58600 4.82500 1.000 28.73000 O ? A ? 191 1
   ATOM 1434 CB . GLN A 234 ? -2.04600 38.73600 3.98400 1.000 38.61000 C ? A ? 191 1
   ATOM 1435 CG . GLN A 234 ? -1.13200 38.02800 3.00400 1.000 51.59000 C ? A ? 191 1
   ATOM 1436 CD . GLN A 234 ? 0.28800 37.92600 3.53100 1.000 52.52000 C ? A ? 191 1
   ATOM 1437 OE1 . GLN A 234 ? 0.53300 38.10300 4.72600 1.000 50.13000 O ? A ? 191 1
   ATOM 1438 NE2 . GLN A 234 ? 1.23200 37.65600 2.64200 1.000 49.92000 N ? A ? 191 1
   ATOM 1439 N . ASP A 235 ? -1.82100 36.84000 6.66900 1.000 35.44000 N ? A ? 192 1
   ATOM 1440 CA . ASP A 235 ? -1.24200 35.72400 7.41300 1.000 29.44000 C ? A ? 192 1
   ATOM 1441 C . ASP A 235 ? -2.27900 34.63800 7.68100 1.000 32.38000 C ? A ? 192 1
   ATOM 1442 O . ASP A 235 ? -1.99300 33.44600 7.51600 1.000 29.17000 O ? A ? 192 1
   ATOM 1443 CB . ASP A 235 ? -0.64000 36.21900 8.72700 1.000 37.23000 C ? A ? 192 1
   ATOM 1444 CG . ASP A 235 ? 0.41900 37.28200 8.52100 1.000 44.59000 C ? A ? 192 1
   ATOM 1445 OD1 . ASP A 235 ? 0.05100 38.45300 8.27900 1.000 43.85000 O ? A ? 192 1
   ATOM 1446 OD2 . ASP A 235 ? 1.62000 36.95000 8.60800 1.000 42.73000 O ? A ? 192 1
   ATOM 1447 N . SER A 236 ? -3.48500 35.02900 8.10800 1.000 19.68000 N ? A ? 193 1
   ATOM 1448 CA . SER A 236 ? -4.55800 34.05400 8.28900 1.000 27.34000 C ? A ? 193 1
   ATOM 1449 C . SER A 236 ? -4.86200 33.33200 6.98500 1.000 25.68000 C ? A ? 193 1
   ATOM 1450 O . SER A 236 ? -5.09800 32.11500 6.97200 1.000 19.02000 O ? A ? 193 1
   ATOM 1451 CB . SER A 236 ? -5.81900 34.74700 8.81200 1.000 23.71000 C ? A ? 193 1
   ATOM 1452 OG . SER A 236 ? -5.52900 35.59400 9.91100 1.000 38.83000 O ? A ? 193 1
   ATOM 1453 N . TYR A 237 ? -4.87400 34.07800 5.87800 1.000 24.57000 N ? A ? 194 1
   ATOM 1454 CA . TYR A 237 ? -5.13600 33.48900 4.57100 1.000 24.47000 C ? A ? 194 1
   ATOM 1455 C . TYR A 237 ? -4.10100 32.42300 4.23300 1.000 27.52000 C ? A ? 194 1
   ATOM 1456 O . TYR A 237 ? -4.44700 31.30200 3.83400 1.000 22.20000 O ? A ? 194 1
   ATOM 1457 CB . TYR A 237 ? -5.15500 34.59400 3.51600 1.000 28.48000 C ? A ? 194 1
   ATOM 1458 CG . TYR A 237 ? -5.10300 34.10100 2.09400 1.000 30.10000 C ? A ? 194 1
   ATOM 1459 CD1 . TYR A 237 ? -6.23500 33.59400 1.47400 1.000 34.27000 C ? A ? 194 1
   ATOM 1460 CD2 . TYR A 237 ? -3.92200 34.15500 1.36600 1.000 31.60000 C ? A ? 194 1
   ATOM 1461 CE1 . TYR A 237 ? -6.19300 33.14500 0.17300 1.000 37.39000 C ? A ? 194 1
   ATOM 1462 CE2 . TYR A 237 ? -3.87000 33.70900 0.06500 1.000 33.42000 C ? A ? 194 1
   ATOM 1463 CZ . TYR A 237 ? -5.00900 33.20600 -0.52700 1.000 43.85000 C ? A ? 194 1
   ATOM 1464 OH . TYR A 237 ? -4.96100 32.76300 -1.82500 1.000 51.90000 O ? A ? 194 1
   ATOM 1465 N . LEU A 238 ? -2.81800 32.75800 4.39200 1.000 24.07000 N ? A ? 195 1
   ATOM 1466 CA . LEU A 238 ? -1.76600 31.78400 4.11900 1.000 27.57000 C ? A ? 195 1
   ATOM 1467 C . LEU A 238 ? -1.83700 30.59900 5.07200 1.000 28.25000 C ? A ? 195 1
   ATOM 1468 O . LEU A 238 ? -1.54800 29.46400 4.67500 1.000 28.23000 O ? A ? 195 1
   ATOM 1469 CB . LEU A 238 ? -0.39900 32.45800 4.19900 1.000 28.24000 C ? A ? 195 1
   ATOM 1470 CG . LEU A 238 ? -0.14700 33.52300 3.13300 1.000 40.82000 C ? A ? 195 1
   ATOM 1471 CD1 . LEU A 238 ? 1.16800 34.24000 3.38300 1.000 36.80000 C ? A ? 195 1
   ATOM 1472 CD2 . LEU A 238 ? -0.16800 32.88400 1.75800 1.000 32.76000 C ? A ? 195 1
   ATOM 1473 N . LEU A 239 ? -2.24200 30.83400 6.32000 1.000 21.58000 N ? A ? 196 1
   ATOM 1474 CA . LEU A 239 ? -2.35900 29.74300 7.27800 1.000 18.96000 C ? A ? 196 1
   ATOM 1475 C . LEU A 239 ? -3.44000 28.75300 6.85700 1.000 25.97000 C ? A ? 196 1
   ATOM 1476 O . LEU A 239 ? -3.22000 27.53700 6.87600 1.000 18.20000 O ? A ? 196 1
   ATOM 1477 CB . LEU A 239 ? -2.64000 30.30800 8.67100 1.000 17.22000 C ? A ? 196 1
   ATOM 1478 CG . LEU A 239 ? -2.95300 29.31000 9.78400 1.000 21.33000 C ? A ? 196 1
   ATOM 1479 CD1 . LEU A 239 ? -1.91800 28.19300 9.83000 1.000 14.75000 C ? A ? 196 1
   ATOM 1480 CD2 . LEU A 239 ? -3.02500 30.03800 11.12100 1.000 20.36000 C ? A ? 196 1
   ATOM 1481 N . VAL A 240 ? -4.61600 29.25600 6.47000 1.000 21.66000 N ? A ? 197 1
   ATOM 1482 CA . VAL A 240 ? -5.69600 28.36900 6.02900 1.000 28.46000 C ? A ? 197 1
   ATOM 1483 C . VAL A 240 ? -5.30300 27.64100 4.74600 1.000 25.58000 C ? A ? 197 1
   ATOM 1484 O . VAL A 240 ? -5.54800 26.42900 4.58900 1.000 31.60000 O ? A ? 197 1
   ATOM 1485 CB . VAL A 240 ? -6.99800 29.17000 5.84300 1.000 31.82000 C ? A ? 197 1
   ATOM 1486 CG1 . VAL A 240 ? -8.09100 28.28200 5.26100 1.000 29.89000 C ? A ? 197 1
   ATOM 1487 CG2 . VAL A 240 ? -7.43900 29.78200 7.16300 1.000 27.05000 C ? A ? 197 1
   ATOM 1488 N . ARG A 241 ? -4.69500 28.37200 3.80600 1.000 18.22000 N ? A ? 198 1
   ATOM 1489 CA . ARG A 241 ? -4.22200 27.76500 2.56900 1.000 26.36000 C ? A ? 198 1
   ATOM 1490 C . ARG A 241 ? -3.28000 26.60600 2.85800 1.000 25.06000 C ? A ? 198 1
   ATOM 1491 O . ARG A 241 ? -3.40700 25.52900 2.26300 1.000 19.19000 O ? A ? 198 1
   ATOM 1492 CB . ARG A 241 ? -3.53200 28.82700 1.71300 1.000 26.82000 C ? A ? 198 1
   ATOM 1493 CG . ARG A 241 ? -3.26000 28.42800 0.27900 1.000 28.21000 C ? A ? 198 1
   ATOM 1494 CD . ARG A 241 ? -2.48600 29.53400 -0.41300 1.000 29.09000 C ? A ? 198 1
   ATOM 1495 NE . ARG A 241 ? -2.47200 29.41000 -1.86600 1.000 29.67000 N ? A ? 198 1
   ATOM 1496 CZ . ARG A 241 ? -1.48100 28.87400 -2.56500 1.000 37.76000 C ? A ? 198 1
   ATOM 1497 NH1 . ARG A 241 ? -0.42200 28.34500 -1.97200 1.000 32.17000 N ? A ? 198 1
   ATOM 1498 NH2 . ARG A 241 ? -1.54900 28.87500 -3.89500 1.000 28.56000 N ? A ? 198 1
   ATOM 1499 N . GLY A 242 ? -2.34400 26.80200 3.79100 1.000 21.08000 N ? A ? 199 1
   ATOM 1500 CA . GLY A 242 ? -1.42200 25.73300 4.13600 1.000 25.55000 C ? A ? 199 1
   ATOM 1501 C . GLY A 242 ? -2.09000 24.59100 4.87700 1.000 23.13000 C ? A ? 199 1
   ATOM 1502 O . GLY A 242 ? -1.73700 23.42500 4.67900 1.000 22.33000 O ? A ? 199 1
   ATOM 1503 N . ILE A 243 ? -3.06000 24.90700 5.74000 1.000 20.37000 N ? A ? 200 1
   ATOM 1504 CA . ILE A 243 ? -3.76500 23.86700 6.48400 1.000 22.38000 C ? A ? 200 1
   ATOM 1505 C . ILE A 243 ? -4.45000 22.90600 5.53000 1.000 22.08000 C ? A ? 200 1
   ATOM 1506 O . ILE A 243 ? -4.50700 21.69600 5.78800 1.000 22.73000 O ? A ? 200 1
   ATOM 1507 CB . ILE A 243 ? -4.77200 24.49500 7.47200 1.000 22.95000 C ? A ? 200 1
   ATOM 1508 CG1 . ILE A 243 ? -4.04300 25.10000 8.67100 1.000 16.59000 C ? A ? 200 1
   ATOM 1509 CG2 . ILE A 243 ? -5.80700 23.46100 7.93900 1.000 15.62000 C ? A ? 200 1
   ATOM 1510 CD1 . ILE A 243 ? -4.95100 25.84100 9.62700 1.000 16.68000 C ? A ? 200 1
   ATOM 1511 N . LYS A 244 ? -4.96000 23.42000 4.40600 1.000 20.35000 N ? A ? 201 1
   ATOM 1512 CA . LYS A 244 ? -5.68500 22.56700 3.46200 1.000 25.50000 C ? A ? 201 1
   ATOM 1513 C . LYS A 244 ? -4.91600 21.30600 3.03900 1.000 28.12000 C ? A ? 201 1
   ATOM 1514 O . LYS A 244 ? -5.54900 20.30700 2.68000 1.000 22.05000 O ? A ? 201 1
   ATOM 1515 CB . LYS A 244 ? -6.08000 23.38800 2.22800 1.000 24.64000 C ? A ? 201 1
   ATOM 1516 CG . LYS A 244 ? -7.39600 24.15000 2.40600 1.000 27.99000 C ? A ? 201 1
   ATOM 1517 CD . LYS A 244 ? -7.37800 25.52400 1.74100 1.000 28.89000 C ? A ? 201 1
   ATOM 1518 CE . LYS A 244 ? -6.86800 25.44900 0.30900 1.000 42.99000 C ? A ? 201 1
   ATOM 1519 NZ . LYS A 244 ? -7.27200 26.61300 -0.53900 1.000 36.45000 N ? A ? 201 1
   ATOM 1520 N . THR A 245 ? -3.57800 21.30600 3.08400 1.000 20.53000 N ? A ? 202 1
   ATOM 1521 CA . THR A 245 ? -2.78600 20.14500 2.68100 1.000 20.24000 C ? A ? 202 1
   ATOM 1522 C . THR A 245 ? -2.14200 19.42600 3.86500 1.000 23.50000 C ? A ? 202 1
   ATOM 1523 O . THR A 245 ? -1.20400 18.63600 3.67200 1.000 22.00000 O ? A ? 202 1
   ATOM 1524 CB . THR A 245 ? -1.69900 20.54700 1.68200 1.000 24.17000 C ? A ? 202 1
   ATOM 1525 OG1 . THR A 245 ? -0.87700 21.57500 2.25300 1.000 21.38000 O ? A ? 202 1
   ATOM 1526 CG2 . THR A 245 ? -2.31600 21.03500 0.37700 1.000 15.81000 C ? A ? 202 1
   ATOM 1527 N . LEU A 246 ? -2.62400 19.68800 5.08400 1.000 19.57000 N ? A ? 203 1
   ATOM 1528 CA . LEU A 246 ? -1.99700 19.12100 6.27300 1.000 20.00000 C ? A ? 203 1
   ATOM 1529 C . LEU A 246 ? -2.03200 17.59900 6.25000 1.000 24.95000 C ? A ? 203 1
   ATOM 1530 O . LEU A 246 ? -1.05900 16.94700 6.64200 1.000 19.36000 O ? A ? 203 1
   ATOM 1531 CB . LEU A 246 ? -2.68500 19.65400 7.53000 1.000 23.11000 C ? A ? 203 1
   ATOM 1532 CG . LEU A 246 ? -2.19100 19.12400 8.87800 1.000 16.35000 C ? A ? 203 1
   ATOM 1533 CD1 . LEU A 246 ? -0.79000 19.63500 9.19600 1.000 15.32000 C ? A ? 203 1
   ATOM 1534 CD2 . LEU A 246 ? -3.16700 19.50400 9.97300 1.000 17.08000 C ? A ? 203 1
   ATOM 1535 N . GLY A 247 ? -3.14000 17.01200 5.79200 1.000 22.09000 N ? A ? 204 1
   ATOM 1536 CA . GLY A 247 ? -3.24300 15.56100 5.80100 1.000 24.93000 C ? A ? 204 1
   ATOM 1537 C . GLY A 247 ? -2.20800 14.90100 4.91200 1.000 20.94000 C ? A ? 204 1
   ATOM 1538 O . GLY A 247 ? -1.48600 13.99400 5.33900 1.000 22.16000 O ? A ? 204 1
   ATOM 1539 N . LEU A 248 ? -2.11900 15.35500 3.66100 1.000 19.25000 N ? A ? 205 1
   ATOM 1540 CA . LEU A 248 ? -1.13600 14.79800 2.74100 1.000 22.72000 C ? A ? 205 1
   ATOM 1541 C . LEU A 248 ? 0.28000 15.02100 3.25500 1.000 20.73000 C ? A ? 205 1
   ATOM 1542 O . LEU A 248 ? 1.12200 14.11000 3.20500 1.000 17.89000 O ? A ? 205 1
   ATOM 1543 CB . LEU A 248 ? -1.30900 15.42100 1.35600 1.000 18.72000 C ? A ? 205 1
   ATOM 1544 CG . LEU A 248 ? -2.73600 15.49800 0.81200 1.000 19.55000 C ? A ? 205 1
   ATOM 1545 CD1 . LEU A 248 ? -2.73300 16.09300 -0.58700 1.000 20.73000 C ? A ? 205 1
   ATOM 1546 CD2 . LEU A 248 ? -3.40200 14.12700 0.81400 1.000 23.13000 C ? A ? 205 1
   ATOM 1547 N . ARG A 249 ? 0.55900 16.22300 3.76900 1.000 17.84000 N ? A ? 206 1
   ATOM 1548 CA . ARG A 249 ? 1.90900 16.51600 4.23300 1.000 20.17000 C ? A ? 206 1
   ATOM 1549 C . ARG A 249 ? 2.29100 15.62600 5.41100 1.000 19.88000 C ? A ? 206 1
   ATOM 1550 O . ARG A 249 ? 3.38300 15.05000 5.43300 1.000 20.76000 O ? A ? 206 1
   ATOM 1551 CB . ARG A 249 ? 2.02800 17.99700 4.58900 1.000 14.98000 C ? A ? 206 1
   ATOM 1552 CG . ARG A 249 ? 2.01600 18.89200 3.36600 1.000 16.34000 C ? A ? 206 1
   ATOM 1553 CD . ARG A 249 ? 2.27100 20.34500 3.71200 1.000 14.08000 C ? A ? 206 1
   ATOM 1554 NE . ARG A 249 ? 1.13600 20.95900 4.38700 1.000 11.53000 N ? A ? 206 1
   ATOM 1555 CZ . ARG A 249 ? 1.09300 21.22700 5.68400 1.000 18.18000 C ? A ? 206 1
   ATOM 1556 NH1 . ARG A 249 ? 2.09700 20.91400 6.48700 1.000 18.06000 N ? A ? 206 1
   ATOM 1557 NH2 . ARG A 249 ? 0.02200 21.83300 6.18700 1.000 17.53000 N ? A ? 206 1
   ATOM 1558 N . MET A 250 ? 1.39000 15.47700 6.38800 1.000 18.18000 N ? A ? 207 1
   ATOM 1559 CA . MET A 250 ? 1.68100 14.64500 7.55100 1.000 20.45000 C ? A ? 207 1
   ATOM 1560 C . MET A 250 ? 1.82200 13.17600 7.17100 1.000 24.32000 C ? A ? 207 1
   ATOM 1561 O . MET A 250 ? 2.64600 12.46100 7.75100 1.000 22.14000 O ? A ? 207 1
   ATOM 1562 CB . MET A 250 ? 0.59200 14.81400 8.60900 1.000 15.78000 C ? A ? 207 1
   ATOM 1563 CG . MET A 250 ? 0.47400 16.22100 9.16400 1.000 19.45000 C ? A ? 207 1
   ATOM 1564 SD . MET A 250 ? 1.97700 16.78600 9.97100 1.000 24.49000 S ? A ? 207 1
   ATOM 1565 CE . MET A 250 ? 2.01700 15.68600 11.38600 1.000 18.27000 C ? A ? 207 1
   ATOM 1566 N . GLU A 251 ? 1.03400 12.70000 6.20100 1.000 27.37000 N ? A ? 208 1
   ATOM 1567 CA . GLU A 251 ? 1.14400 11.29300 5.82000 1.000 30.25000 C ? A ? 208 1
   ATOM 1568 C . GLU A 251 ? 2.46200 11.00900 5.10400 1.000 28.38000 C ? A ? 208 1
   ATOM 1569 O . GLU A 251 ? 3.10700 9.98100 5.36500 1.000 31.53000 O ? A ? 208 1
   ATOM 1570 CB . GLU A 251 ? -0.05700 10.88300 4.96800 1.000 19.61000 C ? A ? 208 1
   ATOM 1571 CG . GLU A 251 ? -1.29200 10.60300 5.81300 1.000 23.38000 C ? A ? 208 1
   ATOM 1572 CD . GLU A 251 ? -2.54300 10.34100 4.99800 1.000 29.41000 C ? A ? 208 1
   ATOM 1573 OE1 . GLU A 251 ? -2.46000 10.31800 3.75300 1.000 35.19000 O ? A ? 208 1
   ATOM 1574 OE2 . GLU A 251 ? -3.61500 10.16000 5.61200 1.000 34.62000 O ? A ? 208 1
   ATOM 1575 N . GLN A 252 ? 2.89100 11.91300 4.21500 1.000 18.94000 N ? A ? 209 1
   ATOM 1576 CA . GLN A 252 ? 4.21400 11.75700 3.60900 1.000 26.58000 C ? A ? 209 1
   ATOM 1577 C . GLN A 252 ? 5.31300 11.85000 4.66400 1.000 31.65000 C ? A ? 209 1
   ATOM 1578 O . GLN A 252 ? 6.27900 11.07000 4.64600 1.000 26.67000 O ? A ? 209 1
   ATOM 1579 CB . GLN A 252 ? 4.42500 12.80800 2.51800 1.000 18.17000 C ? A ? 209 1
   ATOM 1580 CG . GLN A 252 ? 5.83000 12.83400 1.92800 1.000 18.50000 C ? A ? 209 1
   ATOM 1581 CD . GLN A 252 ? 6.07800 11.72800 0.91300 1.000 26.53000 C ? A ? 209 1
   ATOM 1582 OE1 . GLN A 252 ? 5.14700 11.07700 0.43900 1.000 18.35000 O ? A ? 209 1
   ATOM 1583 NE2 . GLN A 252 ? 7.34300 11.51800 0.56800 1.000 30.61000 N ? A ? 209 1
   ATOM 1584 N . ILE A 253 ? 5.16900 12.78500 5.60800 1.000 26.12000 N ? A ? 210 1
   ATOM 1585 CA . ILE A 253 ? 6.15500 12.93400 6.67100 1.000 26.15000 C ? A ? 210 1
   ATOM 1586 C . ILE A 253 ? 6.26000 11.65300 7.49100 1.000 27.99000 C ? A ? 210 1
   ATOM 1587 O . ILE A 253 ? 7.35900 11.22300 7.84800 1.000 30.24000 O ? A ? 210 1
   ATOM 1588 CB . ILE A 253 ? 5.80700 14.15000 7.54900 1.000 25.19000 C ? A ? 210 1
   ATOM 1589 CG1 . ILE A 253 ? 6.12300 15.45500 6.81000 1.000 26.09000 C ? A ? 210 1
   ATOM 1590 CG2 . ILE A 253 ? 6.56000 14.09400 8.86300 1.000 20.61000 C ? A ? 210 1
   ATOM 1591 CD1 . ILE A 253 ? 5.71600 16.70600 7.57100 1.000 15.19000 C ? A ? 210 1
   ATOM 1592 N . ASN A 254 ? 5.12600 11.01200 7.78800 1.000 24.71000 N ? A ? 211 1
   ATOM 1593 CA . ASN A 254 ? 5.15500 9.80500 8.61300 1.000 27.77000 C ? A ? 211 1
   ATOM 1594 C . ASN A 254 ? 5.74000 8.62100 7.85400 1.000 31.78000 C ? A ? 211 1
   ATOM 1595 O . ASN A 254 ? 6.50700 7.82600 8.42200 1.000 30.94000 O ? A ? 211 1
   ATOM 1596 CB . ASN A 254 ? 3.75100 9.47700 9.11500 1.000 29.17000 C ? A ? 211 1
   ATOM 1597 CG . ASN A 254 ? 3.47900 10.06000 10.48400 1.000 35.90000 C ? A ? 211 1
   ATOM 1598 OD1 . ASN A 254 ? 2.73900 9.48600 11.28300 1.000 34.59000 O ? A ? 211 1
   ATOM 1599 ND2 . ASN A 254 ? 4.09500 11.20100 10.77000 1.000 33.67000 N ? A ? 211 1
   ATOM 1600 N . ARG A 255 ? 5.37600 8.47500 6.57600 1.000 28.98000 N ? A ? 212 1
   ATOM 1601 CA . ARG A 255 ? 6.01200 7.45200 5.75600 1.000 32.96000 C ? A ? 212 1
   ATOM 1602 C . ARG A 255 ? 7.52300 7.62400 5.74300 1.000 31.69000 C ? A ? 212 1
   ATOM 1603 O . ARG A 255 ? 8.26900 6.63800 5.77600 1.000 33.86000 O ? A ? 212 1
   ATOM 1604 CB . ARG A 255 ? 5.46300 7.49500 4.33500 1.000 32.88000 C ? A ? 212 1
   ATOM 1605 CG . ARG A 255 ? 4.04400 7.01900 4.22800 1.000 29.26000 C ? A ? 212 1
   ATOM 1606 CD . ARG A 255 ? 3.65900 6.88500 2.78500 1.000 30.13000 C ? A ? 212 1
   ATOM 1607 NE . ARG A 255 ? 3.61800 8.16200 2.07800 1.000 29.84000 N ? A ? 212 1
   ATOM 1608 CZ . ARG A 255 ? 2.51200 8.86000 1.85500 1.000 25.88000 C ? A ? 212 1
   ATOM 1609 NH1 . ARG A 255 ? 1.33200 8.43900 2.27700 1.000 24.79000 N ? A ? 212 1
   ATOM 1610 NH2 . ARG A 255 ? 2.59200 10.00800 1.18800 1.000 26.05000 N ? A ? 212 1
   ATOM 1611 N . SER A 256 ? 7.99800 8.86900 5.70000 1.000 31.94000 N ? A ? 213 1
   ATOM 1612 CA . SER A 256 ? 9.44100 9.07400 5.72600 1.000 32.34000 C ? A ? 213 1
   ATOM 1613 C . SER A 256 ? 10.01800 8.81000 7.11300 1.000 30.95000 C ? A ? 213 1
   ATOM 1614 O . SER A 256 ? 11.12900 8.28400 7.23200 1.000 30.89000 O ? A ? 213 1
   ATOM 1615 CB . SER A 256 ? 9.78400 10.48100 5.25000 1.000 20.54000 C ? A ? 213 1
   ATOM 1616 OG . SER A 256 ? 9.70800 10.55500 3.84000 1.000 29.90000 O ? A ? 213 1
   ATOM 1617 N . VAL A 257 ? 9.28300 9.17200 8.16700 1.000 26.40000 N ? A ? 214 1
   ATOM 1618 CA . VAL A 257 ? 9.76700 8.96000 9.52900 1.000 34.57000 C ? A ? 214 1
   ATOM 1619 C . VAL A 257 ? 10.00400 7.47800 9.78200 1.000 33.66000 C ? A ? 214 1
   ATOM 1620 O . VAL A 257 ? 10.98800 7.09500 10.42700 1.000 32.65000 O ? A ? 214 1
   ATOM 1621 CB . VAL A 257 ? 8.78100 9.55900 10.55200 1.000 30.72000 C ? A ? 214 1
   ATOM 1622 CG1 . VAL A 257 ? 9.05800 9.01700 11.94700 1.000 23.95000 C ? A ? 214 1
   ATOM 1623 CG2 . VAL A 257 ? 8.87700 11.07500 10.56000 1.000 35.11000 C ? A ? 214 1
   ATOM 1624 N . ILE A 258 ? 9.11700 6.62300 9.26600 1.000 34.13000 N ? A ? 215 1
   ATOM 1625 CA . ILE A 258 ? 9.27200 5.17700 9.45600 1.000 38.77000 C ? A ? 215 1
   ATOM 1626 C . ILE A 258 ? 10.63200 4.70900 8.94400 1.000 38.12000 C ? A ? 215 1
   ATOM 1627 O . ILE A 258 ? 11.43300 4.12000 9.68500 1.000 37.13000 O ? A ? 215 1
   ATOM 1628 CB . ILE A 258 ? 8.12700 4.41500 8.76600 1.000 39.51000 C ? A ? 215 1
   ATOM 1629 CG1 . ILE A 258 ? 6.79500 4.70100 9.46100 1.000 32.82000 C ? A ? 215 1
   ATOM 1630 CG2 . ILE A 258 ? 8.42400 2.91900 8.74300 1.000 36.19000 C ? A ? 215 1
   ATOM 1631 CD1 . ILE A 258 ? 5.62300 3.95500 8.86100 1.000 41.37000 C ? A ? 215 1
   ATOM 1632 N . GLU A 259 ? 10.91200 4.96200 7.66300 1.000 32.72000 N ? A ? 216 1
   ATOM 1633 CA . GLU A 259 ? 12.15600 4.48100 7.07400 1.000 34.56000 C ? A ? 216 1
   ATOM 1634 C . GLU A 259 ? 13.36900 5.19200 7.65800 1.000 38.05000 C ? A ? 216 1
   ATOM 1635 O . GLU A 259 ? 14.43500 4.58000 7.79600 1.000 50.26000 O ? A ? 216 1
   ATOM 1636 CB . GLU A 259 ? 12.11700 4.64600 5.55600 1.000 27.30000 C ? A ? 216 1
   ATOM 1637 CG . GLU A 259 ? 10.85800 4.08900 4.91300 1.000 37.78000 C ? A ? 216 1
   ATOM 1638 CD . GLU A 259 ? 10.66800 2.61100 5.18200 1.000 42.30000 C ? A ? 216 1
   ATOM 1639 OE1 . GLU A 259 ? 11.63700 1.84200 5.00000 1.000 45.86000 O ? A ? 216 1
   ATOM 1640 OE2 . GLU A 259 ? 9.55200 2.22000 5.58400 1.000 42.88000 O ? A ? 216 1
   ATOM 1641 N . ILE A 260 ? 13.23100 6.46800 8.02300 1.000 31.70000 N ? A ? 217 1
   ATOM 1642 CA . ILE A 260 ? 14.35600 7.19000 8.60700 1.000 33.45000 C ? A ? 217 1
   ATOM 1643 C . ILE A 260 ? 14.73000 6.58000 9.95000 1.000 35.27000 C ? A ? 217 1
   ATOM 1644 O . ILE A 260 ? 15.91000 6.37000 10.24100 1.000 32.62000 O ? A ? 217 1
   ATOM 1645 CB . ILE A 260 ? 14.03000 8.69000 8.73500 1.000 40.99000 C ? A ? 217 1
   ATOM 1646 CG1 . ILE A 260 ? 14.03500 9.35600 7.35800 1.000 29.31000 C ? A ? 217 1
   ATOM 1647 CG2 . ILE A 260 ? 15.02400 9.38600 9.66600 1.000 24.26000 C ? A ? 217 1
   ATOM 1648 CD1 . ILE A 260 ? 13.60400 10.80500 7.38300 1.000 30.44000 C ? A ? 217 1
   ATOM 1649 N . ILE A 261 ? 13.73100 6.27200 10.78100 1.000 34.82000 N ? A ? 218 1
   ATOM 1650 CA . ILE A 261 ? 14.00500 5.65200 12.07300 1.000 36.71000 C ? A ? 218 1
   ATOM 1651 C . ILE A 261 ? 14.59600 4.26200 11.88100 1.000 42.20000 C ? A ? 218 1
   ATOM 1652 O . ILE A 261 ? 15.51000 3.85600 12.61000 1.000 46.49000 O ? A ? 218 1
   ATOM 1653 CB . ILE A 261 ? 12.72700 5.61300 12.92800 1.000 36.16000 C ? A ? 218 1
   ATOM 1654 CG1 . ILE A 261 ? 12.36700 7.01800 13.40600 1.000 27.65000 C ? A ? 218 1
   ATOM 1655 CG2 . ILE A 261 ? 12.89500 4.66400 14.11600 1.000 27.27000 C ? A ? 218 1
   ATOM 1656 CD1 . ILE A 261 ? 11.12500 7.05700 14.25500 1.000 27.59000 C ? A ? 218 1
   ATOM 1657 N . LYS A 262 ? 14.08600 3.51000 10.89900 1.000 42.47000 N ? A ? 219 1
   ATOM 1658 CA . LYS A 262 ? 14.67900 2.21100 10.58900 1.000 43.67000 C ? A ? 219 1
   ATOM 1659 C . LYS A 262 ? 16.16100 2.35200 10.26800 1.000 36.63000 C ? A ? 219 1
   ATOM 1660 O . LYS A 262 ? 16.99300 1.58700 10.76900 1.000 49.59000 O ? A ? 219 1
   ATOM 1661 CB . LYS A 262 ? 13.93400 1.55400 9.42700 1.000 40.86000 C ? A ? 219 1
   ATOM 1662 CG . LYS A 262 ? 12.59400 0.94400 9.80300 1.000 33.55000 C ? A ? 219 1
   ATOM 1663 CD . LYS A 262 ? 11.81400 0.52300 8.56700 1.000 41.86000 C ? A ? 219 1
   ATOM 1664 CE . LYS A 262 ? 12.61500 -0.44000 7.70400 1.000 48.56000 C ? A ? 219 1
   ATOM 1665 NZ . LYS A 262 ? 11.94500 -0.71800 6.40200 1.000 43.59000 N ? A ? 219 1
   ATOM 1666 N . MET A 263 ? 16.51300 3.34000 9.44200 1.000 33.83000 N ? A ? 220 1
   ATOM 1667 CA . MET A 263 ? 17.91800 3.54600 9.10200 1.000 42.21000 C ? A ? 220 1
   ATOM 1668 C . MET A 263 ? 18.72400 3.99800 10.31600 1.000 42.06000 C ? A ? 220 1
   ATOM 1669 O . MET A 263 ? 19.87800 3.59000 10.48800 1.000 42.56000 O ? A ? 220 1
   ATOM 1670 CB . MET A 263 ? 18.04000 4.55900 7.96200 1.000 36.80000 C ? A ? 220 1
   ATOM 1671 CG . MET A 263 ? 19.46400 4.80500 7.47600 1.000 42.25000 C ? A ? 220 1
   ATOM 1672 SD . MET A 263 ? 20.31300 6.13600 8.35100 1.000 48.86000 S ? A ? 220 1
   ATOM 1673 CE . MET A 263 ? 19.29900 7.54100 7.89500 1.000 48.01000 C ? A ? 220 1
   ATOM 1674 N . LEU A 264 ? 18.13000 4.83700 11.16800 1.000 44.13000 N ? A ? 221 1
   ATOM 1675 CA . LEU A 264 ? 18.83800 5.34900 12.33900 1.000 41.28000 C ? A ? 221 1
   ATOM 1676 C . LEU A 264 ? 19.18900 4.22400 13.30200 1.000 41.23000 C ? A ? 221 1
   ATOM 1677 O . LEU A 264 ? 20.33400 4.11100 13.75500 1.000 44.87000 O ? A ? 221 1
   ATOM 1678 CB . LEU A 264 ? 17.98800 6.40300 13.05200 1.000 41.66000 C ? A ? 221 1
   ATOM 1679 CG . LEU A 264 ? 17.61700 7.71200 12.34800 1.000 45.32000 C ? A ? 221 1
   ATOM 1680 CD1 . LEU A 264 ? 16.40100 8.33800 13.02400 1.000 44.91000 C ? A ? 221 1
   ATOM 1681 CD2 . LEU A 264 ? 18.78700 8.68500 12.32800 1.000 43.79000 C ? A ? 221 1
   ATOM 1682 N . GLN A 265 ? 18.20500 3.38500 13.63500 1.000 39.29000 N ? A ? 222 1
   ATOM 1683 CA . GLN A 265 ? 18.44600 2.30200 14.58200 1.000 40.93000 C ? A ? 222 1
   ATOM 1684 C . GLN A 265 ? 19.45400 1.29400 14.04200 1.000 53.28000 C ? A ? 222 1
   ATOM 1685 O . GLN A 265 ? 20.27800 0.77300 14.80000 1.000 56.88000 O ? A ? 222 1
   ATOM 1686 CB . GLN A 265 ? 17.13000 1.60400 14.92000 1.000 34.86000 C ? A ? 222 1
   ATOM 1687 CG . GLN A 265 ? 16.08700 2.50200 15.56900 1.000 43.81000 C ? A ? 222 1
   ATOM 1688 CD . GLN A 265 ? 14.69500 1.89900 15.49900 1.000 46.59000 C ? A ? 222 1
   ATOM 1689 OE1 . GLN A 265 ? 13.85300 2.13100 16.36900 1.000 46.66000 O ? A ? 222 1
   ATOM 1690 NE2 . GLN A 265 ? 14.44700 1.11900 14.45500 1.000 41.60000 N ? A ? 222 1
   ATOM 1691 N . ALA A 266 ? 19.41200 1.01300 12.73900 1.000 46.57000 N ? A ? 223 1
   ATOM 1692 CA . ALA A 266 ? 20.31800 0.06000 12.11200 1.000 49.98000 C ? A ? 223 1
   ATOM 1693 C . ALA A 266 ? 21.66500 0.67400 11.76100 1.000 50.91000 C ? A ? 223 1
   ATOM 1694 O . ALA A 266 ? 22.33800 0.19400 10.83800 1.000 52.93000 O ? A ? 223 1
   ATOM 1695 CB . ALA A 266 ? 19.66800 -0.54000 10.86400 1.000 52.57000 C ? A ? 223 1
   ATOM 1696 N . HIS A 267 ? 22.08500 1.72200 12.46300 1.000 48.85000 N ? A ? 224 1
   ATOM 1697 CA . HIS A 267 ? 23.32900 2.37500 12.10900 1.000 50.45000 C ? A ? 224 1
   ATOM 1698 C . HIS A 267 ? 24.30500 2.38300 13.27100 1.000 59.95000 C ? A ? 224 1
   ATOM 1699 O . HIS A 267 ? 23.92500 2.73200 14.40200 1.000 69.48000 O ? A ? 224 1
   ATOM 1700 CB . HIS A 267 ? 23.09300 3.80300 11.63700 1.000 51.63000 C ? A ? 224 1
   ATOM 1701 CG . HIS A 267 ? 24.33700 4.44700 11.13000 1.000 60.32000 C ? A ? 224 1
   ATOM 1702 ND1 . HIS A 267 ? 25.11700 3.86100 10.15800 1.000 65.41000 N ? A ? 224 1
   ATOM 1703 CD2 . HIS A 267 ? 24.96900 5.58900 11.48400 1.000 63.15000 C ? A ? 224 1
   ATOM 1704 CE1 . HIS A 267 ? 26.17800 4.61200 9.93600 1.000 61.27000 C ? A ? 224 1
   ATOM 1705 NE2 . HIS A 267 ? 26.10100 5.68000 10.70900 1.000 65.50000 N ? A ? 224 1
   ATOM 1706 N . PRO A 268 ? 25.57900 2.03900 13.04500 1.000 63.37000 N ? A ? 225 1
   ATOM 1707 CA . PRO A 268 ? 26.54100 1.96000 14.15300 1.000 59.13000 C ? A ? 225 1
   ATOM 1708 C . PRO A 268 ? 26.98900 3.30300 14.70100 1.000 60.79000 C ? A ? 225 1
   ATOM 1709 O . PRO A 268 ? 27.47900 3.34600 15.83700 1.000 68.86000 O ? A ? 225 1
   ATOM 1710 CB . PRO A 268 ? 27.72400 1.20500 13.53300 1.000 66.49000 C ? A ? 225 1
   ATOM 1711 CG . PRO A 268 ? 27.62100 1.50000 12.06900 1.000 66.95000 C ? A ? 225 1
   ATOM 1712 CD . PRO A 268 ? 26.14400 1.48600 11.79900 1.000 71.52000 C ? A ? 225 1
   ATOM 1713 N . ALA A 269 ? 26.87000 4.39000 13.94300 1.000 58.09000 N ? A ? 226 1
   ATOM 1714 CA . ALA A 269 ? 27.34600 5.69100 14.39600 1.000 56.99000 C ? A ? 226 1
   ATOM 1715 C . ALA A 269 ? 26.27900 6.48500 15.13700 1.000 50.16000 C ? A ? 226 1
   ATOM 1716 O . ALA A 269 ? 26.50300 7.65900 15.45000 1.000 48.45000 O ? A ? 226 1
   ATOM 1717 CB . ALA A 269 ? 27.87500 6.50700 13.21400 1.000 49.64000 C ? A ? 226 1
   ATOM 1718 N . VAL A 270 ? 25.13400 5.87600 15.42500 1.000 48.79000 N ? A ? 227 1
   ATOM 1719 CA . VAL A 270 ? 24.05400 6.51600 16.16600 1.000 50.71000 C ? A ? 227 1
   ATOM 1720 C . VAL A 270 ? 23.76100 5.65700 17.38600 1.000 46.83000 C ? A ? 227 1
   ATOM 1721 O . VAL A 270 ? 23.45400 4.46600 17.25300 1.000 50.60000 O ? A ? 227 1
   ATOM 1722 CB . VAL A 270 ? 22.80000 6.70200 15.29800 1.000 53.78000 C ? A ? 227 1
   ATOM 1723 CG1 . VAL A 270 ? 21.55800 6.80800 16.16800 1.000 51.57000 C ? A ? 227 1
   ATOM 1724 CG2 . VAL A 270 ? 22.94700 7.94000 14.42800 1.000 45.70000 C ? A ? 227 1
   ATOM 1725 N . GLN A 271 ? 23.86300 6.25400 18.57300 1.000 41.82000 N ? A ? 228 1
   ATOM 1726 CA . GLN A 271 ? 23.69700 5.50300 19.81300 1.000 54.60000 C ? A ? 228 1
   ATOM 1727 C . GLN A 271 ? 22.23500 5.44900 20.25300 1.000 57.93000 C ? A ? 228 1
   ATOM 1728 O . GLN A 271 ? 21.67800 4.36400 20.44300 1.000 68.29000 O ? A ? 228 1
   ATOM 1729 CB . GLN A 271 ? 24.58300 6.10200 20.91200 1.000 47.40000 C ? A ? 228 1
   ATOM 1730 CG . GLN A 271 ? 24.57700 7.61600 20.98200 1.000 59.12000 C ? A ? 228 1
   ATOM 1731 CD . GLN A 271 ? 25.94700 8.18700 21.28500 1.000 64.65000 C ? A ? 228 1
   ATOM 1732 OE1 . GLN A 271 ? 26.27300 8.48100 22.43500 1.000 63.56000 O ? A ? 228 1
   ATOM 1733 NE2 . GLN A 271 ? 26.76300 8.34600 20.24500 1.000 63.88000 N ? A ? 228 1
   ATOM 1734 N . GLN A 272 ? 21.60000 6.60700 20.41000 1.000 50.04000 N ? A ? 229 1
   ATOM 1735 CA . GLN A 272 ? 20.22700 6.68600 20.88300 1.000 45.73000 C ? A ? 229 1
   ATOM 1736 C . GLN A 272 ? 19.34600 7.34700 19.83400 1.000 43.74000 C ? A ? 229 1
   ATOM 1737 O . GLN A 272 ? 19.74600 8.32900 19.20100 1.000 38.97000 O ? A ? 229 1
   ATOM 1738 CB . GLN A 272 ? 20.14400 7.45800 22.20400 1.000 42.37000 C ? A ? 229 1
   ATOM 1739 CG . GLN A 272 ? 20.35700 6.58900 23.43300 1.000 48.78000 C ? A ? 229 1
   ATOM 1740 CD . GLN A 272 ? 20.58000 7.40000 24.69400 1.000 48.33000 C ? A ? 229 1
   ATOM 1741 OE1 . GLN A 272 ? 21.59400 8.08100 24.83300 1.000 57.88000 O ? A ? 229 1
   ATOM 1742 NE2 . GLN A 272 ? 19.63200 7.32900 25.62100 1.000 46.91000 N ? A ? 229 1
   ATOM 1743 N . VAL A 273 ? 18.15000 6.79300 19.64900 1.000 41.01000 N ? A ? 230 1
   ATOM 1744 CA . VAL A 273 ? 17.12600 7.37000 18.78900 1.000 37.70000 C ? A ? 230 1
   ATOM 1745 C . VAL A 273 ? 15.89000 7.61900 19.64000 1.000 33.00000 C ? A ? 230 1
   ATOM 1746 O . VAL A 273 ? 15.41100 6.70900 20.32600 1.000 31.05000 O ? A ? 230 1
   ATOM 1747 CB . VAL A 273 ? 16.79500 6.45800 17.59300 1.000 40.50000 C ? A ? 230 1
   ATOM 1748 CG1 . VAL A 273 ? 15.74000 7.10800 16.71000 1.000 32.59000 C ? A ? 230 1
   ATOM 1749 CG2 . VAL A 273 ? 18.04800 6.15500 16.78800 1.000 28.25000 C ? A ? 230 1
   ATOM 1750 N . PHE A 274 ? 15.38400 8.84900 19.59800 1.000 30.02000 N ? A ? 231 1
   ATOM 1751 CA . PHE A 274 ? 14.23700 9.27000 20.39400 1.000 28.82000 C ? A ? 231 1
   ATOM 1752 C . PHE A 274 ? 13.07500 9.60200 19.46800 1.000 33.25000 C ? A ? 231 1
   ATOM 1753 O . PHE A 274 ? 13.16400 10.53900 18.66600 1.000 26.00000 O ? A ? 231 1
   ATOM 1754 CB . PHE A 274 ? 14.58700 10.47900 21.26100 1.000 30.61000 C ? A ? 231 1
   ATOM 1755 CG . PHE A 274 ? 15.72400 10.23500 22.21200 1.000 41.06000 C ? A ? 231 1
   ATOM 1756 CD1 . PHE A 274 ? 15.58700 9.34100 23.26100 1.000 44.58000 C ? A ? 231 1
   ATOM 1757 CD2 . PHE A 274 ? 16.92500 10.90900 22.06600 1.000 42.42000 C ? A ? 231 1
   ATOM 1758 CE1 . PHE A 274 ? 16.62900 9.11600 24.13900 1.000 47.17000 C ? A ? 231 1
   ATOM 1759 CE2 . PHE A 274 ? 17.97100 10.68900 22.94300 1.000 45.98000 C ? A ? 231 1
   ATOM 1760 CZ . PHE A 274 ? 17.82300 9.79200 23.98000 1.000 42.87000 C ? A ? 231 1
   ATOM 1761 N . HIS A 275 ? 11.99400 8.83300 19.57900 1.000 35.09000 N ? A ? 232 1
   ATOM 1762 CA . HIS A 275 ? 10.76200 9.08300 18.84000 1.000 30.05000 C ? A ? 232 1
   ATOM 1763 C . HIS A 275 ? 9.64600 8.22000 19.41800 1.000 32.04000 C ? A ? 232 1
   ATOM 1764 O . HIS A 275 ? 9.87300 7.05000 19.74900 1.000 30.29000 O ? A ? 232 1
   ATOM 1765 CB . HIS A 275 ? 10.94100 8.80300 17.34800 1.000 27.09000 C ? A ? 232 1
   ATOM 1766 CG . HIS A 275 ? 9.79100 9.26500 16.50800 1.000 30.34000 C ? A ? 232 1
   ATOM 1767 ND1 . HIS A 275 ? 8.70100 8.46700 16.23500 1.000 27.81000 N ? A ? 232 1
   ATOM 1768 CD2 . HIS A 275 ? 9.55500 10.44700 15.89200 1.000 28.39000 C ? A ? 232 1
   ATOM 1769 CE1 . HIS A 275 ? 7.84500 9.13600 15.48200 1.000 23.38000 C ? A ? 232 1
   ATOM 1770 NE2 . HIS A 275 ? 8.34000 10.34000 15.26100 1.000 24.51000 N ? A ? 232 1
   ATOM 1771 N . PRO A 276 ? 8.43300 8.76100 19.55400 1.000 34.05000 N ? A ? 233 1
   ATOM 1772 CA . PRO A 276 ? 7.35900 8.00300 20.21800 1.000 32.08000 C ? A ? 233 1
   ATOM 1773 C . PRO A 276 ? 6.99000 6.69600 19.53100 1.000 37.84000 C ? A ? 233 1
   ATOM 1774 O . PRO A 276 ? 6.35100 5.84700 20.16500 1.000 22.38000 O ? A ? 233 1
   ATOM 1775 CB . PRO A 276 ? 6.18100 8.98800 20.20700 1.000 32.74000 C ? A ? 233 1
   ATOM 1776 CG . PRO A 276 ? 6.82300 10.34100 20.12700 1.000 23.59000 C ? A ? 233 1
   ATOM 1777 CD . PRO A 276 ? 8.03800 10.15100 19.27000 1.000 26.80000 C ? A ? 233 1
   ATOM 1778 N . SER A 277 ? 7.36400 6.49800 18.26600 1.000 31.99000 N ? A ? 234 1
   ATOM 1779 CA . SER A 277 ? 6.98500 5.27900 17.56000 1.000 31.71000 C ? A ? 234 1
   ATOM 1780 C . SER A 277 ? 7.85200 4.08000 17.92800 1.000 31.35000 C ? A ? 234 1
   ATOM 1781 O . SER A 277 ? 7.50100 2.95100 17.56900 1.000 29.68000 O ? A ? 234 1
   ATOM 1782 CB . SER A 277 ? 7.03600 5.50700 16.04400 1.000 26.11000 C ? A ? 234 1
   ATOM 1783 OG . SER A 277 ? 8.37000 5.63600 15.58200 1.000 22.27000 O ? A ? 234 1
   ATOM 1784 N . ILE A 278 ? 8.95800 4.28800 18.63400 1.000 40.82000 N ? A ? 235 1
   ATOM 1785 CA . ILE A 278 ? 9.87400 3.20400 18.97100 1.000 39.45000 C ? A ? 235 1
   ATOM 1786 C . ILE A 278 ? 9.30800 2.40000 20.13500 1.000 45.11000 C ? A ? 235 1
   ATOM 1787 O . ILE A 278 ? 8.72800 2.95900 21.07500 1.000 40.72000 O ? A ? 235 1
   ATOM 1788 CB . ILE A 278 ? 11.26700 3.77300 19.29100 1.000 42.47000 C ? A ? 235 1
   ATOM 1789 CG1 . ILE A 278 ? 11.71700 4.69400 18.15400 1.000 29.11000 C ? A ? 235 1
   ATOM 1790 CG2 . ILE A 278 ? 12.27200 2.64900 19.50400 1.000 35.11000 C ? A ? 235 1
   ATOM 1791 CD1 . ILE A 278 ? 12.98600 5.45800 18.43800 1.000 32.09000 C ? A ? 235 1
   ATOM 1792 N . GLU A 279 ? 9.47600 1.07400 20.06800 1.000 43.74000 N ? A ? 236 1
   ATOM 1793 CA . GLU A 279 ? 8.88100 0.18100 21.06200 1.000 42.54000 C ? A ? 236 1
   ATOM 1794 C . GLU A 279 ? 9.38000 0.49400 22.46700 1.000 39.88000 C ? A ? 236 1
   ATOM 1795 O . GLU A 279 ? 8.58300 0.65400 23.40000 1.000 41.93000 O ? A ? 236 1
   ATOM 1796 CB . GLU A 279 ? 9.18100 -1.27700 20.70000 1.000 48.75000 C ? A ? 236 1
   ATOM 1797 CG . GLU A 279 ? 9.04500 -2.25900 21.86600 1.000 64.88000 C ? A ? 236 1
   ATOM 1798 CD . GLU A 279 ? 10.38300 -2.63500 22.49100 1.000 55.79000 C ? A ? 236 1
   ATOM 1799 OE1 . GLU A 279 ? 11.38700 -2.71600 21.75100 1.000 53.94000 O ? A ? 236 1
   ATOM 1800 OE2 . GLU A 279 ? 10.43400 -2.84800 23.72300 1.000 48.05000 O ? A ? 236 1
   ATOM 1801 N . SER A 280 ? 10.69800 0.58100 22.63900 1.000 40.67000 N ? A ? 237 1
   ATOM 1802 CA . SER A 280 ? 11.28500 0.82400 23.95000 1.000 44.82000 C ? A ? 237 1
   ATOM 1803 C . SER A 280 ? 11.17100 2.27600 24.40100 1.000 46.47000 C ? A ? 237 1
   ATOM 1804 O . SER A 280 ? 11.69400 2.61700 25.46700 1.000 51.63000 O ? A ? 237 1
   ATOM 1805 CB . SER A 280 ? 12.75400 0.39500 23.94700 1.000 45.04000 C ? A ? 237 1
   ATOM 1806 OG . SER A 280 ? 13.40600 0.82800 22.76600 1.000 37.10000 O ? A ? 237 1
   ATOM 1807 N . HIS A 281 ? 10.50400 3.13200 23.63300 1.000 41.17000 N ? A ? 238 1
   ATOM 1808 CA . HIS A 281 ? 10.34800 4.52600 24.02700 1.000 41.14000 C ? A ? 238 1
   ATOM 1809 C . HIS A 281 ? 9.32700 4.63500 25.15400 1.000 32.19000 C ? A ? 238 1
   ATOM 1810 O . HIS A 281 ? 8.25600 4.02200 25.09800 1.000 34.25000 O ? A ? 238 1
   ATOM 1811 CB . HIS A 281 ? 9.91500 5.37100 22.82700 1.000 42.16000 C ? A ? 238 1
   ATOM 1812 CG . HIS A 281 ? 9.91900 6.84500 23.08800 1.000 37.23000 C ? A ? 238 1
   ATOM 1813 ND1 . HIS A 281 ? 10.97600 7.66000 22.74500 1.000 37.98000 N ? A ? 238 1
   ATOM 1814 CD2 . HIS A 281 ? 8.98900 7.65200 23.65100 1.000 36.05000 C ? A ? 238 1
   ATOM 1815 CE1 . HIS A 281 ? 10.69900 8.90500 23.08800 1.000 29.51000 C ? A ? 238 1
   ATOM 1816 NE2 . HIS A 281 ? 9.50000 8.92700 23.64000 1.000 34.73000 N ? A ? 238 1
   ATOM 1817 N . LEU A 282 ? 9.66400 5.41200 26.18000 1.000 33.75000 N ? A ? 239 1
   ATOM 1818 CA . LEU A 282 ? 8.78700 5.54300 27.33600 1.000 37.73000 C ? A ? 239 1
   ATOM 1819 C . LEU A 282 ? 7.44100 6.12900 26.92400 1.000 36.67000 C ? A ? 239 1
   ATOM 1820 O . LEU A 282 ? 7.37500 7.10500 26.17200 1.000 35.72000 O ? A ? 239 1
   ATOM 1821 CB . LEU A 282 ? 9.44800 6.41700 28.40100 1.000 28.69000 C ? A ? 239 1
   ATOM 1822 CG . LEU A 282 ? 8.64100 6.69600 29.66800 1.000 42.74000 C ? A ? 239 1
   ATOM 1823 CD1 . LEU A 282 ? 8.11600 5.40400 30.27400 1.000 33.68000 C ? A ? 239 1
   ATOM 1824 CD2 . LEU A 282 ? 9.49800 7.44900 30.67000 1.000 46.91000 C ? A ? 239 1
   ATOM 1825 N . ASN A 283 ? 6.36600 5.50500 27.39900 1.000 36.26000 N ? A ? 240 1
   ATOM 1826 CA . ASN A 283 ? 4.99300 5.92800 27.13500 1.000 43.23000 C ? A ? 240 1
   ATOM 1827 C . ASN A 283 ? 4.63900 5.90300 25.64700 1.000 41.69000 C ? A ? 240 1
   ATOM 1828 O . ASN A 283 ? 3.65400 6.52300 25.23500 1.000 45.80000 O ? A ? 240 1
   ATOM 1829 CB . ASN A 283 ? 4.71800 7.31600 27.72900 1.000 36.61000 C ? A ? 240 1
   ATOM 1830 CG . ASN A 283 ? 4.80600 7.32600 29.24700 1.000 41.50000 C ? A ? 240 1
   ATOM 1831 OD1 . ASN A 283 ? 4.65600 6.29000 29.89600 1.000 40.03000 O ? A ? 240 1
   ATOM 1832 ND2 . ASN A 283 ? 5.04600 8.50100 29.81900 1.000 34.21000 N ? A ? 240 1
   ATOM 1833 N . HIS A 284 ? 5.42800 5.20100 24.82600 1.000 35.35000 N ? A ? 241 1
   ATOM 1834 CA . HIS A 284 ? 5.00200 4.90700 23.46000 1.000 39.60000 C ? A ? 241 1
   ATOM 1835 C . HIS A 284 ? 3.65500 4.19700 23.46500 1.000 39.33000 C ? A ? 241 1
   ATOM 1836 O . HIS A 284 ? 2.82300 4.39700 22.57000 1.000 40.28000 O ? A ? 241 1
   ATOM 1837 CB . HIS A 284 ? 6.06400 4.05700 22.76100 1.000 38.72000 C ? A ? 241 1
   ATOM 1838 CG . HIS A 284 ? 5.50900 3.02600 21.82600 1.000 42.90000 C ? A ? 241 1
   ATOM 1839 ND1 . HIS A 284 ? 5.15300 3.31100 20.52500 1.000 49.04000 N ? A ? 241 1
   ATOM 1840 CD2 . HIS A 284 ? 5.26400 1.70600 22.00100 1.000 47.63000 C ? A ? 241 1
   ATOM 1841 CE1 . HIS A 284 ? 4.70900 2.21300 19.94100 1.000 43.21000 C ? A ? 241 1
   ATOM 1842 NE2 . HIS A 284 ? 4.76300 1.22500 20.81600 1.000 42.95000 N ? A ? 241 1
   ATOM 1843 N . ASP A 285 ? 3.44300 3.35100 24.47000 1.000 39.33000 N ? A ? 242 1
   ATOM 1844 CA . ASP A 285 ? 2.14300 2.79800 24.81700 1.000 34.82000 C ? A ? 242 1
   ATOM 1845 C . ASP A 285 ? 1.03800 3.85400 24.79900 1.000 37.06000 C ? A ? 242 1
   ATOM 1846 O . ASP A 285 ? 0.08400 3.78200 24.00900 1.000 37.99000 O ? A ? 242 1
   ATOM 1847 CB . ASP A 285 ? 2.27500 2.17900 26.20900 1.000 48.86000 C ? A ? 242 1
   ATOM 1848 CG . ASP A 285 ? 1.28100 1.10100 26.45800 1.000 58.85000 C ? A ? 242 1
   ATOM 1849 OD1 . ASP A 285 ? 1.36800 0.06000 25.77200 1.000 71.17000 O ? A ? 242 1
   ATOM 1850 OD2 . ASP A 285 ? 0.42100 1.29100 27.34600 1.000 67.21000 O ? A ? 242 1
   ATOM 1851 N . VAL A 286 ? 1.16700 4.84700 25.68100 1.000 41.42000 N ? A ? 243 1
   ATOM 1852 CA . VAL A 286 ? 0.14600 5.88200 25.81000 1.000 41.73000 C ? A ? 243 1
   ATOM 1853 C . VAL A 286 ? 0.01900 6.67800 24.51900 1.000 37.64000 C ? A ? 243 1
   ATOM 1854 O . VAL A 286 ? -1.08400 7.07700 24.12400 1.000 32.94000 O ? A ? 243 1
   ATOM 1855 CB . VAL A 286 ? 0.46900 6.79600 27.00400 1.000 40.34000 C ? A ? 243 1
   ATOM 1856 CG1 . VAL A 286 ? -0.57000 7.88800 27.10700 1.000 41.22000 C ? A ? 243 1
   ATOM 1857 CG2 . VAL A 286 ? 0.54800 5.98500 28.29300 1.000 25.97000 C ? A ? 243 1
   ATOM 1858 N . HIS A 287 ? 1.14400 6.93000 23.84500 1.000 32.49000 N ? A ? 244 1
   ATOM 1859 CA . HIS A 287 ? 1.10000 7.66300 22.58600 1.000 32.19000 C ? A ? 244 1
   ATOM 1860 C . HIS A 287 ? 0.22700 6.94400 21.56900 1.000 33.74000 C ? A ? 244 1
   ATOM 1861 O . HIS A 287 ? -0.67700 7.54500 20.97800 1.000 30.50000 O ? A ? 244 1
   ATOM 1862 CB . HIS A 287 ? 2.50900 7.86300 22.03200 1.000 32.40000 C ? A ? 244 1
   ATOM 1863 CG . HIS A 287 ? 2.53700 8.60300 20.73200 1.000 35.21000 C ? A ? 244 1
   ATOM 1864 ND1 . HIS A 287 ? 2.39800 9.97300 20.65300 1.000 30.81000 N ? A ? 244 1
   ATOM 1865 CD2 . HIS A 287 ? 2.66200 8.16300 19.45800 1.000 35.21000 C ? A ? 244 1
   ATOM 1866 CE1 . HIS A 287 ? 2.44900 10.34500 19.38700 1.000 33.51000 C ? A ? 244 1
   ATOM 1867 NE2 . HIS A 287 ? 2.60700 9.26700 18.64100 1.000 35.32000 N ? A ? 244 1
   ATOM 1868 N . MET A 288 ? 0.48100 5.64800 21.35300 1.000 32.56000 N ? A ? 245 1
   ATOM 1869 CA . MET A 288 ? -0.37500 4.88800 20.44900 1.000 32.24000 C ? A ? 245 1
   ATOM 1870 C . MET A 288 ? -1.81800 4.87800 20.92900 1.000 34.65000 C ? A ? 245 1
   ATOM 1871 O . MET A 288 ? -2.74400 4.85100 20.11200 1.000 30.19000 O ? A ? 245 1
   ATOM 1872 CB . MET A 288 ? 0.13100 3.45300 20.29100 1.000 36.67000 C ? A ? 245 1
   ATOM 1873 CG . MET A 288 ? 1.51700 3.30700 19.66900 1.000 38.71000 C ? A ? 245 1
   ATOM 1874 SD . MET A 288 ? 1.94300 4.53100 18.41600 1.000 46.68000 S ? A ? 245 1
   ATOM 1875 CE . MET A 288 ? 0.74000 4.19600 17.12400 1.000 50.18000 C ? A ? 245 1
   ATOM 1876 N . ALA A 289 ? -2.03200 4.90600 22.24500 1.000 35.64000 N ? A ? 246 1
   ATOM 1877 CA . ALA A 289 ? -3.40100 4.93500 22.75000 1.000 36.24000 C ? A ? 246 1
   ATOM 1878 C . ALA A 289 ? -4.10300 6.25000 22.42500 1.000 40.79000 C ? A ? 246 1
   ATOM 1879 O . ALA A 289 ? -5.32500 6.26600 22.24400 1.000 41.84000 O ? A ? 246 1
   ATOM 1880 CB . ALA A 289 ? -3.41200 4.68200 24.25900 1.000 38.96000 C ? A ? 246 1
   ATOM 1881 N . GLN A 290 ? -3.35900 7.35600 22.33400 1.000 32.88000 N ? A ? 247 1
   ATOM 1882 CA . GLN A 290 ? -3.96100 8.68200 22.22800 1.000 31.34000 C ? A ? 247 1
   ATOM 1883 C . GLN A 290 ? -3.68200 9.38600 20.90300 1.000 34.94000 C ? A ? 247 1
   ATOM 1884 O . GLN A 290 ? -4.06000 10.55400 20.74800 1.000 25.98000 O ? A ? 247 1
   ATOM 1885 CB . GLN A 290 ? -3.48500 9.56800 23.38300 1.000 27.02000 C ? A ? 247 1
   ATOM 1886 CG . GLN A 290 ? -2.01900 9.96800 23.28400 1.000 27.28000 C ? A ? 247 1
   ATOM 1887 CD . GLN A 290 ? -1.50500 10.59800 24.55800 1.000 28.68000 C ? A ? 247 1
   ATOM 1888 OE1 . GLN A 290 ? -2.18800 10.59800 25.58100 1.000 29.14000 O ? A ? 247 1
   ATOM 1889 NE2 . GLN A 290 ? -0.29300 11.14000 24.50500 1.000 28.77000 N ? A ? 247 1
   ATOM 1890 N . ALA A 291 ? -3.03800 8.72500 19.94300 1.000 32.56000 N ? A ? 248 1
   ATOM 1891 CA . ALA A 291 ? -2.71400 9.37100 18.67900 1.000 31.17000 C ? A ? 248 1
   ATOM 1892 C . ALA A 291 ? -2.86100 8.38900 17.52700 1.000 36.55000 C ? A ? 248 1
   ATOM 1893 O . ALA A 291 ? -2.54100 7.20400 17.66300 1.000 35.55000 O ? A ? 248 1
   ATOM 1894 CB . ALA A 291 ? -1.29100 9.94600 18.69200 1.000 29.04000 C ? A ? 248 1
   ATOM 1895 N . ASP A 292 ? -3.34200 8.89700 16.39200 1.000 35.27000 N ? A ? 249 1
   ATOM 1896 CA . ASP A 292 ? -3.48400 8.12800 15.16400 1.000 29.26000 C ? A ? 249 1
   ATOM 1897 C . ASP A 292 ? -2.25700 8.22000 14.26600 1.000 33.47000 C ? A ? 249 1
   ATOM 1898 O . ASP A 292 ? -2.31400 7.78100 13.11300 1.000 31.11000 O ? A ? 249 1
   ATOM 1899 CB . ASP A 292 ? -4.71800 8.59500 14.38600 1.000 36.98000 C ? A ? 249 1
   ATOM 1900 CG . ASP A 292 ? -5.84500 7.58400 14.41700 1.000 59.96000 C ? A ? 249 1
   ATOM 1901 OD1 . ASP A 292 ? -5.86800 6.73800 15.33700 1.000 60.23000 O ? A ? 249 1
   ATOM 1902 OD2 . ASP A 292 ? -6.70600 7.62700 13.51100 1.000 73.88000 O ? A ? 249 1
   ATOM 1903 N . GLY A 293 ? -1.16400 8.77900 14.75800 1.000 28.45000 N ? A ? 250 1
   ATOM 1904 CA . GLY A 293 ? 0.00800 8.96000 13.93400 1.000 26.84000 C ? A ? 250 1
   ATOM 1905 C . GLY A 293 ? 1.16500 9.49100 14.74500 1.000 28.22000 C ? A ? 250 1
   ATOM 1906 O . GLY A 293 ? 1.20000 9.35300 15.96900 1.000 28.10000 O ? A ? 250 1
   ATOM 1907 N . HIS A 294 ? 2.11100 10.12000 14.05200 1.000 22.55000 N ? A ? 251 1
   ATOM 1908 CA . HIS A 294 ? 3.35000 10.52600 14.69500 1.000 33.74000 C ? A ? 251 1
   ATOM 1909 C . HIS A 294 ? 3.74800 11.92900 14.27000 1.000 35.30000 C ? A ? 251 1
   ATOM 1910 O . HIS A 294 ? 3.33100 12.43700 13.22700 1.000 26.90000 O ? A ? 251 1
   ATOM 1911 CB . HIS A 294 ? 4.48600 9.54800 14.38200 1.000 33.34000 C ? A ? 251 1
   ATOM 1912 CG . HIS A 294 ? 4.10000 8.11600 14.56500 1.000 41.50000 C ? A ? 251 1
   ATOM 1913 ND1 . HIS A 294 ? 4.08300 7.50300 15.80000 1.000 37.69000 N ? A ? 251 1
   ATOM 1914 CD2 . HIS A 294 ? 3.69000 7.18300 13.67400 1.000 47.79000 C ? A ? 251 1
   ATOM 1915 CE1 . HIS A 294 ? 3.69100 6.24900 15.65900 1.000 50.94000 C ? A ? 251 1
   ATOM 1916 NE2 . HIS A 294 ? 3.44800 6.02900 14.37900 1.000 58.25000 N ? A ? 251 1
   ATOM 1917 N . THR A 295 ? 4.56600 12.54800 15.11200 1.000 27.60000 N ? A ? 252 1
   ATOM 1918 CA . THR A 295 ? 5.20800 13.79900 14.76800 1.000 27.63000 C ? A ? 252 1
   ATOM 1919 C . THR A 295 ? 6.35800 13.53700 13.80200 1.000 31.49000 C ? A ? 252 1
   ATOM 1920 O . THR A 295 ? 6.88400 12.42400 13.70700 1.000 28.33000 O ? A ? 252 1
   ATOM 1921 CB . THR A 295 ? 5.71600 14.49900 16.02900 1.000 27.62000 C ? A ? 252 1
   ATOM 1922 OG1 . THR A 295 ? 6.20100 15.80400 15.69600 1.000 27.92000 O ? A ? 252 1
   ATOM 1923 CG2 . THR A 295 ? 6.83500 13.69100 16.67500 1.000 22.73000 C ? A ? 252 1
   ATOM 1924 N . GLY A 296 ? 6.73600 14.57600 13.06600 1.000 25.31000 N ? A ? 253 1
   ATOM 1925 CA . GLY A 296 ? 7.82800 14.46300 12.12700 1.000 22.16000 C ? A ? 253 1
   ATOM 1926 C . GLY A 296 ? 9.19700 14.77800 12.67900 1.000 28.47000 C ? A ? 253 1
   ATOM 1927 O . GLY A 296 ? 10.19200 14.62900 11.96100 1.000 24.31000 O ? A ? 253 1
   ATOM 1928 N . VAL A 297 ? 9.29000 15.21100 13.93200 1.000 20.66000 N ? A ? 254 1
   ATOM 1929 CA . VAL A 297 ? 10.57600 15.52200 14.54000 1.000 27.55000 C ? A ? 254 1
   ATOM 1930 C . VAL A 297 ? 11.16500 14.24800 15.13200 1.000 30.15000 C ? A ? 254 1
   ATOM 1931 O . VAL A 297 ? 10.46000 13.46100 15.77700 1.000 25.18000 O ? A ? 254 1
   ATOM 1932 CB . VAL A 297 ? 10.43400 16.62500 15.60200 1.000 23.07000 C ? A ? 254 1
   ATOM 1933 CG1 . VAL A 297 ? 10.21500 17.96800 14.92700 1.000 30.03000 C ? A ? 254 1
   ATOM 1934 CG2 . VAL A 297 ? 9.28400 16.32300 16.53500 1.000 37.14000 C ? A ? 254 1
   ATOM 1935 N . ILE A 298 ? 12.45300 14.03200 14.88300 1.000 24.51000 N ? A ? 255 1
   ATOM 1936 CA . ILE A 298 ? 13.18600 12.87500 15.38000 1.000 23.95000 C ? A ? 255 1
   ATOM 1937 C . ILE A 298 ? 14.48600 13.36500 15.99800 1.000 36.81000 C ? A ? 255 1
   ATOM 1938 O . ILE A 298 ? 15.18900 14.19800 15.41300 1.000 32.92000 O ? A ? 255 1
   ATOM 1939 CB . ILE A 298 ? 13.48400 11.85000 14.26300 1.000 31.43000 C ? A ? 255 1
   ATOM 1940 CG1 . ILE A 298 ? 12.27900 11.65300 13.34900 1.000 37.67000 C ? A ? 255 1
   ATOM 1941 CG2 . ILE A 298 ? 13.90500 10.51500 14.86900 1.000 32.12000 C ? A ? 255 1
   ATOM 1942 CD1 . ILE A 298 ? 12.55900 10.75800 12.15500 1.000 31.31000 C ? A ? 255 1
   ATOM 1943 N . ALA A 299 ? 14.81500 12.84600 17.17600 1.000 35.04000 N ? A ? 256 1
   ATOM 1944 CA . ALA A 299 ? 16.08100 13.14200 17.82800 1.000 33.67000 C ? A ? 256 1
   ATOM 1945 C . ALA A 299 ? 16.96300 11.90500 17.79100 1.000 33.02000 C ? A ? 256 1
   ATOM 1946 O . ALA A 299 ? 16.48200 10.78600 17.97300 1.000 35.35000 O ? A ? 256 1
   ATOM 1947 CB . ALA A 299 ? 15.86800 13.59900 19.27200 1.000 32.28000 C ? A ? 256 1
   ATOM 1948 N . PHE A 300 ? 18.25100 12.10400 17.53800 1.000 34.91000 N ? A ? 257 1
   ATOM 1949 CA . PHE A 300 ? 19.18900 10.99200 17.56500 1.000 42.53000 C ? A ? 257 1
   ATOM 1950 C . PHE A 300 ? 20.55300 11.51000 17.98700 1.000 46.45000 C ? A ? 257 1
   ATOM 1951 O . PHE A 300 ? 20.94700 12.61600 17.61400 1.000 41.50000 O ? A ? 257 1
   ATOM 1952 CB . PHE A 300 ? 19.26900 10.26200 16.21400 1.000 38.17000 C ? A ? 257 1
   ATOM 1953 CG . PHE A 300 ? 19.33300 11.17100 15.01600 1.000 44.08000 C ? A ? 257 1
   ATOM 1954 CD1 . PHE A 300 ? 18.18300 11.75500 14.50700 1.000 45.75000 C ? A ? 257 1
   ATOM 1955 CD2 . PHE A 300 ? 20.54000 11.41600 14.37800 1.000 49.24000 C ? A ? 257 1
   ATOM 1956 CE1 . PHE A 300 ? 18.23700 12.58000 13.40000 1.000 45.80000 C ? A ? 257 1
   ATOM 1957 CE2 . PHE A 300 ? 20.59900 12.24200 13.26600 1.000 38.68000 C ? A ? 257 1
   ATOM 1958 CZ . PHE A 300 ? 19.44600 12.82300 12.77800 1.000 41.31000 C ? A ? 257 1
   ATOM 1959 N . GLU A 301 ? 21.26000 10.71100 18.77800 1.000 49.64000 N ? A ? 258 1
   ATOM 1960 CA . GLU A 301 ? 22.50500 11.13400 19.40300 1.000 49.95000 C ? A ? 258 1
   ATOM 1961 C . GLU A 301 ? 23.69700 10.59500 18.62400 1.000 44.47000 C ? A ? 258 1
   ATOM 1962 O . GLU A 301 ? 23.74800 9.40200 18.30700 1.000 49.63000 O ? A ? 258 1
   ATOM 1963 CB . GLU A 301 ? 22.55400 10.66000 20.85700 1.000 48.33000 C ? A ? 258 1
   ATOM 1964 CG . GLU A 301 ? 23.76200 11.14500 21.63600 1.000 58.20000 C ? A ? 258 1
   ATOM 1965 CD . GLU A 301 ? 23.69800 10.75400 23.10000 1.000 62.44000 C ? A ? 258 1
   ATOM 1966 OE1 . GLU A 301 ? 22.63000 10.28200 23.54300 1.000 59.28000 O ? A ? 258 1
   ATOM 1967 OE2 . GLU A 301 ? 24.71500 10.92000 23.80600 1.000 72.42000 O ? A ? 258 1
   ATOM 1968 N . VAL A 302 ? 24.64500 11.47800 18.30700 1.000 44.32000 N ? A ? 259 1
   ATOM 1969 CA . VAL A 302 ? 25.92000 11.05900 17.73900 1.000 47.18000 C ? A ? 259 1
   ATOM 1970 C . VAL A 302 ? 26.98400 11.20600 18.81800 1.000 53.35000 C ? A ? 259 1
   ATOM 1971 O . VAL A 302 ? 26.66900 11.51100 19.97500 1.000 55.87000 O ? A ? 259 1
   ATOM 1972 CB . VAL A 302 ? 26.27900 11.85900 16.47200 1.000 43.29000 C ? A ? 259 1
   ATOM 1973 CG1 . VAL A 302 ? 25.16100 11.76300 15.44700 1.000 46.89000 C ? A ? 259 1
   ATOM 1974 CG2 . VAL A 302 ? 26.58700 13.31000 16.81000 1.000 42.20000 C ? A ? 259 1
   ATOM 1975 N . LYS A 303 ? 28.24900 11.00000 18.44900 1.000 50.62000 N ? A ? 260 1
   ATOM 1976 CA . LYS A 303 ? 29.30400 10.90900 19.45400 1.000 54.62000 C ? A ? 260 1
   ATOM 1977 C . LYS A 303 ? 29.62000 12.26900 20.07100 1.000 52.99000 C ? A ? 260 1
   ATOM 1978 O . LYS A 303 ? 29.64400 12.41000 21.29900 1.000 45.41000 O ? A ? 260 1
   ATOM 1979 CB . LYS A 303 ? 30.55900 10.28500 18.84300 1.000 62.78000 C ? A ? 260 1
   ATOM 1980 CG . LYS A 303 ? 30.50200 8.76700 18.74100 1.000 74.55000 C ? A ? 260 1
   ATOM 1981 CD . LYS A 303 ? 31.81600 8.19200 18.23200 1.000 66.90000 C ? A ? 260 1
   ATOM 1982 CE . LYS A 303 ? 31.82400 6.67100 18.30100 1.000 70.39000 C ? A ? 260 1
   ATOM 1983 NZ . LYS A 303 ? 31.81100 6.17100 19.70500 1.000 71.58000 N ? A ? 260 1
   ATOM 1984 N . ASN A 304 ? 29.87000 13.28300 19.24100 1.000 51.19000 N ? A ? 261 1
   ATOM 1985 CA . ASN A 304 ? 30.34300 14.56900 19.73800 1.000 48.40000 C ? A ? 261 1
   ATOM 1986 C . ASN A 304 ? 29.76900 15.69800 18.89100 1.000 51.47000 C ? A ? 261 1
   ATOM 1987 O . ASN A 304 ? 29.06400 15.47000 17.90100 1.000 50.98000 O ? A ? 261 1
   ATOM 1988 CB . ASN A 304 ? 31.87500 14.61800 19.75300 1.000 54.65000 C ? A ? 261 1
   ATOM 1989 CG . ASN A 304 ? 32.49200 13.97200 18.52800 1.000 53.81000 C ? A ? 261 1
   ATOM 1990 OD1 . ASN A 304 ? 32.48300 14.54400 17.43800 1.000 65.88000 O ? A ? 261 1
   ATOM 1991 ND2 . ASN A 304 ? 33.03700 12.77300 18.70200 1.000 54.24000 N ? A ? 261 1
   ATOM 1992 N . THR A 305 ? 30.07900 16.93300 19.30300 1.000 46.97000 N ? A ? 262 1
   ATOM 1993 CA . THR A 305 ? 29.63500 18.11100 18.56200 1.000 52.21000 C ? A ? 262 1
   ATOM 1994 C . THR A 305 ? 30.15400 18.09000 17.13100 1.000 55.02000 C ? A ? 262 1
   ATOM 1995 O . THR A 305 ? 29.44700 18.48400 16.19300 1.000 60.81000 O ? A ? 262 1
   ATOM 1996 CB . THR A 305 ? 30.09900 19.38300 19.28000 1.000 57.37000 C ? A ? 262 1
   ATOM 1997 OG1 . THR A 305 ? 29.44500 19.48700 20.55000 1.000 55.29000 O ? A ? 262 1
   ATOM 1998 CG2 . THR A 305 ? 29.79100 20.62500 18.45200 1.000 54.18000 C ? A ? 262 1
   ATOM 1999 N . GLU A 306 ? 31.38800 17.62000 16.94300 1.000 62.65000 N ? A ? 263 1
   ATOM 2000 CA . GLU A 306 ? 31.98200 17.61500 15.61200 1.000 64.71000 C ? A ? 263 1
   ATOM 2001 C . GLU A 306 ? 31.26500 16.63700 14.69200 1.000 64.81000 C ? A ? 263 1
   ATOM 2002 O . GLU A 306 ? 31.09300 16.91300 13.49900 1.000 67.29000 O ? A ? 263 1
   ATOM 2003 CB . GLU A 306 ? 33.47000 17.28100 15.70600 1.000 70.03000 C ? A ? 263 1
   ATOM 2004 CG . GLU A 306 ? 34.20500 17.99000 16.84400 1.000 76.03000 C ? A ? 263 1
   ATOM 2005 CD . GLU A 306 ? 34.45100 19.47300 16.58700 1.000 95.09000 C ? A ? 263 1
   ATOM 2006 OE1 . GLU A 306 ? 33.72200 20.09100 15.78000 1.000 96.16000 O ? A ? 263 1
   ATOM 2007 OE2 . GLU A 306 ? 35.38700 20.02400 17.20200 1.000 97.82000 O ? A ? 263 1
   ATOM 2008 N . SER A 307 ? 30.83400 15.49100 15.22700 1.000 59.57000 N ? A ? 264 1
   ATOM 2009 CA . SER A 307 ? 30.06300 14.55000 14.42100 1.000 57.36000 C ? A ? 264 1
   ATOM 2010 C . SER A 307 ? 28.74200 15.16700 13.97700 1.000 49.42000 C ? A ? 264 1
   ATOM 2011 O . SER A 307 ? 28.32700 15.00000 12.82500 1.000 56.24000 O ? A ? 264 1
   ATOM 2012 CB . SER A 307 ? 29.82100 13.26100 15.20400 1.000 61.52000 C ? A ? 264 1
   ATOM 2013 OG . SER A 307 ? 31.04700 12.64600 15.57100 1.000 57.34000 O ? A ? 264 1
   ATOM 2014 N . ALA A 308 ? 28.08200 15.90800 14.86900 1.000 51.30000 N ? A ? 265 1
   ATOM 2015 CA . ALA A 308 ? 26.82400 16.55400 14.50700 1.000 51.56000 C ? A ? 265 1
   ATOM 2016 C . ALA A 308 ? 27.03500 17.64000 13.45700 1.000 53.36000 C ? A ? 265 1
   ATOM 2017 O . ALA A 308 ? 26.24500 17.75900 12.51200 1.000 59.11000 O ? A ? 265 1
   ATOM 2018 CB . ALA A 308 ? 26.15300 17.13200 15.75300 1.000 39.16000 C ? A ? 265 1
   ATOM 2019 N . LYS A 309 ? 28.09500 18.44000 13.59800 1.000 49.03000 N ? A ? 266 1
   ATOM 2020 CA . LYS A 309 ? 28.35900 19.47300 12.59900 1.000 51.00000 C ? A ? 266 1
   ATOM 2021 C . LYS A 309 ? 28.72700 18.86200 11.25100 1.000 56.84000 C ? A ? 266 1
   ATOM 2022 O . LYS A 309 ? 28.29000 19.35400 10.20300 1.000 59.92000 O ? A ? 266 1
   ATOM 2023 CB . LYS A 309 ? 29.45600 20.41600 13.09100 1.000 53.01000 C ? A ? 266 1
   ATOM 2024 CG . LYS A 309 ? 28.91400 21.65200 13.79500 1.000 51.19000 C ? A ? 266 1
   ATOM 2025 CD . LYS A 309 ? 30.01900 22.47200 14.43800 1.000 58.39000 C ? A ? 266 1
   ATOM 2026 CE . LYS A 309 ? 29.45700 23.74900 15.04500 1.000 64.45000 C ? A ? 266 1
   ATOM 2027 NZ . LYS A 309 ? 30.48100 24.52700 15.79600 1.000 70.03000 N ? A ? 266 1
   ATOM 2028 N . GLN A 310 ? 29.52600 17.78800 11.25500 1.000 53.57000 N ? A ? 267 1
   ATOM 2029 CA . GLN A 310 ? 29.80800 17.06500 10.01700 1.000 57.11000 C ? A ? 267 1
   ATOM 2030 C . GLN A 310 ? 28.52800 16.52700 9.39600 1.000 54.37000 C ? A ? 267 1
   ATOM 2031 O . GLN A 310 ? 28.36300 16.55300 8.17200 1.000 55.13000 O ? A ? 267 1
   ATOM 2032 CB . GLN A 310 ? 30.78000 15.91400 10.27900 1.000 58.71000 C ? A ? 267 1
   ATOM 2033 CG . GLN A 310 ? 32.25400 16.27500 10.20200 1.000 60.75000 C ? A ? 267 1
   ATOM 2034 CD . GLN A 310 ? 33.15200 15.06900 10.43900 1.000 72.88000 C ? A ? 267 1
   ATOM 2035 OE1 . GLN A 310 ? 33.19800 14.14300 9.62700 1.000 66.97000 O ? A ? 267 1
   ATOM 2036 NE2 . GLN A 310 ? 33.86200 15.07300 11.56100 1.000 68.62000 N ? A ? 267 1
   ATOM 2037 N . LEU A 311 ? 27.61700 16.01600 10.22500 1.000 54.76000 N ? A ? 268 1
   ATOM 2038 CA . LEU A 311 ? 26.34400 15.51900 9.72100 1.000 49.22000 C ? A ? 268 1
   ATOM 2039 C . LEU A 311 ? 25.54800 16.63500 9.05800 1.000 49.25000 C ? A ? 268 1
   ATOM 2040 O . LEU A 311 ? 24.96700 16.44600 7.98300 1.000 53.40000 O ? A ? 268 1
   ATOM 2041 CB . LEU A 311 ? 25.55100 14.89500 10.86800 1.000 49.57000 C ? A ? 268 1
   ATOM 2042 CG . LEU A 311 ? 24.42800 13.93100 10.50800 1.000 56.17000 C ? A ? 268 1
   ATOM 2043 CD1 . LEU A 311 ? 24.96100 12.84300 9.59800 1.000 48.51000 C ? A ? 268 1
   ATOM 2044 CD2 . LEU A 311 ? 23.83600 13.33600 11.77400 1.000 58.24000 C ? A ? 268 1
   ATOM 2045 N . ILE A 312 ? 25.52000 17.81300 9.68400 1.000 49.65000 N ? A ? 269 1
   ATOM 2046 CA . ILE A 312 ? 24.79400 18.94300 9.11000 1.000 50.20000 C ? A ? 269 1
   ATOM 2047 C . ILE A 312 ? 25.42700 19.37200 7.79200 1.000 52.43000 C ? A ? 269 1
   ATOM 2048 O . ILE A 312 ? 24.72900 19.71600 6.83100 1.000 56.97000 O ? A ? 269 1
   ATOM 2049 CB . ILE A 312 ? 24.73700 20.10900 10.11400 1.000 47.78000 C ? A ? 269 1
   ATOM 2050 CG1 . ILE A 312 ? 23.90100 19.71700 11.33200 1.000 45.73000 C ? A ? 269 1
   ATOM 2051 CG2 . ILE A 312 ? 24.17200 21.36400 9.45800 1.000 48.60000 C ? A ? 269 1
   ATOM 2052 CD1 . ILE A 312 ? 23.60000 20.87500 12.24500 1.000 53.29000 C ? A ? 269 1
   ATOM 2053 N . LYS A 313 ? 26.75700 19.35500 7.72300 1.000 50.05000 N ? A ? 270 1
   ATOM 2054 CA . LYS A 313 ? 27.42800 19.84600 6.52300 1.000 52.15000 C ? A ? 270 1
   ATOM 2055 C . LYS A 313 ? 27.31000 18.85700 5.36700 1.000 51.66000 C ? A ? 270 1
   ATOM 2056 O . LYS A 313 ? 27.04300 19.25500 4.22800 1.000 48.74000 O ? A ? 270 1
   ATOM 2057 CB . LYS A 313 ? 28.89500 20.14100 6.83100 1.000 44.14000 C ? A ? 270 1
   ATOM 2058 CG . LYS A 313 ? 29.65600 20.75600 5.67700 1.000 58.09000 C ? A ? 270 1
   ATOM 2059 CD . LYS A 313 ? 31.14300 20.79900 5.97500 1.000 70.13000 C ? A ? 270 1
   ATOM 2060 CE . LYS A 313 ? 31.67500 19.40500 6.26500 1.000 65.31000 C ? A ? 270 1
   ATOM 2061 NZ . LYS A 313 ? 33.15100 19.40000 6.46000 1.000 68.14000 N ? A ? 270 1
   ATOM 2062 N . ALA A 314 ? 27.49400 17.56300 5.64200 1.000 50.72000 N ? A ? 271 1
   ATOM 2063 CA . ALA A 314 ? 27.56100 16.56100 4.58500 1.000 48.36000 C ? A ? 271 1
   ATOM 2064 C . ALA A 314 ? 26.20300 16.26900 3.96700 1.000 47.88000 C ? A ? 271 1
   ATOM 2065 O . ALA A 314 ? 26.14600 15.73400 2.85500 1.000 56.42000 O ? A ? 271 1
   ATOM 2066 CB . ALA A 314 ? 28.16800 15.26400 5.12400 1.000 45.37000 C ? A ? 271 1
   ATOM 2067 N . THR A 315 ? 25.11800 16.59700 4.66100 1.000 49.04000 N ? A ? 272 1
   ATOM 2068 CA . THR A 315 ? 23.78900 16.34200 4.13500 1.000 43.11000 C ? A ? 272 1
   ATOM 2069 C . THR A 315 ? 23.52800 17.21600 2.91200 1.000 50.53000 C ? A ? 272 1
   ATOM 2070 O . THR A 315 ? 24.23400 18.19100 2.64800 1.000 58.77000 O ? A ? 272 1
   ATOM 2071 CB . THR A 315 ? 22.73600 16.60500 5.21000 1.000 42.34000 C ? A ? 272 1
   ATOM 2072 OG1 . THR A 315 ? 21.51300 15.95500 4.85300 1.000 50.62000 O ? A ? 272 1
   ATOM 2073 CG2 . THR A 315 ? 22.48200 18.09500 5.34500 1.000 48.06000 C ? A ? 272 1
   ATOM 2074 N . SER A 316 ? 22.49800 16.85000 2.15200 1.000 41.20000 N ? A ? 273 1
   ATOM 2075 CA . SER A 316 ? 22.13200 17.59600 0.95900 1.000 45.35000 C ? A ? 273 1
   ATOM 2076 C . SER A 316 ? 20.69200 18.09000 0.95300 1.000 43.05000 C ? A ? 273 1
   ATOM 2077 O . SER A 316 ? 20.41200 19.09900 0.29700 1.000 44.77000 O ? A ? 273 1
   ATOM 2078 CB . SER A 316 ? 22.36900 16.74600 -0.30100 1.000 40.87000 C ? A ? 273 1
   ATOM 2079 OG . SER A 316 ? 23.08100 17.48400 -1.27800 1.000 57.59000 O ? A ? 273 1
   ATOM 2080 N . TYR A 317 ? 19.77900 17.42600 1.66400 1.000 40.42000 N ? A ? 274 1
   ATOM 2081 CA . TYR A 317 ? 18.37900 17.82500 1.69000 1.000 39.31000 C ? A ? 274 1
   ATOM 2082 C . TYR A 317 ? 17.90000 18.26100 3.06500 1.000 37.03000 C ? A ? 274 1
   ATOM 2083 O . TYR A 317 ? 16.71100 18.55900 3.22100 1.000 35.48000 O ? A ? 274 1
   ATOM 2084 CB . TYR A 317 ? 17.49400 16.68300 1.17700 1.000 39.51000 C ? A ? 274 1
   ATOM 2085 CG . TYR A 317 ? 17.92700 16.16700 -0.17100 1.000 38.19000 C ? A ? 274 1
   ATOM 2086 CD1 . TYR A 317 ? 18.39700 17.03500 -1.15000 1.000 41.47000 C ? A ? 274 1
   ATOM 2087 CD2 . TYR A 317 ? 17.88900 14.81200 -0.46100 1.000 36.19000 C ? A ? 274 1
   ATOM 2088 CE1 . TYR A 317 ? 18.80900 16.56900 -2.38200 1.000 46.03000 C ? A ? 274 1
   ATOM 2089 CE2 . TYR A 317 ? 18.29400 14.33600 -1.69300 1.000 44.36000 C ? A ? 274 1
   ATOM 2090 CZ . TYR A 317 ? 18.75200 15.21900 -2.65000 1.000 43.77000 C ? A ? 274 1
   ATOM 2091 OH . TYR A 317 ? 19.16200 14.75100 -3.87700 1.000 49.78000 O ? A ? 274 1
   ATOM 2092 N . TYR A 318 ? 18.77800 18.30600 4.06200 1.000 33.77000 N ? A ? 275 1
   ATOM 2093 CA . TYR A 318 ? 18.43400 18.77800 5.39800 1.000 38.38000 C ? A ? 275 1
   ATOM 2094 C . TYR A 318 ? 19.03000 20.16800 5.58400 1.000 37.23000 C ? A ? 275 1
   ATOM 2095 O . TYR A 318 ? 20.25400 20.32900 5.57400 1.000 37.99000 O ? A ? 275 1
   ATOM 2096 CB . TYR A 318 ? 18.93800 17.81500 6.47500 1.000 27.64000 C ? A ? 275 1
   ATOM 2097 CG . TYR A 318 ? 18.25900 16.45900 6.46500 1.000 30.20000 C ? A ? 275 1
   ATOM 2098 CD1 . TYR A 318 ? 18.61300 15.48800 5.53600 1.000 32.10000 C ? A ? 275 1
   ATOM 2099 CD2 . TYR A 318 ? 17.27600 16.14500 7.39400 1.000 31.30000 C ? A ? 275 1
   ATOM 2100 CE1 . TYR A 318 ? 18.00300 14.24800 5.52500 1.000 27.02000 C ? A ? 275 1
   ATOM 2101 CE2 . TYR A 318 ? 16.65800 14.90300 7.39000 1.000 33.87000 C ? A ? 275 1
   ATOM 2102 CZ . TYR A 318 ? 17.02800 13.96000 6.45100 1.000 31.59000 C ? A ? 275 1
   ATOM 2103 OH . TYR A 318 ? 16.42200 12.72500 6.43600 1.000 22.88000 O ? A ? 275 1
   ATOM 2104 N . THR A 319 ? 18.16400 21.16400 5.75100 1.000 32.60000 N ? A ? 276 1
   ATOM 2105 CA . THR A 319 ? 18.58600 22.55300 5.86800 1.000 38.43000 C ? A ? 276 1
   ATOM 2106 C . THR A 319 ? 18.74400 22.93200 7.33500 1.000 37.20000 C ? A ? 276 1
   ATOM 2107 O . THR A 319 ? 17.85600 22.66200 8.15200 1.000 31.40000 O ? A ? 276 1
   ATOM 2108 CB . THR A 319 ? 17.57600 23.48000 5.18700 1.000 35.69000 C ? A ? 276 1
   ATOM 2109 OG1 . THR A 319 ? 17.68100 23.34000 3.76400 1.000 50.08000 O ? A ? 276 1
   ATOM 2110 CG2 . THR A 319 ? 17.82700 24.93300 5.56900 1.000 29.50000 C ? A ? 276 1
   ATOM 2111 N . LEU A 320 ? 19.87800 23.55100 7.66500 1.000 40.23000 N ? A ? 277 1
   ATOM 2112 CA . LEU A 320 ? 20.13000 23.99700 9.02900 1.000 37.36000 C ? A ? 277 1
   ATOM 2113 C . LEU A 320 ? 19.15700 25.11200 9.38000 1.000 36.26000 C ? A ? 277 1
   ATOM 2114 O . LEU A 320 ? 19.19000 26.18800 8.77600 1.000 44.07000 O ? A ? 277 1
   ATOM 2115 CB . LEU A 320 ? 21.57200 24.46700 9.18200 1.000 43.77000 C ? A ? 277 1
   ATOM 2116 CG . LEU A 320 ? 21.90400 24.99800 10.57600 1.000 45.25000 C ? A ? 277 1
   ATOM 2117 CD1 . LEU A 320 ? 21.69700 23.91200 11.62200 1.000 40.91000 C ? A ? 277 1
   ATOM 2118 CD2 . LEU A 320 ? 23.32300 25.53900 10.62900 1.000 38.80000 C ? A ? 277 1
   ATOM 2119 N . ALA A 321 ? 18.29100 24.85400 10.35600 1.000 39.33000 N ? A ? 278 1
   ATOM 2120 CA . ALA A 321 ? 17.28900 25.82000 10.77300 1.000 34.78000 C ? A ? 278 1
   ATOM 2121 C . ALA A 321 ? 16.90500 25.52800 12.21500 1.000 39.59000 C ? A ? 278 1
   ATOM 2122 O . ALA A 321 ? 17.36100 24.55400 12.81900 1.000 40.70000 O ? A ? 278 1
   ATOM 2123 CB . ALA A 321 ? 16.06700 25.78900 9.84800 1.000 38.52000 C ? A ? 278 1
   ATOM 2124 N . GLU A 322 ? 16.04500 26.38400 12.75600 1.000 43.78000 N ? A ? 279 1
   ATOM 2125 CA . GLU A 322 ? 15.63800 26.32400 14.14800 1.000 37.60000 C ? A ? 279 1
   ATOM 2126 C . GLU A 322 ? 14.15900 26.01600 14.31600 1.000 42.17000 C ? A ? 279 1
   ATOM 2127 O . GLU A 322 ? 13.67200 25.98100 15.45200 1.000 55.65000 O ? A ? 279 1
   ATOM 2128 CB . GLU A 322 ? 15.97200 27.64900 14.84800 1.000 53.07000 C ? A ? 279 1
   ATOM 2129 CG . GLU A 322 ? 15.40600 28.89600 14.15500 1.000 62.84000 C ? A ? 279 1
   ATOM 2130 CD . GLU A 322 ? 16.37300 29.53700 13.15800 1.000 69.41000 C ? A ? 279 1
   ATOM 2131 OE1 . GLU A 322 ? 16.69400 28.91400 12.12200 1.000 58.05000 O ? A ? 279 1
   ATOM 2132 OE2 . GLU A 322 ? 16.81200 30.67800 13.41200 1.000 74.55000 O ? A ? 279 1
   ATOM 2133 N . SER A 323 ? 13.43500 25.79500 13.22800 1.000 39.17000 N ? A ? 280 1
   ATOM 2134 CA . SER A 323 ? 12.00100 25.57900 13.24700 1.000 36.91000 C ? A ? 280 1
   ATOM 2135 C . SER A 323 ? 11.69500 24.12100 12.91200 1.000 40.42000 C ? A ? 280 1
   ATOM 2136 O . SER A 323 ? 12.57800 23.25600 12.93100 1.000 34.17000 O ? A ? 280 1
   ATOM 2137 CB . SER A 323 ? 11.32600 26.55500 12.27900 1.000 33.49000 C ? A ? 280 1
   ATOM 2138 OG . SER A 323 ? 9.92500 26.61200 12.49100 1.000 48.19000 O ? A ? 280 1
   ATOM 2139 N . LEU A 324 ? 10.43200 23.85100 12.59900 1.000 33.26000 N ? A ? 281 1
   ATOM 2140 CA . LEU A 324 ? 9.99600 22.50700 12.25400 1.000 27.49000 C ? A ? 281 1
   ATOM 2141 C . LEU A 324 ? 8.65500 22.61600 11.55000 1.000 27.21000 C ? A ? 281 1
   ATOM 2142 O . LEU A 324 ? 8.03100 23.67800 11.52200 1.000 28.42000 O ? A ? 281 1
   ATOM 2143 CB . LEU A 324 ? 9.89700 21.61200 13.49100 1.000 24.93000 C ? A ? 281 1
   ATOM 2144 CG . LEU A 324 ? 8.95300 22.10900 14.58700 1.000 36.10000 C ? A ? 281 1
   ATOM 2145 CD1 . LEU A 324 ? 7.65500 21.30600 14.61700 1.000 23.22000 C ? A ? 281 1
   ATOM 2146 CD2 . LEU A 324 ? 9.66300 22.06600 15.92500 1.000 31.04000 C ? A ? 281 1
   ATOM 2147 N . GLY A 325 ? 8.21900 21.49800 10.97800 1.000 25.73000 N ? A ? 282 1
   ATOM 2148 CA . GLY A 325 ? 6.94000 21.45300 10.30600 1.000 29.56000 C ? A ? 282 1
   ATOM 2149 C . GLY A 325 ? 6.93400 22.00800 8.90300 1.000 25.33000 C ? A ? 282 1
   ATOM 2150 O . GLY A 325 ? 5.85300 22.17900 8.32900 1.000 28.34000 O ? A ? 282 1
   ATOM 2151 N . ALA A 326 ? 8.09900 22.29300 8.33100 1.000 30.06000 N ? A ? 283 1
   ATOM 2152 CA . ALA A 326 ? 8.17500 22.81400 6.97700 1.000 26.17000 C ? A ? 283 1
   ATOM 2153 C . ALA A 326 ? 8.08300 21.68300 5.95900 1.000 23.06000 C ? A ? 283 1
   ATOM 2154 O . ALA A 326 ? 8.27700 20.50500 6.27700 1.000 22.99000 O ? A ? 283 1
   ATOM 2155 CB . ALA A 326 ? 9.47300 23.59100 6.77600 1.000 30.35000 C ? A ? 283 1
   ATOM 2156 N . VAL A 327 ? 7.78200 22.05900 4.71200 1.000 28.99000 N ? A ? 284 1
   ATOM 2157 CA . VAL A 327 ? 7.80300 21.07900 3.63200 1.000 25.65000 C ? A ? 284 1
   ATOM 2158 C . VAL A 327 ? 9.22800 20.62900 3.34900 1.000 26.78000 C ? A ? 284 1
   ATOM 2159 O . VAL A 327 ? 9.44800 19.51400 2.86000 1.000 24.84000 O ? A ? 284 1
   ATOM 2160 CB . VAL A 327 ? 7.13700 21.64300 2.36400 1.000 24.23000 C ? A ? 284 1
   ATOM 2161 CG1 . VAL A 327 ? 5.64000 21.81600 2.57600 1.000 21.06000 C ? A ? 284 1
   ATOM 2162 CG2 . VAL A 327 ? 7.78800 22.95400 1.96400 1.000 20.78000 C ? A ? 284 1
   ATOM 2163 N . GLU A 328 ? 10.21300 21.47600 3.63700 1.000 22.17000 N ? A ? 285 1
   ATOM 2164 CA . GLU A 328 ? 11.60900 21.08600 3.51000 1.000 29.48000 C ? A ? 285 1
   ATOM 2165 C . GLU A 328 ? 12.10700 20.54200 4.84400 1.000 28.04000 C ? A ? 285 1
   ATOM 2166 O . GLU A 328 ? 11.71300 21.02400 5.91100 1.000 23.16000 O ? A ? 285 1
   ATOM 2167 CB . GLU A 328 ? 12.47700 22.26300 3.04500 1.000 23.92000 C ? A ? 285 1
   ATOM 2168 CG . GLU A 328 ? 12.72700 23.36000 4.08100 1.000 27.38000 C ? A ? 285 1
   ATOM 2169 CD . GLU A 328 ? 11.63900 24.42200 4.10200 1.000 42.00000 C ? A ? 285 1
   ATOM 2170 OE1 . GLU A 328 ? 10.61200 24.23900 3.41700 1.000 37.77000 O ? A ? 285 1
   ATOM 2171 OE2 . GLU A 328 ? 11.81500 25.44100 4.80300 1.000 38.37000 O ? A ? 285 1
   ATOM 2172 N . SER A 329 ? 12.94900 19.51300 4.77400 1.000 26.98000 N ? A ? 286 1
   ATOM 2173 CA . SER A 329 ? 13.49100 18.91000 5.98100 1.000 23.79000 C ? A ? 286 1
   ATOM 2174 C . SER A 329 ? 14.44100 19.87700 6.67200 1.000 29.90000 C ? A ? 286 1
   ATOM 2175 O . SER A 329 ? 15.24500 20.55200 6.02500 1.000 29.87000 O ? A ? 286 1
   ATOM 2176 CB . SER A 329 ? 14.21800 17.60800 5.65000 1.000 25.35000 C ? A ? 286 1
   ATOM 2177 OG . SER A 329 ? 13.31100 16.59300 5.25100 1.000 25.17000 O ? A ? 286 1
   ATOM 2178 N . LEU A 330 ? 14.34400 19.94100 7.99400 1.000 25.31000 N ? A ? 287 1
   ATOM 2179 CA . LEU A 330 ? 15.18100 20.82200 8.78900 1.000 30.79000 C ? A ? 287 1
   ATOM 2180 C . LEU A 330 ? 16.05000 19.99400 9.72600 1.000 33.06000 C ? A ? 287 1
   ATOM 2181 O . LEU A 330 ? 15.72600 18.85100 10.05600 1.000 32.93000 O ? A ? 287 1
   ATOM 2182 CB . LEU A 330 ? 14.32800 21.81500 9.58800 1.000 32.89000 C ? A ? 287 1
   ATOM 2183 CG . LEU A 330 ? 13.29900 22.57700 8.75500 1.000 27.10000 C ? A ? 287 1
   ATOM 2184 CD1 . LEU A 330 ? 12.53900 23.56300 9.62100 1.000 26.94000 C ? A ? 287 1
   ATOM 2185 CD2 . LEU A 330 ? 13.97300 23.28500 7.58700 1.000 26.72000 C ? A ? 287 1
   ATOM 2186 N . ILE A 331 ? 17.15900 20.58700 10.16100 1.000 29.90000 N ? A ? 288 1
   ATOM 2187 CA . ILE A 331 ? 18.09800 19.91400 11.04800 1.000 34.66000 C ? A ? 288 1
   ATOM 2188 C . ILE A 331 ? 18.67100 20.94200 12.01500 1.000 36.02000 C ? A ? 288 1
   ATOM 2189 O . ILE A 331 ? 18.82700 22.12000 11.67800 1.000 28.66000 O ? A ? 288 1
   ATOM 2190 CB . ILE A 331 ? 19.21700 19.19300 10.25500 1.000 25.99000 C ? A ? 288 1
   ATOM 2191 CG1 . ILE A 331 ? 20.01000 18.25500 11.16800 1.000 26.92000 C ? A ? 288 1
   ATOM 2192 CG2 . ILE A 331 ? 20.12900 20.20100 9.56000 1.000 32.86000 C ? A ? 288 1
   ATOM 2193 CD1 . ILE A 331 ? 20.95400 17.33100 10.42700 1.000 26.25000 C ? A ? 288 1
   ATOM 2194 N . SER A 332 ? 18.96500 20.49100 13.23500 1.000 30.34000 N ? A ? 289 1
   ATOM 2195 CA . SER A 332 ? 19.47500 21.38200 14.26400 1.000 34.78000 C ? A ? 289 1
   ATOM 2196 C . SER A 332 ? 20.25600 20.58300 15.29800 1.000 39.80000 C ? A ? 289 1
   ATOM 2197 O . SER A 332 ? 20.07900 19.36800 15.44400 1.000 31.43000 O ? A ? 289 1
   ATOM 2198 CB . SER A 332 ? 18.34000 22.16200 14.94300 1.000 31.11000 C ? A ? 289 1
   ATOM 2199 OG . SER A 332 ? 17.45700 21.29100 15.62800 1.000 35.27000 O ? A ? 289 1
   ATOM 2200 N . VAL A 333 ? 21.12400 21.28800 16.01100 1.000 45.02000 N ? A ? 290 1
   ATOM 2201 CA . VAL A 333 ? 21.86000 20.74900 17.14700 1.000 32.74000 C ? A ? 290 1
   ATOM 2202 C . VAL A 333 ? 21.43500 21.51600 18.38600 1.000 29.20000 C ? A ? 290 1
   ATOM 2203 O . VAL A 333 ? 21.85600 22.65300 18.60700 1.000 29.24000 O ? A ? 290 1
   ATOM 2204 CB . VAL A 333 ? 23.38500 20.84100 16.93100 1.000 38.91000 C ? A ? 290 1
   ATOM 2205 CG1 . VAL A 333 ? 24.12400 20.31900 18.14800 1.000 33.20000 C ? A ? 290 1
   ATOM 2206 CG2 . VAL A 333 ? 23.78800 20.07000 15.69200 1.000 32.26000 C ? A ? 290 1
   ATOM 2207 N . PRO A 334 ? 20.58000 20.92900 19.23200 1.000 29.04000 N ? A ? 291 1
   ATOM 2208 CA . PRO A 334 ? 20.03000 21.68200 20.37300 1.000 38.85000 C ? A ? 291 1
   ATOM 2209 C . PRO A 334 ? 21.07300 22.23500 21.33400 1.000 35.05000 C ? A ? 291 1
   ATOM 2210 O . PRO A 334 ? 20.89900 23.34800 21.84600 1.000 28.94000 O ? A ? 291 1
   ATOM 2211 CB . PRO A 334 ? 19.12200 20.65100 21.05900 1.000 39.06000 C ? A ? 291 1
   ATOM 2212 CG . PRO A 334 ? 18.72600 19.72100 19.96000 1.000 39.00000 C ? A ? 291 1
   ATOM 2213 CD . PRO A 334 ? 19.91400 19.62800 19.05100 1.000 28.86000 C ? A ? 291 1
   ATOM 2214 N . ALA A 335 ? 22.14900 21.49500 21.60600 1.000 32.78000 N ? A ? 292 1
   ATOM 2215 CA . ALA A 335 ? 23.14500 21.98800 22.55200 1.000 37.60000 C ? A ? 292 1
   ATOM 2216 C . ALA A 335 ? 23.81400 23.27000 22.07100 1.000 40.48000 C ? A ? 292 1
   ATOM 2217 O . ALA A 335 ? 24.28400 24.05800 22.89900 1.000 36.48000 O ? A ? 292 1
   ATOM 2218 CB . ALA A 335 ? 24.20100 20.91500 22.81900 1.000 36.34000 C ? A ? 292 1
   ATOM 2219 N . LEU A 336 ? 23.85500 23.50300 20.75700 1.000 35.74000 N ? A ? 293 1
   ATOM 2220 CA . LEU A 336 ? 24.49300 24.68600 20.19600 1.000 33.54000 C ? A ? 293 1
   ATOM 2221 C . LEU A 336 ? 23.51600 25.78400 19.80100 1.000 34.55000 C ? A ? 293 1
   ATOM 2222 O . LEU A 336 ? 23.93300 26.94100 19.67400 1.000 34.58000 O ? A ? 293 1
   ATOM 2223 CB . LEU A 336 ? 25.32200 24.31000 18.96300 1.000 42.70000 C ? A ? 293 1
   ATOM 2224 CG . LEU A 336 ? 26.65300 23.60100 19.19600 1.000 42.74000 C ? A ? 293 1
   ATOM 2225 CD1 . LEU A 336 ? 27.24200 23.17500 17.86400 1.000 40.09000 C ? A ? 293 1
   ATOM 2226 CD2 . LEU A 336 ? 27.61300 24.51100 19.94700 1.000 36.36000 C ? A ? 293 1
   ATOM 2227 N . MET A 337 ? 22.24100 25.46300 19.60300 1.000 30.06000 N ? A ? 294 1
   ATOM 2228 CA . MET A 337 ? 21.29800 26.42000 19.04300 1.000 40.47000 C ? A ? 294 1
   ATOM 2229 C . MET A 337 ? 20.12800 26.75400 19.95300 1.000 39.04000 C ? A ? 294 1
   ATOM 2230 O . MET A 337 ? 19.54900 27.83300 19.80800 1.000 45.38000 O ? A ? 294 1
   ATOM 2231 CB . MET A 337 ? 20.75200 25.90100 17.70300 1.000 37.87000 C ? A ? 294 1
   ATOM 2232 CG . MET A 337 ? 21.81700 25.76500 16.62700 1.000 35.28000 C ? A ? 294 1
   ATOM 2233 SD . MET A 337 ? 21.34800 24.60100 15.33200 1.000 47.76000 S ? A ? 294 1
   ATOM 2234 CE . MET A 337 ? 19.93700 25.43800 14.61700 1.000 30.34000 C ? A ? 294 1
   ATOM 2235 N . THR A 338 ? 19.76000 25.87000 20.87400 1.000 44.78000 N ? A ? 295 1
   ATOM 2236 CA . THR A 338 ? 18.65700 26.12600 21.78900 1.000 43.22000 C ? A ? 295 1
   ATOM 2237 C . THR A 338 ? 19.06000 26.11900 23.25300 1.000 39.68000 C ? A ? 295 1
   ATOM 2238 O . THR A 338 ? 18.43900 26.82600 24.04600 1.000 39.67000 O ? A ? 295 1
   ATOM 2239 CB . THR A 338 ? 17.53500 25.09400 21.59000 1.000 36.43000 C ? A ? 295 1
   ATOM 2240 OG1 . THR A 338 ? 18.04700 23.77600 21.82400 1.000 37.09000 O ? A ? 295 1
   ATOM 2241 CG2 . THR A 338 ? 16.97900 25.17500 20.17900 1.000 37.75000 C ? A ? 295 1
   ATOM 2242 N . HIS A 339 ? 20.07600 25.34600 23.63200 1.000 38.43000 N ? A ? 296 1
   ATOM 2243 CA . HIS A 339 ? 20.50400 25.22500 25.02000 1.000 43.54000 C ? A ? 296 1
   ATOM 2244 C . HIS A 339 ? 21.95900 25.65100 25.19400 1.000 41.47000 C ? A ? 296 1
   ATOM 2245 O . HIS A 339 ? 22.64900 25.17500 26.09700 1.000 41.34000 O ? A ? 296 1
   ATOM 2246 CB . HIS A 339 ? 20.29800 23.79500 25.51800 1.000 35.37000 C ? A ? 296 1
   ATOM 2247 CG . HIS A 339 ? 18.86100 23.41900 25.70100 1.000 37.69000 C ? A ? 296 1
   ATOM 2248 ND1 . HIS A 339 ? 18.35600 22.97300 26.90300 1.000 49.35000 N ? A ? 296 1
   ATOM 2249 CD2 . HIS A 339 ? 17.81900 23.42900 24.83700 1.000 36.38000 C ? A ? 296 1
   ATOM 2250 CE1 . HIS A 339 ? 17.06600 22.72100 26.77100 1.000 49.12000 C ? A ? 296 1
   ATOM 2251 NE2 . HIS A 339 ? 16.71500 22.99000 25.52700 1.000 41.81000 N ? A ? 296 1
   ATOM 2252 N . ALA A 340 ? 22.43000 26.56300 24.34000 1.000 39.98000 N ? A ? 297 1
   ATOM 2253 CA . ALA A 340 ? 23.83300 26.96400 24.37100 1.000 39.68000 C ? A ? 297 1
   ATOM 2254 C . ALA A 340 ? 24.20700 27.65500 25.67700 1.000 38.50000 C ? A ? 297 1
   ATOM 2255 O . ALA A 340 ? 25.36400 27.57400 26.10600 1.000 46.99000 O ? A ? 297 1
   ATOM 2256 CB . ALA A 340 ? 24.14500 27.87800 23.18500 1.000 27.27000 C ? A ? 297 1
   ATOM 2257 N . SER A 341 ? 23.25600 28.33400 26.32000 1.000 41.80000 N ? A ? 298 1
   ATOM 2258 CA . SER A 341 ? 23.54900 29.03700 27.56200 1.000 52.11000 C ? A ? 298 1
   ATOM 2259 C . SER A 341 ? 23.47400 28.12600 28.78200 1.000 48.26000 C ? A ? 298 1
   ATOM 2260 O . SER A 341 ? 24.02800 28.47000 29.83000 1.000 51.75000 O ? A ? 298 1
   ATOM 2261 CB . SER A 341 ? 22.59200 30.21800 27.73000 1.000 49.64000 C ? A ? 298 1
   ATOM 2262 OG . SER A 341 ? 23.08300 31.14400 28.68400 1.000 70.69000 O ? A ? 298 1
   ATOM 2263 N . ILE A 342 ? 22.81200 26.98300 28.66800 1.000 53.04000 N ? A ? 299 1
   ATOM 2264 CA . ILE A 342 ? 22.73600 26.03400 29.78400 1.000 42.15000 C ? A ? 299 1
   ATOM 2265 C . ILE A 342 ? 24.09600 25.36200 29.95500 1.000 32.54000 C ? A ? 299 1
   ATOM 2266 O . ILE A 342 ? 24.69500 24.92600 28.95700 1.000 40.06000 O ? A ? 299 1
   ATOM 2267 CB . ILE A 342 ? 21.63000 25.00000 29.53200 1.000 40.83000 C ? A ? 299 1
   ATOM 2268 CG1 . ILE A 342 ? 20.28800 25.69700 29.35400 1.000 44.50000 C ? A ? 299 1
   ATOM 2269 CG2 . ILE A 342 ? 21.54700 24.01000 30.69400 1.000 38.80000 C ? A ? 299 1
   ATOM 2270 CD1 . ILE A 342 ? 19.85900 26.45300 30.57600 1.000 56.37000 C ? A ? 299 1
   ATOM 2271 N . PRO A 343 ? 24.63500 25.29200 31.17600 1.000 38.18000 N ? A ? 300 1
   ATOM 2272 CA . PRO A 343 ? 25.89600 24.56700 31.39000 1.000 32.33000 C ? A ? 300 1
   ATOM 2273 C . PRO A 343 ? 25.82500 23.15100 30.83400 1.000 30.42000 C ? A ? 300 1
   ATOM 2274 O . PRO A 343 ? 24.75900 22.53400 30.78600 1.000 33.64000 O ? A ? 300 1
   ATOM 2275 CB . PRO A 343 ? 26.04600 24.56900 32.91600 1.000 28.07000 C ? A ? 300 1
   ATOM 2276 CG . PRO A 343 ? 25.31700 25.79800 33.35200 1.000 38.13000 C ? A ? 300 1
   ATOM 2277 CD . PRO A 343 ? 24.15200 25.93800 32.40800 1.000 41.68000 C ? A ? 300 1
   ATOM 2278 N . ALA A 344 ? 26.98500 22.64200 30.41000 1.000 25.55000 N ? A ? 301 1
   ATOM 2279 CA . ALA A 344 ? 27.02400 21.37000 29.69200 1.000 33.39000 C ? A ? 301 1
   ATOM 2280 C . ALA A 344 ? 26.58000 20.21000 30.57600 1.000 31.84000 C ? A ? 301 1
   ATOM 2281 O . ALA A 344 ? 25.89900 19.28700 30.11100 1.000 33.49000 O ? A ? 301 1
   ATOM 2282 CB . ALA A 344 ? 28.43000 21.12300 29.15000 1.000 21.90000 C ? A ? 301 1
   ATOM 2283 N . ASP A 345 ? 26.94800 20.24700 31.85900 1.000 29.14000 N ? A ? 302 1
   ATOM 2284 CA . ASP A 345 ? 26.61700 19.15600 32.77200 1.000 34.21000 C ? A ? 302 1
   ATOM 2285 C . ASP A 345 ? 25.10900 19.05100 32.98800 1.000 32.38000 C ? A ? 302 1
   ATOM 2286 O . ASP A 345 ? 24.52900 17.96000 32.89300 1.000 36.33000 O ? A ? 302 1
   ATOM 2287 CB . ASP A 345 ? 27.34100 19.35700 34.10600 1.000 34.52000 C ? A ? 302 1
   ATOM 2288 CG . ASP A 345 ? 27.09200 20.73000 34.70300 1.000 38.55000 C ? A ? 302 1
   ATOM 2289 OD1 . ASP A 345 ? 27.50900 21.74000 34.09600 1.000 34.65000 O ? A ? 302 1
   ATOM 2290 OD2 . ASP A 345 ? 26.45700 20.79900 35.77300 1.000 36.04000 O ? A ? 302 1
   ATOM 2291 N . ILE A 346 ? 24.46000 20.17900 33.29600 1.000 22.77000 N ? A ? 303 1
   ATOM 2292 CA . ILE A 346 ? 23.00400 20.18900 33.41900 1.000 35.54000 C ? A ? 303 1
   ATOM 2293 C . ILE A 346 ? 22.37000 19.71200 32.12000 1.000 36.89000 C ? A ? 303 1
   ATOM 2294 O . ILE A 346 ? 21.47600 18.85700 32.12100 1.000 33.98000 O ? A ? 303 1
   ATOM 2295 CB . ILE A 346 ? 22.49900 21.59300 33.80200 1.000 35.67000 C ? A ? 303 1
   ATOM 2296 CG1 . ILE A 346 ? 22.99700 21.99300 35.19100 1.000 33.82000 C ? A ? 303 1
   ATOM 2297 CG2 . ILE A 346 ? 20.97900 21.65500 33.71100 1.000 31.67000 C ? A ? 303 1
   ATOM 2298 CD1 . ILE A 346 ? 22.80000 23.46800 35.48600 1.000 29.27000 C ? A ? 303 1
   ATOM 2299 N . ARG A 347 ? 22.82500 20.27100 30.99100 1.000 38.81000 N ? A ? 304 1
   ATOM 2300 CA . ARG A 347 ? 22.34400 19.85000 29.67600 1.000 33.94000 C ? A ? 304 1
   ATOM 2301 C . ARG A 347 ? 22.34300 18.33600 29.53800 1.000 36.68000 C ? A ? 304 1
   ATOM 2302 O . ARG A 347 ? 21.33300 17.73400 29.15100 1.000 38.77000 O ? A ? 304 1
   ATOM 2303 CB . ARG A 347 ? 23.20500 20.46600 28.57100 1.000 39.84000 C ? A ? 304 1
   ATOM 2304 CG . ARG A 347 ? 22.86000 21.90100 28.21700 1.000 37.10000 C ? A ? 304 1
   ATOM 2305 CD . ARG A 347 ? 23.22400 22.18700 26.76400 1.000 34.33000 C ? A ? 304 1
   ATOM 2306 NE . ARG A 347 ? 24.58500 21.77600 26.44200 1.000 31.01000 N ? A ? 304 1
   ATOM 2307 CZ . ARG A 347 ? 25.61700 22.59900 26.31200 1.000 33.02000 C ? A ? 304 1
   ATOM 2308 NH1 . ARG A 347 ? 25.48200 23.90700 26.45000 1.000 34.38000 N ? A ? 304 1
   ATOM 2309 NH2 . ARG A 347 ? 26.81800 22.09500 26.03800 1.000 32.47000 N ? A ? 304 1
   ATOM 2310 N . ALA A 348 ? 23.47800 17.70600 29.84600 1.000 41.53000 N ? A ? 305 1
   ATOM 2311 CA . ALA A 348 ? 23.57500 16.25600 29.72500 1.000 41.46000 C ? A ? 305 1
   ATOM 2312 C . ALA A 348 ? 22.66700 15.54700 30.71700 1.000 41.30000 C ? A ? 305 1
   ATOM 2313 O . ALA A 348 ? 22.12700 14.47900 30.40600 1.000 41.69000 O ? A ? 305 1
   ATOM 2314 CB . ALA A 348 ? 25.02000 15.80500 29.91800 1.000 36.93000 C ? A ? 305 1
   ATOM 2315 N . LYS A 349 ? 22.48600 16.11800 31.91000 1.000 37.78000 N ? A ? 306 1
   ATOM 2316 CA . LYS A 349 ? 21.56000 15.51900 32.86300 1.000 42.86000 C ? A ? 306 1
   ATOM 2317 C . LYS A 349 ? 20.11400 15.60800 32.39000 1.000 44.44000 C ? A ? 306 1
   ATOM 2318 O . LYS A 349 ? 19.28000 14.81100 32.83100 1.000 47.57000 O ? A ? 306 1
   ATOM 2319 CB . LYS A 349 ? 21.70900 16.17400 34.23700 1.000 36.08000 C ? A ? 306 1
   ATOM 2320 CG . LYS A 349 ? 22.98200 15.78300 34.96600 1.000 34.03000 C ? A ? 306 1
   ATOM 2321 CD . LYS A 349 ? 22.96100 16.27200 36.40600 1.000 38.06000 C ? A ? 306 1
   ATOM 2322 CE . LYS A 349 ? 24.08100 15.64600 37.22700 1.000 29.81000 C ? A ? 306 1
   ATOM 2323 NZ . LYS A 349 ? 25.43800 16.09100 36.80800 1.000 34.55000 N ? A ? 306 1
   ATOM 2324 N . GLU A 350 ? 19.80000 16.55200 31.50500 1.000 43.77000 N ? A ? 307 1
   ATOM 2325 CA . GLU A 350 ? 18.48100 16.61800 30.88900 1.000 42.67000 C ? A ? 307 1
   ATOM 2326 C . GLU A 350 ? 18.33200 15.65200 29.72500 1.000 39.52000 C ? A ? 307 1
   ATOM 2327 O . GLU A 350 ? 17.29600 15.67500 29.05300 1.000 52.11000 O ? A ? 307 1
   ATOM 2328 CB . GLU A 350 ? 18.18800 18.03500 30.38500 1.000 44.72000 C ? A ? 307 1
   ATOM 2329 CG . GLU A 350 ? 18.58400 19.15600 31.32500 1.000 48.84000 C ? A ? 307 1
   ATOM 2330 CD . GLU A 350 ? 17.49600 19.52700 32.31000 1.000 62.36000 C ? A ? 307 1
   ATOM 2331 OE1 . GLU A 350 ? 16.89900 18.61400 32.91800 1.000 62.36000 O ? A ? 307 1
   ATOM 2332 OE2 . GLU A 350 ? 17.23900 20.73900 32.47100 1.000 67.89000 O ? A ? 307 1
   ATOM 2333 N . GLY A 351 ? 19.33400 14.81800 29.45700 1.000 40.95000 N ? A ? 308 1
   ATOM 2334 CA . GLY A 351 ? 19.33200 13.98900 28.27100 1.000 46.82000 C ? A ? 308 1
   ATOM 2335 C . GLY A 351 ? 19.80400 14.68500 27.01400 1.000 45.77000 C ? A ? 308 1
   ATOM 2336 O . GLY A 351 ? 20.04400 14.01500 26.00500 1.000 43.97000 O ? A ? 308 1
   ATOM 2337 N . ILE A 352 ? 19.92100 16.01100 27.02900 1.000 46.08000 N ? A ? 309 1
   ATOM 2338 CA . ILE A 352 ? 20.46900 16.76900 25.90600 1.000 48.58000 C ? A ? 309 1
   ATOM 2339 C . ILE A 352 ? 21.98500 16.59800 25.95200 1.000 52.41000 C ? A ? 309 1
   ATOM 2340 O . ILE A 352 ? 22.64300 17.08300 26.88100 1.000 56.07000 O ? A ? 309 1
   ATOM 2341 CB . ILE A 352 ? 20.07300 18.24800 25.96300 1.000 38.70000 C ? A ? 309 1
   ATOM 2342 CG1 . ILE A 352 ? 18.59900 18.42300 26.32800 1.000 37.07000 C ? A ? 309 1
   ATOM 2343 CG2 . ILE A 352 ? 20.43100 18.93500 24.64600 1.000 45.67000 C ? A ? 309 1
   ATOM 2344 CD1 . ILE A 352 ? 17.63100 17.63700 25.45800 1.000 44.57000 C ? A ? 309 1
   ATOM 2345 N . THR A 353 ? 22.55100 15.91500 24.95400 1.000 51.53000 N ? A ? 310 1
   ATOM 2346 CA . THR A 353 ? 23.98900 15.72500 24.89100 1.000 42.66000 C ? A ? 310 1
   ATOM 2347 C . THR A 353 ? 24.60000 16.61100 23.81700 1.000 41.28000 C ? A ? 310 1
   ATOM 2348 O . THR A 353 ? 23.90300 17.23800 23.01900 1.000 48.37000 O ? A ? 310 1
   ATOM 2349 CB . THR A 353 ? 24.31300 14.25400 24.63200 1.000 44.09000 C ? A ? 310 1
   ATOM 2350 OG1 . THR A 353 ? 23.55300 13.78200 23.51200 1.000 45.90000 O ? A ? 310 1
   ATOM 2351 CG2 . THR A 353 ? 24.01100 13.40600 25.84900 1.000 49.16000 C ? A ? 310 1
   ATOM 2352 N . ASP A 354 ? 25.92700 16.65500 23.80900 1.000 42.33000 N ? A ? 311 1
   ATOM 2353 CA . ASP A 354 ? 26.64300 17.39100 22.77900 1.000 44.10000 C ? A ? 311 1
   ATOM 2354 C . ASP A 354 ? 26.64200 16.67700 21.43600 1.000 43.49000 C ? A ? 311 1
   ATOM 2355 O . ASP A 354 ? 27.26600 17.16900 20.49100 1.000 48.92000 O ? A ? 311 1
   ATOM 2356 CB . ASP A 354 ? 28.08200 17.66000 23.22300 1.000 50.18000 C ? A ? 311 1
   ATOM 2357 CG . ASP A 354 ? 28.17000 18.73700 24.28200 1.000 53.41000 C ? A ? 311 1
   ATOM 2358 OD1 . ASP A 354 ? 27.11600 19.30200 24.64200 1.000 54.92000 O ? A ? 311 1
   ATOM 2359 OD2 . ASP A 354 ? 29.29100 19.01800 24.74800 1.000 55.59000 O ? A ? 311 1
   ATOM 2360 N . GLY A 355 ? 25.95800 15.54400 21.32600 1.000 50.40000 N ? A ? 312 1
   ATOM 2361 CA . GLY A 355 ? 25.84000 14.85000 20.06100 1.000 49.63000 C ? A ? 312 1
   ATOM 2362 C . GLY A 355 ? 24.40600 14.75000 19.58700 1.000 43.08000 C ? A ? 312 1
   ATOM 2363 O . GLY A 355 ? 24.14600 14.31400 18.46300 1.000 43.53000 O ? A ? 312 1
   ATOM 2364 N . LEU A 356 ? 23.46500 15.15500 20.43600 1.000 43.14000 N ? A ? 313 1
   ATOM 2365 CA . LEU A 356 ? 22.05200 15.06900 20.08300 1.000 45.45000 C ? A ? 313 1
   ATOM 2366 C . LEU A 356 ? 21.72700 16.01000 18.93000 1.000 38.81000 C ? A ? 313 1
   ATOM 2367 O . LEU A 356 ? 21.94700 17.22200 19.02500 1.000 41.48000 O ? A ? 313 1
   ATOM 2368 CB . LEU A 356 ? 21.18500 15.40200 21.29700 1.000 35.50000 C ? A ? 313 1
   ATOM 2369 CG . LEU A 356 ? 19.68100 15.30800 21.04800 1.000 39.99000 C ? A ? 313 1
   ATOM 2370 CD1 . LEU A 356 ? 19.25700 13.85500 20.84900 1.000 43.82000 C ? A ? 313 1
   ATOM 2371 CD2 . LEU A 356 ? 18.90200 15.95600 22.18000 1.000 45.10000 C ? A ? 313 1
   ATOM 2372 N . VAL A 357 ? 21.20700 15.45300 17.84100 1.000 31.51000 N ? A ? 314 1
   ATOM 2373 CA . VAL A 357 ? 20.76600 16.22400 16.69000 1.000 45.07000 C ? A ? 314 1
   ATOM 2374 C . VAL A 357 ? 19.28100 15.96500 16.49000 1.000 39.09000 C ? A ? 314 1
   ATOM 2375 O . VAL A 357 ? 18.81500 14.82200 16.60000 1.000 38.29000 O ? A ? 314 1
   ATOM 2376 CB . VAL A 357 ? 21.57900 15.87600 15.42200 1.000 43.99000 C ? A ? 314 1
   ATOM 2377 CG1 . VAL A 357 ? 22.28500 14.54300 15.58200 1.000 45.39000 C ? A ? 314 1
   ATOM 2378 CG2 . VAL A 357 ? 20.68900 15.86800 14.17700 1.000 35.35000 C ? A ? 314 1
   ATOM 2379 N . ARG A 358 ? 18.53800 17.03600 16.22000 1.000 34.19000 N ? A ? 315 1
   ATOM 2380 CA . ARG A 358 ? 17.11100 16.96200 15.95500 1.000 31.29000 C ? A ? 315 1
   ATOM 2381 C . ARG A 358 ? 16.85800 17.23200 14.47800 1.000 33.00000 C ? A ? 315 1
   ATOM 2382 O . ARG A 358 ? 17.54700 18.04900 13.86100 1.000 34.02000 O ? A ? 315 1
   ATOM 2383 CB . ARG A 358 ? 16.34600 17.96600 16.81800 1.000 25.26000 C ? A ? 315 1
   ATOM 2384 CG . ARG A 358 ? 14.84600 17.75000 16.86000 1.000 30.55000 C ? A ? 315 1
   ATOM 2385 CD . ARG A 358 ? 14.12400 18.97500 17.40500 1.000 26.14000 C ? A ? 315 1
   ATOM 2386 NE . ARG A 358 ? 14.28600 20.13200 16.53200 1.000 29.25000 N ? A ? 315 1
   ATOM 2387 CZ . ARG A 358 ? 13.66200 21.29100 16.69400 1.000 39.51000 C ? A ? 315 1
   ATOM 2388 NH1 . ARG A 358 ? 12.81600 21.48600 17.69100 1.000 30.18000 N ? A ? 315 1
   ATOM 2389 NH2 . ARG A 358 ? 13.89300 22.27900 15.83400 1.000 40.50000 N ? A ? 315 1
   ATOM 2390 N . ILE A 359 ? 15.88000 16.53200 13.90800 1.000 30.78000 N ? A ? 316 1
   ATOM 2391 CA . ILE A 359 ? 15.49800 16.71800 12.51700 1.000 29.05000 C ? A ? 316 1
   ATOM 2392 C . ILE A 359 ? 13.99000 16.86800 12.44100 1.000 22.31000 C ? A ? 316 1
   ATOM 2393 O . ILE A 359 ? 13.24700 16.29800 13.24600 1.000 26.69000 O ? A ? 316 1
   ATOM 2394 CB . ILE A 359 ? 15.96100 15.55100 11.61500 1.000 27.84000 C ? A ? 316 1
   ATOM 2395 CG1 . ILE A 359 ? 15.40700 14.22500 12.14000 1.000 30.06000 C ? A ? 316 1
   ATOM 2396 CG2 . ILE A 359 ? 17.47900 15.52800 11.49500 1.000 28.53000 C ? A ? 316 1
   ATOM 2397 CD1 . ILE A 359 ? 15.52700 13.07800 11.16100 1.000 30.18000 C ? A ? 316 1
   ATOM 2398 N . SER A 360 ? 13.54400 17.64300 11.45800 1.000 24.76000 N ? A ? 317 1
   ATOM 2399 CA . SER A 360 ? 12.13400 17.81800 11.12700 1.000 28.17000 C ? A ? 317 1
   ATOM 2400 C . SER A 360 ? 11.93200 17.29900 9.70900 1.000 22.21000 C ? A ? 317 1
   ATOM 2401 O . SER A 360 ? 12.34500 17.94800 8.74000 1.000 19.48000 O ? A ? 317 1
   ATOM 2402 CB . SER A 360 ? 11.71700 19.28300 11.24400 1.000 27.07000 C ? A ? 317 1
   ATOM 2403 OG . SER A 360 ? 10.36100 19.45700 10.86500 1.000 27.00000 O ? A ? 317 1
   ATOM 2404 N . VAL A 361 ? 11.30400 16.13200 9.59200 1.000 17.29000 N ? A ? 318 1
   ATOM 2405 CA . VAL A 361 ? 11.16700 15.47200 8.30000 1.000 20.03000 C ? A ? 318 1
   ATOM 2406 C . VAL A 361 ? 10.15500 16.23000 7.44900 1.000 24.27000 C ? A ? 318 1
   ATOM 2407 O . VAL A 361 ? 8.99200 16.38800 7.83800 1.000 23.48000 O ? A ? 318 1
   ATOM 2408 CB . VAL A 361 ? 10.75300 14.00600 8.47600 1.000 23.63000 C ? A ? 318 1
   ATOM 2409 CG1 . VAL A 361 ? 10.63500 13.33200 7.12700 1.000 19.21000 C ? A ? 318 1
   ATOM 2410 CG2 . VAL A 361 ? 11.75300 13.27700 9.36300 1.000 18.11000 C ? A ? 318 1
   ATOM 2411 N . GLY A 362 ? 10.59700 16.69700 6.28200 1.000 19.78000 N ? A ? 319 1
   ATOM 2412 CA . GLY A 362 ? 9.73300 17.37400 5.33700 1.000 20.43000 C ? A ? 319 1
   ATOM 2413 C . GLY A 362 ? 8.95700 16.39600 4.47600 1.000 24.49000 C ? A ? 319 1
   ATOM 2414 O . GLY A 362 ? 8.73600 15.24000 4.84400 1.000 20.96000 O ? A ? 319 1
   ATOM 2415 N . ILE A 363 ? 8.54100 16.87300 3.30600 1.000 22.50000 N ? A ? 320 1
   ATOM 2416 CA . ILE A 363 ? 7.72600 16.08000 2.39500 1.000 23.08000 C ? A ? 320 1
   ATOM 2417 C . ILE A 363 ? 8.50700 15.69400 1.14000 1.000 23.25000 C ? A ? 320 1
   ATOM 2418 O . ILE A 363 ? 7.91100 15.37500 0.11200 1.000 23.24000 O ? A ? 320 1
   ATOM 2419 CB . ILE A 363 ? 6.41600 16.80000 2.03400 1.000 27.40000 C ? A ? 320 1
   ATOM 2420 CG1 . ILE A 363 ? 6.70400 18.08800 1.26100 1.000 20.09000 C ? A ? 320 1
   ATOM 2421 CG2 . ILE A 363 ? 5.59400 17.07900 3.29200 1.000 18.65000 C ? A ? 320 1
   ATOM 2422 CD1 . ILE A 363 ? 5.53100 18.57600 0.44000 1.000 19.05000 C ? A ? 320 1
   ATOM 2423 N . GLU A 364 ? 9.83500 15.71700 1.20800 1.000 23.10000 N ? A ? 321 1
   ATOM 2424 CA . GLU A 364 ? 10.64700 15.20200 0.12000 1.000 25.68000 C ? A ? 321 1
   ATOM 2425 C . GLU A 364 ? 10.43100 13.69600 -0.03200 1.000 29.55000 C ? A ? 321 1
   ATOM 2426 O . GLU A 364 ? 9.79000 13.04400 0.79700 1.000 34.43000 O ? A ? 321 1
   ATOM 2427 CB . GLU A 364 ? 12.12500 15.50700 0.36200 1.000 22.24000 C ? A ? 321 1
   ATOM 2428 CG . GLU A 364 ? 12.46000 16.98500 0.45800 1.000 25.01000 C ? A ? 321 1
   ATOM 2429 CD . GLU A 364 ? 12.48900 17.49100 1.89000 1.000 27.14000 C ? A ? 321 1
   ATOM 2430 OE1 . GLU A 364 ? 11.95600 16.80100 2.78400 1.000 22.66000 O ? A ? 321 1
   ATOM 2431 OE2 . GLU A 364 ? 13.05700 18.57700 2.12500 1.000 25.96000 O ? A ? 321 1
   ATOM 2432 N . ASP A 365 ? 10.97300 13.14400 -1.11400 1.000 28.71000 N ? A ? 322 1
   ATOM 2433 CA . ASP A 365 ? 10.87700 11.70800 -1.34800 1.000 35.19000 C ? A ? 322 1
   ATOM 2434 C . ASP A 365 ? 11.54800 10.93100 -0.21900 1.000 31.79000 C ? A ? 322 1
   ATOM 2435 O . ASP A 365 ? 12.64600 11.27500 0.23000 1.000 24.83000 O ? A ? 322 1
   ATOM 2436 CB . ASP A 365 ? 11.51300 11.34600 -2.69000 1.000 35.59000 C ? A ? 322 1
   ATOM 2437 CG . ASP A 365 ? 11.61100 9.85100 -2.90400 1.000 39.13000 C ? A ? 322 1
   ATOM 2438 OD1 . ASP A 365 ? 10.59200 9.23700 -3.28200 1.000 45.22000 O ? A ? 322 1
   ATOM 2439 OD2 . ASP A 365 ? 12.70700 9.29000 -2.69000 1.000 40.23000 O ? A ? 322 1
   ATOM 2440 N . THR A 366 ? 10.87300 9.87100 0.23300 1.000 30.85000 N ? A ? 323 1
   ATOM 2441 CA . THR A 366 ? 11.33800 9.11000 1.39000 1.000 34.53000 C ? A ? 323 1
   ATOM 2442 C . THR A 366 ? 12.72900 8.53200 1.15600 1.000 38.53000 C ? A ? 323 1
   ATOM 2443 O . THR A 366 ? 13.62600 8.67400 1.99800 1.000 38.87000 O ? A ? 323 1
   ATOM 2444 CB . THR A 366 ? 10.34700 7.98800 1.70400 1.000 29.47000 C ? A ? 323 1
   ATOM 2445 OG1 . THR A 366 ? 9.04700 8.54200 1.94200 1.000 31.22000 O ? A ? 323 1
   ATOM 2446 CG2 . THR A 366 ? 10.79800 7.20500 2.92400 1.000 28.77000 C ? A ? 323 1
   ATOM 2447 N . GLU A 367 ? 12.92200 7.86600 0.01500 1.000 39.44000 N ? A ? 324 1
   ATOM 2448 CA . GLU A 367 ? 14.19900 7.21900 -0.25500 1.000 33.85000 C ? A ? 324 1
   ATOM 2449 C . GLU A 367 ? 15.33200 8.23300 -0.30700 1.000 34.43000 C ? A ? 324 1
   ATOM 2450 O . GLU A 367 ? 16.43200 7.96300 0.18300 1.000 42.60000 O ? A ? 324 1
   ATOM 2451 CB . GLU A 367 ? 14.12300 6.42900 -1.56000 1.000 39.02000 C ? A ? 324 1
   ATOM 2452 CG . GLU A 367 ? 13.05800 5.35000 -1.55900 1.000 48.34000 C ? A ? 324 1
   ATOM 2453 CD . GLU A 367 ? 13.08200 4.50800 -2.81700 1.000 47.01000 C ? A ? 324 1
   ATOM 2454 OE1 . GLU A 367 ? 14.10800 4.53300 -3.52800 1.000 49.59000 O ? A ? 324 1
   ATOM 2455 OE2 . GLU A 367 ? 12.07600 3.82300 -3.09600 1.000 56.20000 O ? A ? 324 1
   ATOM 2456 N . ASP A 368 ? 15.08300 9.40800 -0.88800 1.000 36.97000 N ? A ? 325 1
   ATOM 2457 CA . ASP A 368 ? 16.12800 10.42500 -0.95400 1.000 33.50000 C ? A ? 325 1
   ATOM 2458 C . ASP A 368 ? 16.51600 10.91600 0.43400 1.000 36.98000 C ? A ? 325 1
   ATOM 2459 O . ASP A 368 ? 17.70500 11.06800 0.72900 1.000 38.02000 O ? A ? 325 1
   ATOM 2460 CB . ASP A 368 ? 15.67700 11.59600 -1.82200 1.000 38.46000 C ? A ? 325 1
   ATOM 2461 CG . ASP A 368 ? 15.87100 11.33800 -3.30100 1.000 42.75000 C ? A ? 325 1
   ATOM 2462 OD1 . ASP A 368 ? 16.28600 10.21600 -3.66300 1.000 51.64000 O ? A ? 325 1
   ATOM 2463 OD2 . ASP A 368 ? 15.61600 12.26200 -4.10200 1.000 40.43000 O ? A ? 325 1
   ATOM 2464 N . LEU A 369 ? 15.53200 11.17200 1.29900 1.000 36.86000 N ? A ? 326 1
   ATOM 2465 CA . LEU A 369 ? 15.83800 11.60500 2.65900 1.000 36.99000 C ? A ? 326 1
   ATOM 2466 C . LEU A 369 ? 16.63400 10.54100 3.40400 1.000 35.93000 C ? A ? 326 1
   ATOM 2467 O . LEU A 369 ? 17.65600 10.84000 4.04000 1.000 35.69000 O ? A ? 326 1
   ATOM 2468 CB . LEU A 369 ? 14.54700 11.93400 3.41100 1.000 32.91000 C ? A ? 326 1
   ATOM 2469 CG . LEU A 369 ? 13.81000 13.21300 3.01100 1.000 31.36000 C ? A ? 326 1
   ATOM 2470 CD1 . LEU A 369 ? 12.58100 13.41200 3.88400 1.000 27.71000 C ? A ? 326 1
   ATOM 2471 CD2 . LEU A 369 ? 14.73500 14.41700 3.09900 1.000 27.68000 C ? A ? 326 1
   ATOM 2472 N . VAL A 370 ? 16.18000 9.28600 3.32600 1.000 33.76000 N ? A ? 327 1
   ATOM 2473 CA . VAL A 370 ? 16.87200 8.20100 4.01600 1.000 32.22000 C ? A ? 327 1
   ATOM 2474 C . VAL A 370 ? 18.30300 8.07400 3.50900 1.000 40.20000 C ? A ? 327 1
   ATOM 2475 O . VAL A 370 ? 19.25400 8.03900 4.29800 1.000 39.28000 O ? A ? 327 1
   ATOM 2476 CB . VAL A 370 ? 16.10000 6.87900 3.86000 1.000 37.92000 C ? A ? 327 1
   ATOM 2477 CG1 . VAL A 370 ? 16.89000 5.73600 4.47600 1.000 36.87000 C ? A ? 327 1
   ATOM 2478 CG2 . VAL A 370 ? 14.72900 6.98500 4.50600 1.000 39.96000 C ? A ? 327 1
   ATOM 2479 N . ASP A 371 ? 18.47700 8.00500 2.18300 1.000 39.78000 N ? A ? 328 1
   ATOM 2480 CA . ASP A 371 ? 19.80600 7.82200 1.60600 1.000 41.66000 C ? A ? 328 1
   ATOM 2481 C . ASP A 371 ? 20.71600 8.99700 1.92500 1.000 43.00000 C ? A ? 328 1
   ATOM 2482 O . ASP A 371 ? 21.90500 8.81000 2.20200 1.000 43.56000 O ? A ? 328 1
   ATOM 2483 CB . ASP A 371 ? 19.70900 7.63700 0.09000 1.000 37.21000 C ? A ? 328 1
   ATOM 2484 CG . ASP A 371 ? 19.00100 6.35900 -0.30200 1.000 39.28000 C ? A ? 328 1
   ATOM 2485 OD1 . ASP A 371 ? 18.71000 5.53100 0.58700 1.000 46.21000 O ? A ? 328 1
   ATOM 2486 OD2 . ASP A 371 ? 18.73300 6.18600 -1.50900 1.000 49.22000 O ? A ? 328 1
   ATOM 2487 N . ASP A 372 ? 20.17800 10.21700 1.88900 1.000 39.16000 N ? A ? 329 1
   ATOM 2488 CA . ASP A 372 ? 20.99200 11.39500 2.15000 1.000 36.69000 C ? A ? 329 1
   ATOM 2489 C . ASP A 372 ? 21.47500 11.41400 3.59500 1.000 39.48000 C ? A ? 329 1
   ATOM 2490 O . ASP A 372 ? 22.66200 11.63700 3.86200 1.000 34.35000 O ? A ? 329 1
   ATOM 2491 CB . ASP A 372 ? 20.18500 12.64800 1.81300 1.000 34.43000 C ? A ? 329 1
   ATOM 2492 CG . ASP A 372 ? 20.96600 13.92100 2.02100 1.000 45.51000 C ? A ? 329 1
   ATOM 2493 OD1 . ASP A 372 ? 22.12000 14.00300 1.54900 1.000 49.30000 O ? A ? 329 1
   ATOM 2494 OD2 . ASP A 372 ? 20.41100 14.84700 2.64600 1.000 38.64000 O ? A ? 329 1
   ATOM 2495 N . LEU A 373 ? 20.57500 11.14100 4.54400 1.000 40.04000 N ? A ? 330 1
   ATOM 2496 CA . LEU A 373 ? 20.99100 11.10800 5.94300 1.000 39.66000 C ? A ? 330 1
   ATOM 2497 C . LEU A 373 ? 21.95600 9.95500 6.20700 1.000 43.05000 C ? A ? 330 1
   ATOM 2498 O . LEU A 373 ? 22.92000 10.10700 6.96800 1.000 47.76000 O ? A ? 330 1
   ATOM 2499 CB . LEU A 373 ? 19.76700 11.01600 6.85400 1.000 40.88000 C ? A ? 330 1
   ATOM 2500 CG . LEU A 373 ? 20.03900 11.26800 8.34100 1.000 34.17000 C ? A ? 330 1
   ATOM 2501 CD1 . LEU A 373 ? 20.76800 12.58900 8.52800 1.000 27.71000 C ? A ? 330 1
   ATOM 2502 CD2 . LEU A 373 ? 18.74100 11.25100 9.13300 1.000 28.62000 C ? A ? 330 1
   ATOM 2503 N . LYS A 374 ? 21.73100 8.80300 5.56700 1.000 42.17000 N ? A ? 331 1
   ATOM 2504 CA . LYS A 374 ? 22.61500 7.65500 5.75100 1.000 46.78000 C ? A ? 331 1
   ATOM 2505 C . LYS A 374 ? 24.01800 7.94400 5.22800 1.000 50.39000 C ? A ? 331 1
   ATOM 2506 O . LYS A 374 ? 25.01200 7.70700 5.92200 1.000 51.74000 O ? A ? 331 1
   ATOM 2507 CB . LYS A 374 ? 22.02500 6.42900 5.05300 1.000 48.56000 C ? A ? 331 1
   ATOM 2508 CG . LYS A 374 ? 22.96300 5.23300 4.97400 1.000 60.52000 C ? A ? 331 1
   ATOM 2509 CD . LYS A 374 ? 23.08200 4.51000 6.31100 1.000 61.71000 C ? A ? 331 1
   ATOM 2510 CE . LYS A 374 ? 23.88200 3.22000 6.17000 1.000 58.16000 C ? A ? 331 1
   ATOM 2511 NZ . LYS A 374 ? 23.30100 2.32300 5.13200 1.000 48.40000 N ? A ? 331 1
   ATOM 2512 N . GLN A 375 ? 24.12100 8.45900 4.00300 1.000 47.89000 N ? A ? 332 1
   ATOM 2513 CA . GLN A 375 ? 25.43300 8.75900 3.44300 1.000 46.89000 C ? A ? 332 1
   ATOM 2514 C . GLN A 375 ? 26.10800 9.90300 4.18900 1.000 47.36000 C ? A ? 332 1
   ATOM 2515 O . GLN A 375 ? 27.34200 9.95900 4.24500 1.000 48.14000 O ? A ? 332 1
   ATOM 2516 CB . GLN A 375 ? 25.31000 9.06800 1.94700 1.000 46.42000 C ? A ? 332 1
   ATOM 2517 CG . GLN A 375 ? 24.55100 10.34300 1.61300 1.000 49.59000 C ? A ? 332 1
   ATOM 2518 CD . GLN A 375 ? 25.44200 11.56100 1.62500 1.000 50.42000 C ? A ? 332 1
   ATOM 2519 OE1 . GLN A 375 ? 26.62300 11.47400 1.29600 1.000 42.00000 O ? A ? 332 1
   ATOM 2520 NE2 . GLN A 375 ? 24.88800 12.70300 2.01900 1.000 49.55000 N ? A ? 332 1
   ATOM 2521 N . ALA A 376 ? 25.32600 10.81700 4.77500 1.000 53.03000 N ? A ? 333 1
   ATOM 2522 CA . ALA A 376 ? 25.92100 11.85000 5.61500 1.000 48.27000 C ? A ? 333 1
   ATOM 2523 C . ALA A 376 ? 26.49100 11.25100 6.89500 1.000 49.89000 C ? A ? 333 1
   ATOM 2524 O . ALA A 376 ? 27.55400 11.67300 7.36700 1.000 54.33000 O ? A ? 333 1
   ATOM 2525 CB . ALA A 376 ? 24.88400 12.92900 5.92900 1.000 53.37000 C ? A ? 333 1
   ATOM 2526 N . LEU A 377 ? 25.79700 10.27100 7.47500 1.000 51.12000 N ? A ? 334 1
   ATOM 2527 CA . LEU A 377 ? 26.34000 9.55500 8.62600 1.000 53.90000 C ? A ? 334 1
   ATOM 2528 C . LEU A 377 ? 27.57200 8.74400 8.25800 1.000 60.68000 C ? A ? 334 1
   ATOM 2529 O . LEU A 377 ? 28.43900 8.51400 9.11200 1.000 60.70000 O ? A ? 334 1
   ATOM 2530 CB . LEU A 377 ? 25.27200 8.63900 9.22200 1.000 45.88000 C ? A ? 334 1
   ATOM 2531 CG . LEU A 377 ? 24.07800 9.29000 9.95500 1.000 52.02000 C ? A ? 334 1
   ATOM 2532 CD1 . LEU A 377 ? 22.92000 8.31300 9.99400 1.000 51.10000 C ? A ? 334 1
   ATOM 2533 CD2 . LEU A 377 ? 24.49000 9.70000 11.35500 1.000 47.23000 C ? A ? 334 1
   ATOM 2534 N . ASP A 378 ? 27.65900 8.30200 6.99900 1.000 59.13000 N ? A ? 335 1
   ATOM 2535 CA . ASP A 378 ? 28.75600 7.43500 6.57500 1.000 49.55000 C ? A ? 335 1
   ATOM 2536 C . ASP A 378 ? 30.11200 8.12500 6.64100 1.000 56.60000 C ? A ? 335 1
   ATOM 2537 O . ASP A 378 ? 31.13800 7.44100 6.70900 1.000 64.66000 O ? A ? 335 1
   ATOM 2538 CB . ASP A 378 ? 28.50300 6.91100 5.15800 1.000 58.07000 C ? A ? 335 1
   ATOM 2539 CG . ASP A 378 ? 27.69600 5.63500 5.15300 1.000 50.54000 C ? A ? 335 1
   ATOM 2540 OD1 . ASP A 378 ? 27.89900 4.79400 6.06600 1.000 57.43000 O ? A ? 335 1
   ATOM 2541 OD2 . ASP A 378 ? 26.84600 5.45100 4.25000 1.000 55.21000 O ? A ? 335 1
   ATOM 2542 N . THR A 379 ? 30.14400 9.45400 6.63000 1.000 56.47000 N ? A ? 336 1
   ATOM 2543 CA . THR A 379 ? 31.40800 10.17300 6.71500 1.000 61.25000 C ? A ? 336 1
   ATOM 2544 C . THR A 379 ? 31.91300 10.31500 8.14300 1.000 57.20000 C ? A ? 336 1
   ATOM 2545 O . THR A 379 ? 32.91500 11.00400 8.35600 1.000 66.00000 O ? A ? 336 1
   ATOM 2546 CB . THR A 379 ? 31.28400 11.56400 6.08100 1.000 55.27000 C ? A ? 336 1
   ATOM 2547 OG1 . THR A 379 ? 30.38800 12.36900 6.85600 1.000 53.58000 O ? A ? 336 1
   ATOM 2548 CG2 . THR A 379 ? 30.77000 11.45700 4.66000 1.000 56.12000 C ? A ? 336 1
   ATOM 2549 N . LEU A 380 ? 31.25100 9.69300 9.11200 1.000 56.38000 N ? A ? 337 1
   ATOM 2550 CA . LEU A 380 ? 31.65200 9.79100 10.50900 1.000 63.49000 C ? A ? 337 1
   ATOM 2551 C . LEU A 380 ? 32.66900 8.71300 10.86700 1.000 60.56000 C ? A ? 337 1
   ATOM 2552 O . LEU A 380 ? 33.06100 8.58000 12.02600 1.000 64.84000 O ? A ? 337 1
   ATOM 2553 CB . LEU A 380 ? 30.42900 9.68500 11.42400 1.000 55.46000 C ? A ? 337 1
   ATOM 2554 CG . LEU A 380 ? 29.34700 10.75500 11.25500 1.000 54.33000 C ? A ? 337 1
   ATOM 2555 CD1 . LEU A 380 ? 28.24000 10.56100 12.27900 1.000 52.98000 C ? A ? 337 1
   ATOM 2556 CD2 . LEU A 380 ? 29.94300 12.14900 11.36100 1.000 60.42000 C ? A ? 337 1
   HETATM 2557 O . HOH S 2 ? -7.18700 16.77800 2.12800 1.000 14.39000 O ? B ? . 1
   HETATM 2558 O . HOH S 3 ? -1.64100 23.97300 1.15700 1.000 23.03000 O ? B ? . 1
   HETATM 2559 O . HOH S 4 ? 5.00600 20.79300 5.65200 1.000 22.07000 O ? B ? . 1
   HETATM 2560 O . HOH S 5 ? 8.81900 13.00100 3.18900 1.000 24.92000 O ? B ? . 1
   HETATM 2561 O . HOH S 6 ? 8.54400 17.39400 10.55300 1.000 28.03000 O ? B ? . 1
   HETATM 2562 O . HOH S 8 ? -8.30600 18.72300 20.35000 1.000 28.08000 O ? B ? . 1
   HETATM 2563 O . HOH S 9 ? -2.01900 37.23700 23.49700 1.000 20.30000 O ? B ? . 1
   HETATM 2564 O . HOH S 10 ? -9.48000 34.98100 17.02400 1.000 21.78000 O ? B ? . 1
   HETATM 2565 O . HOH S 13 ? 0.14400 21.76400 14.72300 1.000 19.12000 O ? B ? . 1
   HETATM 2566 O . HOH S 16 ? 1.87500 17.70200 19.92500 1.000 30.19000 O ? B ? . 1
   HETATM 2567 O . HOH S 18 ? 12.23600 31.71700 9.00000 1.000 29.95000 O ? B ? . 1
   HETATM 2568 O . HOH S 19 ? -14.45100 19.19100 23.35800 1.000 36.23000 O ? B ? . 1
   HETATM 2569 O . HOH S 22 ? 2.32700 36.98900 12.68100 1.000 16.01000 O ? B ? . 1
   HETATM 2570 O . HOH S 23 ? 15.86400 21.06000 3.49000 1.000 34.72000 O ? B ? . 1
   HETATM 2571 O . HOH S 24 ? 1.60200 24.00600 13.58400 1.000 21.61000 O ? B ? . 1
   HETATM 2572 O . HOH S 25 ? 5.75800 14.92800 27.07400 1.000 32.25000 O ? B ? . 1
   HETATM 2573 O . HOH S 26 ? 12.72000 6.01300 21.66400 1.000 46.45000 O ? B ? . 1
   HETATM 2574 O . HOH S 28 ? 8.98500 26.11400 3.52900 1.000 36.47000 O ? B ? . 1
   HETATM 2575 O . HOH S 32 ? -4.08600 47.14300 25.92200 1.000 27.36000 O ? B ? . 1
   HETATM 2576 O . HOH S 33 ? -8.70700 35.61900 19.84000 1.000 45.58000 O ? B ? . 1
   HETATM 2577 O . HOH S 36 ? -8.88900 13.86600 13.18100 1.000 40.10000 O ? B ? . 1
   HETATM 2578 O . HOH S 37 ? 0.00000 26.32100 0.00000 1.000 33.22000 O ? B ? . 1
   HETATM 2579 O . HOH S 38 ? 4.82800 10.81500 17.41400 1.000 27.20000 O ? B ? . 1
   HETATM 2580 O . HOH S 39 ? -0.23400 41.50200 22.71900 1.000 18.20000 O ? B ? . 1
   HETATM 2581 O . HOH S 40 ? -17.31000 21.72300 9.97100 1.000 40.81000 O ? B ? . 1
   HETATM 2582 O . HOH S 42 ? 3.43400 28.54900 6.26400 1.000 41.67000 O ? B ? . 1
   HETATM 2583 O . HOH S 45 ? 4.55100 25.29200 24.51200 1.000 34.40000 O ? B ? . 1
   HETATM 2584 O . HOH S 46 ? -12.57000 19.56400 29.99100 1.000 36.07000 O ? B ? . 1
   HETATM 2585 O . HOH S 47 ? 8.44800 9.49600 -1.33300 1.000 31.40000 O ? B ? . 1
   HETATM 2586 O . HOH S 49 ? -4.36400 9.35100 26.93100 1.000 40.47000 O ? B ? . 1
   HETATM 2587 O . HOH S 51 ? 15.16800 20.02100 13.87400 1.000 34.65000 O ? B ? . 1
   HETATM 2588 O . HOH S 54 ? 5.08700 36.81300 42.25800 1.000 49.75000 O ? B ? . 1
   HETATM 2589 O . HOH S 57 ? -1.26900 9.72000 1.53800 1.000 30.94000 O ? B ? . 1
   HETATM 2590 O . HOH S 60 ? 28.97000 24.08200 35.31700 1.000 41.17000 O ? B ? . 1
   HETATM 2591 O . HOH S 61 ? 4.54300 28.51100 8.47800 1.000 32.19000 O ? B ? . 1
   HETATM 2592 O . HOH S 64 ? 1.80500 6.87400 10.63600 1.000 31.18000 O ? B ? . 1
   HETATM 2593 O . HOH S 65 ? 6.27100 25.76200 8.32300 1.000 21.04000 O ? B ? . 1
   HETATM 2594 O . HOH S 67 ? -7.11900 37.18400 15.24400 1.000 28.47000 O ? B ? . 1
   HETATM 2595 O . HOH S 69 ? -13.12100 22.19600 26.28700 1.000 27.27000 O ? B ? . 1
   HETATM 2596 O . HOH S 71 ? -0.72800 8.44000 8.39900 1.000 24.54000 O ? B ? . 1
   HETATM 2597 O . HOH S 72 ? -6.85200 12.20900 20.01000 1.000 24.13000 O ? B ? . 1
   HETATM 2598 O . HOH S 73 ? -13.96000 22.53600 28.69200 1.000 36.65000 O ? B ? . 1
   HETATM 2599 O . HOH S 77 ? 3.89800 35.71100 9.51300 1.000 35.47000 O ? B ? . 1
   HETATM 2600 O . HOH S 81 ? -7.69900 11.50000 17.20200 1.000 39.43000 O ? B ? . 1
   HETATM 2601 O . HOH S 84 ? 1.63400 12.53200 22.70600 1.000 28.84000 O ? B ? . 1
   HETATM 2602 O . HOH S 87 ? -13.02500 18.75100 25.65200 1.000 27.68000 O ? B ? . 1
   HETATM 2603 O . HOH S 90 ? -14.01500 17.63800 21.54600 1.000 39.33000 O ? B ? . 1
   HETATM 2604 O . HOH S 100 ? -0.18500 38.60600 10.92600 1.000 29.09000 O ? B ? . 1
   HETATM 2605 O . HOH S 102 ? -16.61000 23.27700 15.74600 1.000 34.50000 O ? B ? . 1
   HETATM 2606 O . HOH S 113 ? 0.67400 12.03800 1.27600 1.000 22.80000 O ? B ? . 1
   HETATM 2607 O . HOH S 118 ? -3.83300 39.09200 22.39300 1.000 36.24000 O ? B ? . 1
   HETATM 2608 O . HOH S 121 ? 10.30600 20.26400 8.42000 1.000 27.24000 O ? B ? . 1
   HETATM 2609 O . HOH S 126 ? 9.70100 6.53000 -2.00000 1.000 33.62000 O ? B ? . 1
   HETATM 2610 O . HOH S 145 ? -4.79600 17.53300 3.05100 1.000 24.63000 O ? B ? . 1
   HETATM 2611 O . HOH S 147 ? 22.29000 23.31000 5.90400 1.000 41.15000 O ? B ? . 1
   HETATM 2612 O . HOH S 150 ? 2.28000 -1.20700 23.01500 1.000 37.94000 O ? B ? . 1
   HETATM 2613 O . HOH S 159 ? 15.87400 3.61200 20.18500 1.000 51.24000 O ? B ? . 1
   HETATM 2614 O . HOH S 160 ? 6.34500 7.73800 0.52000 1.000 31.89000 O ? B ? . 1
   HETATM 2615 O . HOH S 163 ? 15.04400 2.30100 6.51100 1.000 36.99000 O ? B ? . 1
   HETATM 2616 O . HOH S 171 ? 3.60100 20.18600 20.77100 1.000 30.29000 O ? B ? . 1
   HETATM 2617 O . HOH S 175 ? 8.58900 30.87400 9.26700 1.000 48.73000 O ? B ? . 1
   HETATM 2618 O . HOH S 176 ? 15.43800 22.58700 12.88700 1.000 33.35000 O ? B ? . 1
   HETATM 2619 O . HOH S 178 ? 6.83600 3.97400 4.57400 1.000 34.10000 O ? B ? . 1
   HETATM 2620 O . HOH S 180 ? -15.02400 17.03200 28.14100 1.000 36.78000 O ? B ? . 1
   HETATM 2621 O . HOH S 181 ? 9.49100 11.12300 -5.37000 1.000 33.70000 O ? B ? . 1
   HETATM 2622 O . HOH S 196 ? -12.13500 16.47000 32.05700 1.000 36.93000 O ? B ? . 1
   HETATM 2623 O . HOH S 201 ? 4.76600 22.91500 43.15000 1.000 37.71000 O ? B ? . 1
   HETATM 2624 O . HOH S 202 ? -1.92300 13.21500 45.29900 1.000 43.98000 O ? B ? . 1
   HETATM 2625 O . HOH S 206 ? 10.49300 2.67300 12.03600 1.000 34.41000 O ? B ? . 1
   HETATM 2626 O . HOH S 207 ? -9.89200 35.19400 33.15300 1.000 28.56000 O ? B ? . 1
   HETATM 2627 O . HOH S 208 ? -10.85000 25.53800 40.92600 1.000 37.97000 O ? B ? . 1
   HETATM 2628 O . HOH S 210 ? -19.78900 23.25500 24.23400 1.000 49.12000 O ? B ? . 1
   HETATM 2629 O . HOH S 212 ? 0.00000 0.00000 22.07800 1.000 37.62000 O ? B ? . 1
   HETATM 2630 O . HOH S 223 ? -0.89700 6.91200 10.72800 1.000 36.99000 O ? B ? . 1
   HETATM 2631 O . HOH S 225 ? 0.00000 40.23300 13.59000 1.000 31.09000 O ? B ? . 1
   HETATM 2632 O . HOH S 226 ? -10.26300 12.10400 18.30400 1.000 39.63000 O ? B ? . 1
   HETATM 2633 O . HOH S 229 ? 3.71300 35.72300 6.76600 1.000 53.41000 O ? B ? . 1
   HETATM 2634 O . HOH S 232 ? 9.15700 40.96200 31.05500 1.000 38.21000 O ? B ? . 1
   HETATM 2635 O . HOH S 240 ? -11.43700 15.19600 13.59000 1.000 37.42000 O ? B ? . 1
   HETATM 2636 O . HOH S 268 ? -16.02900 25.47200 13.38400 1.000 39.69000 O ? B ? . 1
   HETATM 2637 O . HOH S 270 ? 22.20800 22.15300 3.11500 1.000 44.41000 O ? B ? . 1
   HETATM 2638 O . HOH S 299 ? 1.07000 5.90100 4.39500 1.000 37.02000 O ? B ? . 1
   HETATM 2639 O . HOH S 309 ? 13.64100 35.54000 8.86400 1.000 45.39000 O ? B ? . 1
   HETATM 2640 O . HOH S 323 ? -10.70400 36.97900 31.07200 1.000 54.14000 O ? B ? . 1
   HETATM 2641 O . HOH S 327 ? 19.38900 13.37300 35.49100 1.000 50.65000 O ? B ? . 1
   HETATM 2642 O . HOH S 340 ? 2.15100 10.62000 31.61400 1.000 31.51000 O ? B ? . 1
   HETATM 2643 O . HOH S 371 ? 21.88200 18.64500 21.50500 1.000 58.53000 O ? B ? . 1
   HETATM 2644 O . HOH S 372 ? 13.06400 35.11900 6.23100 1.000 33.88000 O ? B ? . 1
   HETATM 2645 O . HOH S 373 ? -16.03200 20.46300 15.80800 1.000 72.59000 O ? B ? . 1
   HETATM 2646 O . HOH S 380 ? -17.63500 21.41700 13.66600 1.000 54.52000 O ? B ? . 1
   HETATM 2647 O . HOH S 386 ? -15.51600 27.58100 32.73200 1.000 38.39000 O ? B ? . 1
   HETATM 2648 O . HOH S 388 ? 7.74900 4.76600 2.20400 1.000 46.07000 O ? B ? . 1
   HETATM 2649 O . HOH S 392 ? -13.18800 12.34000 27.58600 1.000 48.78000 O ? B ? . 1
   HETATM 2650 O . HOH S 399 ? 29.10600 0.81500 16.55600 1.000 52.77000 O ? B ? . 1
   HETATM 2651 O . HOH S 401 ? 6.43900 30.09900 0.63200 1.000 31.57000 O ? B ? . 1
   HETATM 2652 O . HOH S 454 ? 24.24300 20.89900 2.58700 1.000 52.38000 O ? B ? . 1
   HETATM 2653 O . HOH S 471 ? 8.84200 25.86400 9.57900 1.000 29.29000 O ? B ? . 1
   HETATM 2654 O . HOH S 482 ? 0.93100 7.68200 6.78000 1.000 32.10000 O ? B ? . 1
   HETATM 2655 O . HOH S 493 ? -10.16600 19.92900 33.92900 1.000 40.46000 O ? B ? . 1
   HETATM 2656 O . HOH S 509 ? 9.39600 29.14900 11.33000 1.000 38.38000 O ? B ? . 1
   HETATM 2657 O . HOH S 512 ? -12.29100 24.99600 37.19400 1.000 35.07000 O ? B ? . 1
   HETATM 2658 O . HOH S 513 ? -1.36200 37.93400 26.25100 1.000 37.22000 O ? B ? . 1
   HETATM 2659 O . HOH S 528 ? -12.16700 36.08900 17.60300 1.000 46.59000 O ? B ? . 1
   HETATM 2660 O . HOH S 530 ? 12.00800 0.57500 13.03200 1.000 56.86000 O ? B ? . 1
   HETATM 2661 O . HOH S 553 ? -11.15800 44.81800 27.13200 1.000 46.67000 O ? B ? . 1
   HETATM 2662 O . HOH S 559 ? 7.14700 10.10300 -6.58800 1.000 39.79000 O ? B ? . 1
   HETATM 2663 O . HOH S 560 ? -14.60400 15.61900 26.10800 1.000 38.85000 O ? B ? . 1
   HETATM 2664 O . HOH S 567 ? 3.13000 6.56300 34.49700 1.000 49.35000 O ? B ? . 1
   HETATM 2665 O . HOH S 572 ? 3.23300 7.10100 37.58800 1.000 42.13000 O ? B ? . 1
   HETATM 2666 O . HOH S 574 ? 5.34100 24.07500 21.45600 1.000 45.97000 O ? B ? . 1
   HETATM 2667 O . HOH S 604 ? 20.29000 24.98200 2.52600 1.000 39.64000 O ? B ? . 1
   HETATM 2668 O . HOH S 606 ? 33.56500 5.87800 12.41300 1.000 47.84000 O ? B ? . 1
   HETATM 2669 O . HOH S 608 ? 5.80100 7.14500 10.94800 1.000 32.41000 O ? B ? . 1
   HETATM 2670 O . HOH S 612 ? -1.50500 12.34500 40.56300 1.000 37.63000 O ? B ? . 1
   HETATM 2671 O . HOH S 659 ? -13.75200 18.62100 33.11700 1.000 44.78000 O ? B ? . 1
   HETATM 2672 O . HOH S 674 ? -13.46400 33.32700 18.08500 1.000 38.01000 O ? B ? . 1
   HETATM 2673 O . HOH S 689 ? 24.10000 -2.06100 12.13800 1.000 63.08000 O ? B ? . 1
   HETATM 2674 O . HOH S 692 ? 9.87700 -1.79500 4.82500 1.000 46.89000 O ? B ? . 1
   HETATM 2675 O . HOH S 696 ? -4.33800 12.24600 41.22600 1.000 39.36000 O ? B ? . 1
   HETATM 2676 O . HOH S 703 ? -10.12600 26.93900 43.27900 1.000 51.78000 O ? B ? . 1
   HETATM 2677 O . HOH S 716 ? 0.00000 40.23400 25.84900 1.000 26.98000 O ? B ? . 1
   HETATM 2678 O . HOH S 718 ? 6.40000 24.58700 44.74100 1.000 43.85000 O ? B ? . 1
   HETATM 2679 O . HOH S 723 ? -12.24600 24.02500 34.18000 1.000 35.94000 O ? B ? . 1
   HETATM 2680 O . HOH S 725 ? -7.39800 9.01700 18.49800 1.000 36.61000 O ? B ? . 1
   HETATM 2681 O . HOH S 754 ? 10.54000 41.14100 39.30400 1.000 43.03000 O ? B ? . 1
   HETATM 2682 O . HOH S 784 ? -17.62400 20.36600 19.07700 1.000 47.49000 O ? B ? . 1
   HETATM 2683 O . HOH S 795 ? -3.76300 7.60900 1.28900 1.000 48.86000 O ? B ? . 1
   HETATM 2684 O . HOH S 802 ? 12.54300 40.94600 37.76700 1.000 34.89000 O ? B ? . 1
   HETATM 2685 O . HOH S 810 ? -13.84200 31.95000 11.63600 1.000 56.22000 O ? B ? . 1
   HETATM 2686 O . HOH S 841 ? 15.54600 6.72600 -4.10000 1.000 39.77000 O ? B ? . 1
   HETATM 2687 O . HOH S 842 ? 15.99200 24.56600 16.90800 1.000 40.34000 O ? B ? . 1
   HETATM 2688 O . HOH S 882 ? 8.19700 30.64500 39.28400 1.000 40.76000 O ? B ? . 1
   HETATM 2689 O . HOH S 901 ? 17.79800 4.30100 -2.97600 1.000 50.23000 O ? B ? . 1
   HETATM 2690 O . HOH S 913 ? -13.77700 35.18900 13.27300 1.000 38.48000 O ? B ? . 1
   HETATM 2691 O . HOH S 918 ? 13.15500 31.07700 11.97900 1.000 50.05000 O ? B ? . 1
   HETATM 2692 O . HOH S 949 ? -7.00000 8.65700 4.14000 1.000 39.43000 O ? B ? . 1
   HETATM 2693 O . HOH S 972 ? 15.19600 22.38300 20.88500 1.000 43.23000 O ? B ? . 1
   HETATM 2694 O . HOH S 983 ? -17.40600 31.15200 19.06100 1.000 40.78000 O ? B ? . 1
   HETATM 2695 O . HOH S 985 ? 32.03900 4.45000 14.51600 1.000 46.54000 O ? B ? . 1
   HETATM 2696 O . HOH S 990 ? -16.87200 9.05200 9.41000 1.000 54.38000 O ? B ? . 1
   HETATM 2697 O . HOH S 1004 ? 16.47500 3.62200 -0.04100 1.000 52.57000 O ? B ? . 1
   HETATM 2698 O . HOH S 1007 ? -16.27500 36.39200 12.92400 1.000 38.05000 O ? B ? . 1
   HETATM 2699 O . HOH S 1009 ? -14.62000 19.68800 28.21000 1.000 44.03000 O ? B ? . 1
   HETATM 2700 O . HOH S 1012 ? 8.35800 9.61100 26.70800 1.000 33.13000 O ? B ? . 1
   HETATM 2701 O . HOH S 1017 ? 13.84700 28.48200 7.67600 1.000 38.19000 O ? B ? . 1
   HETATM 2702 O . HOH S 1021 ? -13.75300 38.28900 31.67800 1.000 36.46000 O ? B ? . 1
   HETATM 2703 O . HOH S 1025 ? 0.48700 13.43000 45.96400 1.000 50.38000 O ? B ? . 1
   HETATM 2704 O . HOH S 1030 ? 12.16300 18.47100 27.57600 1.000 41.49000 O ? B ? . 1
   HETATM 2705 O . HOH S 1050 ? 3.59400 -1.65300 20.86200 1.000 39.83000 O ? B ? . 1
   HETATM 2706 O . HOH S 1062 ? 2.44600 -2.23800 26.46100 1.000 49.05000 O ? B ? . 1
   HETATM 2707 O . HOH S 1075 ? 9.66200 17.97200 28.94500 1.000 42.80000 O ? B ? . 1
   HETATM 2708 O . HOH S 1089 ? 8.04700 15.66600 29.21300 1.000 42.27000 O ? B ? . 1
   HETATM 2709 O . HOH S 1094 ? 13.86600 28.60000 10.82800 1.000 48.57000 O ? B ? . 1
   HETATM 2710 O . HOH S 1103 ? 11.69100 27.53200 8.80100 1.000 48.25000 O ? B ? . 1
   HETATM 2711 O . HOH S 1105 ? 12.22800 6.80700 25.92800 1.000 39.87000 O ? B ? . 1
   HETATM 2712 O . HOH S 1106 ? 9.48300 19.69300 32.71200 1.000 37.01000 O ? B ? . 1
   HETATM 2713 O . HOH S 1126 ? 21.67800 2.64200 16.29900 1.000 41.18000 O ? B ? . 1
   HETATM 2714 O . HOH S 1128 ? -18.90700 26.08100 6.06000 1.000 55.01000 O ? B ? . 1
   HETATM 2715 O . HOH S 1130 ? 6.78900 20.53100 22.41400 1.000 41.70000 O ? B ? . 1
   HETATM 2716 O . HOH S 1153 ? -1.48400 6.44500 3.43100 1.000 37.78000 O ? B ? . 1
   HETATM 2717 O . HOH S 1157 ? 4.55600 32.63200 36.14500 1.000 58.26000 O ? B ? . 1
   HETATM 2718 O . HOH S 1160 ? -5.75800 37.68700 42.75700 1.000 44.49000 O ? B ? . 1
   HETATM 2719 O . HOH S 1183 ? -5.04500 34.18200 42.56800 1.000 51.06000 O ? B ? . 1
   HETATM 2720 O . HOH S 1186 ? 14.51600 26.78900 4.50800 1.000 54.67000 O ? B ? . 1
   HETATM 2721 O . HOH S 1203 ? 11.55500 16.05000 25.76300 1.000 57.74000 O ? B ? . 1
   HETATM 2722 O . HOH S 1208 ? 19.44000 22.27800 1.62600 1.000 42.90000 O ? B ? . 1
   HETATM 2723 O . HOH S 1221 ? -6.97900 12.57900 14.73100 1.000 51.53000 O ? B ? . 1
   HETATM 2724 O . HOH S 1246 ? -8.58100 6.55000 15.47400 1.000 42.67000 O ? B ? . 1
   HETATM 2725 O . HOH S 1249 ? -7.54500 6.02500 17.87000 1.000 41.91000 O ? B ? . 1
   HETATM 2726 O . HOH S 1270 ? 21.19300 11.07500 25.88400 1.000 50.17000 O ? B ? . 1
   HETATM 2727 O . HOH S 1286 ? 4.34900 -1.47900 24.38700 1.000 49.57000 O ? B ? . 1
   HETATM 2728 O . HOH S 1287 ? 5.30300 30.98400 16.98400 1.000 22.21000 O ? B ? . 1
   HETATM 2729 O . HOH S 1294 ? -15.41500 19.81600 31.54000 1.000 40.74000 O ? B ? . 1
   HETATM 2730 O . HOH S 1302 ? 10.90800 24.65300 0.66800 1.000 43.15000 O ? B ? . 1
   HETATM 2731 O . HOH S 1341 ? 20.53200 28.53100 25.46800 1.000 50.63000 O ? B ? . 1
   HETATM 2732 O . HOH S 1362 ? 0.25500 3.77100 30.77700 1.000 34.83000 O ? B ? . 1
   HETATM 2733 O . HOH S 1368 ? 1.01800 6.95600 31.53900 1.000 40.09000 O ? B ? . 1
   HETATM 2734 O . HOH S 1381 ? 13.40600 20.39900 31.58600 1.000 50.52000 O ? B ? . 1
   HETATM 2735 O . HOH S 1382 ? -11.77200 7.33600 15.06200 1.000 46.54000 O ? B ? . 1
   HETATM 2736 O . HOH S 1400 ? -14.76200 33.90700 15.69100 1.000 50.03000 O ? B ? . 1
   HETATM 2737 O . HOH S 1403 ? 24.88000 18.80200 36.58800 1.000 37.47000 O ? B ? . 1
   HETATM 2738 O . HOH S 1408 ? -6.70800 37.04900 19.22400 1.000 42.03000 O ? B ? . 1
   HETATM 2739 O . HOH S 1410 ? 26.71600 20.03400 20.35400 1.000 49.36000 O ? B ? . 1
   HETATM 2740 O . HOH S 1415 ? -20.86000 13.59000 6.83500 1.000 53.49000 O ? B ? . 1
   HETATM 2741 O . HOH S 1424 ? -9.09300 16.63600 12.75400 1.000 41.54000 O ? B ? . 1
   HETATM 2742 O . HOH S 1447 ? 36.49300 6.62500 12.53900 1.000 52.21000 O ? B ? . 1
   HETATM 2743 O . HOH S 1459 ? -14.60900 13.52800 33.72400 1.000 49.45000 O ? B ? . 1
   HETATM 2744 O . HOH S 1461 ? 13.52600 25.52200 0.17100 1.000 41.91000 O ? B ? . 1
   HETATM 2745 O . HOH S 1466 ? -2.20900 2.15600 29.67400 1.000 43.99000 O ? B ? . 1
   HETATM 2746 O . HOH S 1483 ? -5.47500 5.93400 19.42200 1.000 48.53000 O ? B ? . 1
   HETATM 2747 O . HOH S 1493 ? -9.04200 4.14000 19.08800 1.000 57.22000 O ? B ? . 1
   HETATM 2748 O . HOH S 1500 ? -9.58500 31.43300 37.67900 1.000 38.45000 O ? B ? . 1
   HETATM 2749 O . HOH S 1513 ? 24.25400 17.93000 20.24100 1.000 48.94000 O ? B ? . 1
   HETATM 2750 O . HOH S 1517 ? 13.08400 33.84000 11.71700 1.000 45.46000 O ? B ? . 1
   HETATM 2751 O . HOH S 1520 ? 19.37400 0.81400 17.94700 1.000 42.65000 O ? B ? . 1
   HETATM 2752 O . HOH S 1526 ? 3.41900 26.81100 20.76700 1.000 36.32000 O ? B ? . 1
   HETATM 2753 O . HOH S 1531 ? -15.11100 29.98000 34.37200 1.000 43.19000 O ? B ? . 1
   HETATM 2754 O . HOH S 1537 ? 24.90100 24.49600 6.56800 1.000 51.04000 O ? B ? . 1
   HETATM 2755 O . HOH S 1539 ? -9.93100 29.86000 40.84000 1.000 51.38000 O ? B ? . 1
   HETATM 2756 O . HOH S 1545 ? 11.31400 1.39100 15.89600 1.000 50.13000 O ? B ? . 1
   HETATM 2757 O . HOH S 1546 ? 31.38600 17.77100 22.44300 1.000 45.91000 O ? B ? . 1
   HETATM 2758 O . HOH S 1556 ? -18.25100 24.97900 32.11300 1.000 46.20000 O ? B ? . 1
   HETATM 2759 O . HOH S 1571 ? -9.01100 11.31500 20.85900 1.000 51.19000 O ? B ? . 1
   HETATM 2760 O . HOH S 1572 ? -16.43300 19.88200 11.55100 1.000 54.30000 O ? B ? . 1
   HETATM 2761 O . HOH S 1575 ? -5.53800 39.31100 20.30700 1.000 50.89000 O ? B ? . 1
   HETATM 2762 O . HOH S 1589 ? 25.53300 14.45700 -0.11400 1.000 46.43000 O ? B ? . 1
   HETATM 2763 O . HOH S 1593 ? 6.40000 6.70600 38.77500 1.000 55.45000 O ? B ? . 1
   HETATM 2764 O . HOH S 1597 ? -12.73700 31.58600 37.53600 1.000 48.15000 O ? B ? . 1
   HETATM 2765 O . HOH S 1602 ? -11.85900 13.78600 33.39800 1.000 47.01000 O ? B ? . 1
   HETATM 2766 O . HOH S 1605 ? 22.33500 14.63600 -3.39800 1.000 50.14000 O ? B ? . 1
   HETATM 2767 O . HOH S 1606 ? 0.06500 4.12900 2.63000 1.000 71.76000 O ? B ? . 1
   HETATM 2768 O . HOH S 1613 ? 3.52800 3.47000 15.16000 1.000 36.61000 O ? B ? . 1
   HETATM 2769 O . HOH S 1616 ? -22.45700 15.77500 7.66200 1.000 36.20000 O ? B ? . 1
   HETATM 2770 O . HOH S 1631 ? -20.56400 18.34400 7.59600 1.000 47.98000 O ? B ? . 1
   HETATM 2771 O . HOH S 1635 ? 13.85800 3.66000 23.34200 1.000 42.18000 O ? B ? . 1
   HETATM 2772 O . HOH S 1640 ? 0.00000 5.44800 0.00000 1.000 71.25000 O ? B ? . 1
   HETATM 2773 O . HOH S 1645 ? -16.90400 33.92000 30.83600 1.000 51.10000 O ? B ? . 1
   HETATM 2774 O . HOH S 1646 ? -18.47700 23.14500 7.77700 1.000 48.91000 O ? B ? . 1
   HETATM 2775 O . HOH S 1652 ? 19.96700 32.38500 11.79300 1.000 47.50000 O ? B ? . 1
   HETATM 2776 O . HOH S 1658 ? -16.87900 32.28600 34.36800 1.000 46.84000 O ? B ? . 1
   HETATM 2777 O . HOH S 1663 ? -20.07600 11.40600 8.55300 1.000 69.72000 O ? B ? . 1
   HETATM 2778 O . HOH S 1670 ? 26.90700 17.39800 27.94800 1.000 49.18000 O ? B ? . 1
   HETATM 2779 O . HOH S 1691 ? 5.51500 21.48300 20.30200 1.000 61.65000 O ? B ? . 1
   HETATM 2780 O . HOH S 1699 ? -14.67200 30.05700 16.50700 1.000 45.32000 O ? B ? . 1
   HETATM 2781 O . HOH S 1701 ? 21.04100 31.99000 8.65400 1.000 60.67000 O ? B ? . 1
   HETATM 2782 O . HOH S 1705 ? -14.01200 11.85800 18.00600 1.000 52.67000 O ? B ? . 1

loop_
  _entity.id
  _entity.pdbx_description
   1 'Chains: A'

loop_
  _entity_poly.entity_id
  _entity_poly.nstd_linkage
  _entity_poly.nstd_monomer
  _entity_poly.pdbx_seq_one_letter_code
  _entity_poly.pdbx_seq_one_letter_code_can
  _entity_poly.pdbx_strand_id
  _entity_poly.pdbx_target_identifier
  _entity_poly.type
   1 no no 
;MNKKTKLIHGGHTTDDYTGAVTTPIYQTSTYLQDDIGDLRQGYEYSRTANPTRSSVESVIAALENGKHGFAFSSGVAAISAVVMLLDKGDHIILNSDVYGGTYRALTKVFTRFGIEVDFVDTTHTDSIGQAIRPTTKMLFIETPSNPLLRVTDIKKSAEIAKEHGLISVVDNTFMTPYYQNPLDLGIDIVLHSATKYLGGHSDVVAGLVATSDDKLAERLAFISNSTGGILGPQDSYLLVRGIKTLGLRMEQINRSVIEIIKMLQAHPAVQQVFHPSIESHLNHDVHMAQADGHTGVIAFEVKNTESAKQLIKATSYYTLAESLGAVESLISVPALMTHASIPADIRAKEGITDGLVRISVGIEDTEDLVDDLKQALDTL
;
 
;MNKKTKLIHGGHTTDDYTGAVTTPIYQTSTYLQDDIGDLRQGYEYSRTANPTRSSVESVIAALENGKHGFAFSSGVAAISAVVMLLDKGDHIILNSDVYGGTYRALTKVFTRFGIEVDFVDTTHTDSIGQAIRPTTKMLFIETPSNPLLRVTDIKKSAEIAKEHGLISVVDNTFMTPYYQNPLDLGIDIVLHSATKYLGGHSDVVAGLVATSDDKLAERLAFISNSTGGILGPQDSYLLVRGIKTLGLRMEQINRSVIEIIKMLQAHPAVQQVFHPSIESHLNHDVHMAQADGHTGVIAFEVKNTESAKQLIKATSYYTLAESLGAVESLISVPALMTHASIPADIRAKEGITDGLVRISVGIEDTEDLVDDLKQALDTL
;
 A ? polypeptide(L)

loop_
  _entity_poly_seq.entity_id
  _entity_poly_seq.num
  _entity_poly_seq.mon_id
  _entity_poly_seq.hetero
   1 1 MET no
   1 2 ASN no
   1 3 LYS no
   1 4 LYS no
   1 5 THR no
   1 6 LYS no
   1 7 LEU no
   1 8 ILE no
   1 9 HIS no
   1 10 GLY no
   1 11 GLY no
   1 12 HIS no
   1 13 THR no
   1 14 THR no
   1 15 ASP no
   1 16 ASP no
   1 17 TYR no
   1 18 THR no
   1 19 GLY no
   1 20 ALA no
   1 21 VAL no
   1 22 THR no
   1 23 THR no
   1 24 PRO no
   1 25 ILE no
   1 26 TYR no
   1 27 GLN no
   1 28 THR no
   1 29 SER no
   1 30 THR no
   1 31 TYR no
   1 32 LEU no
   1 33 GLN no
   1 34 ASP no
   1 35 ASP no
   1 36 ILE no
   1 37 GLY no
   1 38 ASP no
   1 39 LEU no
   1 40 ARG no
   1 41 GLN no
   1 42 GLY no
   1 43 TYR no
   1 44 GLU no
   1 45 TYR no
   1 46 SER no
   1 47 ARG no
   1 48 THR no
   1 49 ALA no
   1 50 ASN no
   1 51 PRO no
   1 52 THR no
   1 53 ARG no
   1 54 SER no
   1 55 SER no
   1 56 VAL no
   1 57 GLU no
   1 58 SER no
   1 59 VAL no
   1 60 ILE no
   1 61 ALA no
   1 62 ALA no
   1 63 LEU no
   1 64 GLU no
   1 65 ASN no
   1 66 GLY no
   1 67 LYS no
   1 68 HIS no
   1 69 GLY no
   1 70 PHE no
   1 71 ALA no
   1 72 PHE no
   1 73 SER no
   1 74 SER no
   1 75 GLY no
   1 76 VAL no
   1 77 ALA no
   1 78 ALA no
   1 79 ILE no
   1 80 SER no
   1 81 ALA no
   1 82 VAL no
   1 83 VAL no
   1 84 MET no
   1 85 LEU no
   1 86 LEU no
   1 87 ASP no
   1 88 LYS no
   1 89 GLY no
   1 90 ASP no
   1 91 HIS no
   1 92 ILE no
   1 93 ILE no
   1 94 LEU no
   1 95 ASN no
   1 96 SER no
   1 97 ASP no
   1 98 VAL no
   1 99 TYR no
   1 100 GLY no
   1 101 GLY no
   1 102 THR no
   1 103 TYR no
   1 104 ARG no
   1 105 ALA no
   1 106 LEU no
   1 107 THR no
   1 108 LYS no
   1 109 VAL no
   1 110 PHE no
   1 111 THR no
   1 112 ARG no
   1 113 PHE no
   1 114 GLY no
   1 115 ILE no
   1 116 GLU no
   1 117 VAL no
   1 118 ASP no
   1 119 PHE no
   1 120 VAL no
   1 121 ASP no
   1 122 THR no
   1 123 THR no
   1 124 HIS no
   1 125 THR no
   1 126 ASP no
   1 127 SER no
   1 128 ILE no
   1 129 GLY no
   1 130 GLN no
   1 131 ALA no
   1 132 ILE no
   1 133 ARG no
   1 134 PRO no
   1 135 THR no
   1 136 THR no
   1 137 LYS no
   1 138 MET no
   1 139 LEU no
   1 140 PHE no
   1 141 ILE no
   1 142 GLU no
   1 143 THR no
   1 144 PRO no
   1 145 SER no
   1 146 ASN no
   1 147 PRO no
   1 148 LEU no
   1 149 LEU no
   1 150 ARG no
   1 151 VAL no
   1 152 THR no
   1 153 ASP no
   1 154 ILE no
   1 155 LYS no
   1 156 LYS no
   1 157 SER no
   1 158 ALA no
   1 159 GLU no
   1 160 ILE no
   1 161 ALA no
   1 162 LYS no
   1 163 GLU no
   1 164 HIS no
   1 165 GLY no
   1 166 LEU no
   1 167 ILE no
   1 168 SER no
   1 169 VAL no
   1 170 VAL no
   1 171 ASP no
   1 172 ASN no
   1 173 THR no
   1 174 PHE no
   1 175 MET no
   1 176 THR no
   1 177 PRO no
   1 178 TYR no
   1 179 TYR no
   1 180 GLN no
   1 181 ASN no
   1 182 PRO no
   1 183 LEU no
   1 184 ASP no
   1 185 LEU no
   1 186 GLY no
   1 187 ILE no
   1 188 ASP no
   1 189 ILE no
   1 190 VAL no
   1 191 LEU no
   1 192 HIS no
   1 193 SER no
   1 194 ALA no
   1 195 THR no
   1 196 LYS no
   1 197 TYR no
   1 198 LEU no
   1 199 GLY no
   1 200 GLY no
   1 201 HIS no
   1 202 SER no
   1 203 ASP no
   1 204 VAL no
   1 205 VAL no
   1 206 ALA no
   1 207 GLY no
   1 208 LEU no
   1 209 VAL no
   1 210 ALA no
   1 211 THR no
   1 212 SER no
   1 213 ASP no
   1 214 ASP no
   1 215 LYS no
   1 216 LEU no
   1 217 ALA no
   1 218 GLU no
   1 219 ARG no
   1 220 LEU no
   1 221 ALA no
   1 222 PHE no
   1 223 ILE no
   1 224 SER no
   1 225 ASN no
   1 226 SER no
   1 227 THR no
   1 228 GLY no
   1 229 GLY no
   1 230 ILE no
   1 231 LEU no
   1 232 GLY no
   1 233 PRO no
   1 234 GLN no
   1 235 ASP no
   1 236 SER no
   1 237 TYR no
   1 238 LEU no
   1 239 LEU no
   1 240 VAL no
   1 241 ARG no
   1 242 GLY no
   1 243 ILE no
   1 244 LYS no
   1 245 THR no
   1 246 LEU no
   1 247 GLY no
   1 248 LEU no
   1 249 ARG no
   1 250 MET no
   1 251 GLU no
   1 252 GLN no
   1 253 ILE no
   1 254 ASN no
   1 255 ARG no
   1 256 SER no
   1 257 VAL no
   1 258 ILE no
   1 259 GLU no
   1 260 ILE no
   1 261 ILE no
   1 262 LYS no
   1 263 MET no
   1 264 LEU no
   1 265 GLN no
   1 266 ALA no
   1 267 HIS no
   1 268 PRO no
   1 269 ALA no
   1 270 VAL no
   1 271 GLN no
   1 272 GLN no
   1 273 VAL no
   1 274 PHE no
   1 275 HIS no
   1 276 PRO no
   1 277 SER no
   1 278 ILE no
   1 279 GLU no
   1 280 SER no
   1 281 HIS no
   1 282 LEU no
   1 283 ASN no
   1 284 HIS no
   1 285 ASP no
   1 286 VAL no
   1 287 HIS no
   1 288 MET no
   1 289 ALA no
   1 290 GLN no
   1 291 ALA no
   1 292 ASP no
   1 293 GLY no
   1 294 HIS no
   1 295 THR no
   1 296 GLY no
   1 297 VAL no
   1 298 ILE no
   1 299 ALA no
   1 300 PHE no
   1 301 GLU no
   1 302 VAL no
   1 303 LYS no
   1 304 ASN no
   1 305 THR no
   1 306 GLU no
   1 307 SER no
   1 308 ALA no
   1 309 LYS no
   1 310 GLN no
   1 311 LEU no
   1 312 ILE no
   1 313 LYS no
   1 314 ALA no
   1 315 THR no
   1 316 SER no
   1 317 TYR no
   1 318 TYR no
   1 319 THR no
   1 320 LEU no
   1 321 ALA no
   1 322 GLU no
   1 323 SER no
   1 324 LEU no
   1 325 GLY no
   1 326 ALA no
   1 327 VAL no
   1 328 GLU no
   1 329 SER no
   1 330 LEU no
   1 331 ILE no
   1 332 SER no
   1 333 VAL no
   1 334 PRO no
   1 335 ALA no
   1 336 LEU no
   1 337 MET no
   1 338 THR no
   1 339 HIS no
   1 340 ALA no
   1 341 SER no
   1 342 ILE no
   1 343 PRO no
   1 344 ALA no
   1 345 ASP no
   1 346 ILE no
   1 347 ARG no
   1 348 ALA no
   1 349 LYS no
   1 350 GLU no
   1 351 GLY no
   1 352 ILE no
   1 353 THR no
   1 354 ASP no
   1 355 GLY no
   1 356 LEU no
   1 357 VAL no
   1 358 ARG no
   1 359 ILE no
   1 360 SER no
   1 361 VAL no
   1 362 GLY no
   1 363 ILE no
   1 364 GLU no
   1 365 ASP no
   1 366 THR no
   1 367 GLU no
   1 368 ASP no
   1 369 LEU no
   1 370 VAL no
   1 371 ASP no
   1 372 ASP no
   1 373 LEU no
   1 374 LYS no
   1 375 GLN no
   1 376 ALA no
   1 377 LEU no
   1 378 ASP no
   1 379 THR no
   1 380 LEU no

loop_
  _struct_ref.id
  _struct_ref.db_code
  _struct_ref.db_name
  _struct_ref.entity_id
  _struct_ref.pdbx_align_begin
  _struct_ref.pdbx_db_accession
  _struct_ref.pdbx_db_isoform
  _struct_ref.pdbx_seq_one_letter_code
   1 ? ? 1 ? ? ? 
;MNKKTKLIHGGHTTDDYTGAVTTPIYQTSTYLQDDIGDLRQGYEYSRTANPTRSSVESVIAALENGKHGFAFSSGVAAISAVVMLLDKGDHIILNSDVYGGTYRALTKVFTRFGIEVDFVDTTHTDSIGQAIRPTTKMLFIETPSNPLLRVTDIKKSAEIAKEHGLISVVDNTFMTPYYQNPLDLGIDIVLHSATKYLGGHSDVVAGLVATSDDKLAERLAFISNSTGGILGPQDSYLLVRGIKTLGLRMEQINRSVIEIIKMLQAHPAVQQVFHPSIESHLNHDVHMAQADGHTGVIAFEVKNTESAKQLIKATSYYTLAESLGAVESLISVPALMTHASIPADIRAKEGITDGLVRISVGIEDTEDLVDDLKQALDTL
;


loop_
  _struct_ref_seq.align_id
  _struct_ref_seq.db_align_beg
  _struct_ref_seq.db_align_end
  _struct_ref_seq.pdbx_PDB_id_code
  _struct_ref_seq.pdbx_auth_seq_align_beg
  _struct_ref_seq.pdbx_auth_seq_align_end
  _struct_ref_seq.pdbx_db_accession
  _struct_ref_seq.pdbx_db_align_beg_ins_code
  _struct_ref_seq.pdbx_db_align_end_ins_code
  _struct_ref_seq.pdbx_seq_align_beg_ins_code
  _struct_ref_seq.pdbx_seq_align_end_ins_code
  _struct_ref_seq.pdbx_strand_id
  _struct_ref_seq.ref_id
  _struct_ref_seq.seq_align_beg
  _struct_ref_seq.seq_align_end
   1 ? ? ? 1 379 ? ? ? ? ? A 1 1 379
