# Supplementary material for: Family-Specialized Transformer for L-cystathionine gamma-lyase Engineering and Its Structural Interpretation
Source: Comput Struct Biotechnol J. 2026 Jun 5;35(1):0073. doi: 10.34133/csbj.0073 (PMC13237489; doi:10.34133/csbj.0073)
Supplement: Supplementary 1 — Figs. S1 to 15 Tables S1 to S8 [file csbj.0073.f1.zip › Fig_S10_data.xlsx]

## Sheet: summary
split_name	balanced_accuracy	macro_f1	mcc
random_split	0.866328	0.861028	0.748844
id70	0.499177	0.536087	0.309414
id40	0.500432	0.543189	0.354893

## Sheet: id40_cv5
run_identifier	split_name	fold	accuracy	balanced_accuracy	best_epoch	calibration__high_class__brier	calibration__high_class__ece	calibration__high_class__mce	calibration__multiclass__brier	calibration__multiclass__ece	calibration__multiclass__mce	cm__true_No_activity__pred_No_activity	cm__true_No_activity__pred_high_activity	cm__true_No_activity__pred_low_activity	cm__true_No_activity__pred_reject	cm__true_high_activity__pred_No_activity	cm__true_high_activity__pred_high_activity	cm__true_high_activity__pred_low_activity	cm__true_high_activity__pred_reject	cm__true_low_activity__pred_No_activity	cm__true_low_activity__pred_high_activity	cm__true_low_activity__pred_low_activity	cm__true_low_activity__pred_reject	cm__true_reject__pred_No_activity	cm__true_reject__pred_high_activity	cm__true_reject__pred_low_activity	cm__true_reject__pred_reject	inference__n_samples	inference__samples_per_sec	inference__seconds_per_sample	inference__seconds_total	macro_f1	macro_precision	macro_recall	mcc	model_param_count_total	model_param_count_trainable	per_class__No_activity__f1	per_class__No_activity__precision	per_class__No_activity__recall	per_class__No_activity__support	per_class__high_activity__f1	per_class__high_activity__precision	per_class__high_activity__recall	per_class__high_activity__support	per_class__low_activity__f1	per_class__low_activity__precision	per_class__low_activity__recall	per_class__low_activity__support
600M_ect_blocks5_bs16_lr0.0002_do0.1_wd1e-05_nh16_optAdam	id40	1	0.846135	0.391368	1	0.125352	0.25093	0.418762	0.290515	0.186975	0.207506	0	0	114	0	0	71	190	17	0	102	3300	190	0	0	0	0	3984	476.782	0.00209739	8.35602	0.410677	0.442018	0.391368	0.153399	79689603	79689603	0	0	0	114	0.314856	0.410405	0.255396	278	0.917176	0.915649	0.918708	3592
600M_ect_blocks5_bs16_lr0.0002_do0.1_wd1e-05_nh16_optAdam	id40	2	0.542046	0.37636	11	0.174774	0.14787	0.776377	0.638232	0.217925	0.282907	66	43	291	56	0	55	226	6	0	162	891	71	0	0	0	0	1867	413.889	0.00241611	4.51088	0.385921	0.614784	0.37636	0.122291	79689603	79689603	0.252874	1	0.144737	456	0.201097	0.211538	0.191638	287	0.703791	0.632812	0.792705	1124
600M_ect_blocks5_bs16_lr0.0002_do0.1_wd1e-05_nh16_optAdam	id40	3	0.747863	0.52211	5	0.143084	0.304837	0.36647	0.360737	0.26677	0.308347	111	0	25	92	2	32	39	48	12	18	1432	295	0	0	0	0	2106	303.379	0.00329621	6.94182	0.627861	0.828406	0.52211	0.409494	79689603	79689603	0.628895	0.888	0.486842	228	0.374269	0.64	0.264463	121	0.880418	0.957219	0.815026	1757
600M_ect_blocks5_bs16_lr0.0002_do0.1_wd1e-05_nh16_optAdam	id40	4	0.920901	0.709222	12	0.0452555	0.034443	0.317081	0.124885	0.0210972	0.471308	202	0	45	0	0	35	64	4	1	34	1684	17	0	0	0	0	2086	351.543	0.00284461	5.93385	0.753044	0.813843	0.709222	0.712714	79689603	79689603	0.897778	0.995074	0.817814	247	0.406977	0.507246	0.339806	103	0.954378	0.939208	0.970046	1736
600M_ect_blocks5_bs16_lr0.0002_do0.1_wd1e-05_nh16_optAdam	id40	5	0.800242	0.503102	7	0.106742	0.202681	0.905118	0.300543	0.0938106	0.322484	108	73	75	36	0	31	87	9	10	111	1848	95	0	0	0	0	2483	371.659	0.00269064	6.68085	0.538444	0.659614	0.503102	0.376568	79689603	79689603	0.526829	0.915254	0.369863	292	0.181287	0.144186	0.244094	127	0.907216	0.919403	0.895349	2064
600M_ect_blocks5_bs16_lr0.0002_do0.1_wd1e-05_nh16_optAdam	id40	mean	0.771437	0.500432	7.2	0.119042	0.188152	0.556761	0.342983	0.157315	0.318511	97.4	23.2	110	36.8	0.4	44.8	121.2	16.8	4.6	85.4	1831	133.6	0	0	0	0	2505.2	383.45	0.00266899	6.48468	0.543189	0.671733	0.500432	0.354893	79689603	79689603	0.461275	0.759666	0.363851	267.4	0.295697	0.382675	0.259079	183.2	0.872596	0.872858	0.878367	2054.6
600M_ect_blocks5_bs16_lr0.0002_do0.1_wd1e-05_nh16_optAdam	id40	std	0.143113	0.133566	4.49444	0.0482691	0.103702	0.265652	0.186821	0.098896	0.0962492	73.6736	33.4918	106.597	39.1306	0.894427	17.6125	82.0287	18.1301	5.89915	59.1253	897.588	109.813	0	0	0	0	855.823	65.5857	0.000451494	1.40967	0.152908	0.158824	0.133566	0.237797	0	0	0.346098	0.427477	0.316877	124.172	0.101196	0.205346	0.0532265	91.1329	0.0980184	0.135221	0.0736054	924.632
[truncated: 26 more columns]

## Sheet: id70_cv5
run_identifier	split_name	fold	accuracy	balanced_accuracy	best_epoch	calibration__high_class__brier	calibration__high_class__ece	calibration__high_class__mce	calibration__multiclass__brier	calibration__multiclass__ece	calibration__multiclass__mce	cm__true_No_activity__pred_No_activity	cm__true_No_activity__pred_high_activity	cm__true_No_activity__pred_low_activity	cm__true_No_activity__pred_reject	cm__true_high_activity__pred_No_activity	cm__true_high_activity__pred_high_activity	cm__true_high_activity__pred_low_activity	cm__true_high_activity__pred_reject	cm__true_low_activity__pred_No_activity	cm__true_low_activity__pred_high_activity	cm__true_low_activity__pred_low_activity	cm__true_low_activity__pred_reject	cm__true_reject__pred_No_activity	cm__true_reject__pred_high_activity	cm__true_reject__pred_low_activity	cm__true_reject__pred_reject	inference__n_samples	inference__samples_per_sec	inference__seconds_per_sample	inference__seconds_total	macro_f1	macro_precision	macro_recall	mcc	model_param_count_total	model_param_count_trainable	per_class__No_activity__f1	per_class__No_activity__precision	per_class__No_activity__recall	per_class__No_activity__support	per_class__high_activity__f1	per_class__high_activity__precision	per_class__high_activity__recall	per_class__high_activity__support	per_class__low_activity__f1	per_class__low_activity__precision	per_class__low_activity__recall	per_class__low_activity__support
600M_ect_blocks5_bs16_lr0.0005_do0.1_wd2e-05_nh16_optAdam	id70	1	0.809985	0.484156	3	0.0877038	0.171166	0.35865	0.27426	0.109863	0.150942	101	0	117	29	4	23	117	17	31	38	2050	157	0	0	0	0	2684	357.147	0.00279996	7.5151	0.544582	0.672415	0.484156	0.307327	79689603	79689603	0.527415	0.742647	0.408907	247	0.207207	0.377049	0.142857	161	0.899123	0.897548	0.900703	2276
600M_ect_blocks5_bs16_lr0.0005_do0.1_wd2e-05_nh16_optAdam	id70	2	0.82027	0.368529	1	0.12293	0.254875	0.412111	0.354452	0.231122	0.257047	22	0	166	40	0	6	118	6	8	7	1793	54	0	0	0	0	2220	405.772	0.00246444	5.47106	0.388281	0.686045	0.368529	0.181878	79689603	79689603	0.170543	0.733333	0.0964912	228	0.0839161	0.461538	0.0461538	130	0.910383	0.863264	0.962943	1862
600M_ect_blocks5_bs16_lr0.0005_do0.1_wd2e-05_nh16_optAdam	id70	3	0.842034	0.488119	4	0.126644	0.259474	0.517997	0.343341	0.216344	0.601287	86	1	103	7	4	12	116	4	17	40	1757	56	0	0	0	0	2203	417.949	0.00239264	5.27098	0.535483	0.639774	0.488119	0.330427	79689603	79689603	0.565789	0.803738	0.436548	197	0.126984	0.226415	0.0882353	136	0.913677	0.88917	0.939572	1870
600M_ect_blocks5_bs16_lr0.0005_do0.1_wd2e-05_nh16_optAdam	id70	4	0.664376	0.600368	3	0.156755	0.23111	0.474916	0.345256	0.170526	0.290703	201	0	0	8	0	39	197	91	38	70	1500	475	0	0	0	0	2619	440.341	0.00227097	5.94766	0.62329	0.694238	0.600368	0.321531	79689603	79689603	0.897321	0.841004	0.961722	209	0.178899	0.357798	0.119266	327	0.793651	0.883913	0.720115	2083
600M_ect_blocks5_bs16_lr0.0005_do0.1_wd2e-05_nh16_optAdam	id70	5	0.7775	0.554715	15	0.0883053	0.122257	0.906617	0.317513	0.0541644	0.158183	259	0	191	6	1	38	108	15	32	159	1880	111	0	0	0	0	2800	368.319	0.00271504	7.6021	0.5888	0.647554	0.554715	0.405908	79689603	79689603	0.692513	0.886986	0.567982	456	0.211699	0.192893	0.234568	162	0.862188	0.862781	0.861595	2182
600M_ect_blocks5_bs16_lr0.0005_do0.1_wd2e-05_nh16_optAdam	id70	mean	0.782833	0.499177	5.2	0.116468	0.207776	0.534058	0.326964	0.156404	0.291632	133.8	0.2	115.4	18	1.8	23.6	131.2	26.6	25.2	62.8	1796	170.6	0	0	0	0	2505.2	397.906	0.00252861	6.36138	0.536087	0.668005	0.499177	0.309414	79689603	79689603	0.570716	0.801542	0.49433	267.4	0.161741	0.323139	0.126216	183.2	0.875804	0.879335	0.876986	2054.6
600M_ect_blocks5_bs16_lr0.0005_do0.1_wd2e-05_nh16_optAdam	id70	std	0.0701856	0.0876653	5.5857	0.0291071	0.059349	0.216907	0.0325016	0.0741518	0.183497	94.9352	0.447214	73.738	15.5724	2.04939	14.9097	36.9959	36.4321	12.3167	58.2125	200.448	175.446	0	0	0	0	275.903	34.6446	0.000222135	1.12063	0.0898642	0.0237082	0.0876653	0.0808846	0	0	0.266244	0.0651611	0.313366	107.127	0.0550503	0.111334	0.0705653	81.6682	0.0502702	0.0156661	0.0958038	185.221
[truncated: 26 more columns]

## Sheet: id40_sim
fold	n_test	mean_identity	median_identity	p10_identity	p90_identity	max_identity	frac_ge_0p70	frac_ge_0p80	frac_ge_0p90	frac_ge_0p95	frac_eq_1p00
1	3870	0.783959	0.782857	0.664818	0.919786	0.997183	0.805426	0.437726	0.151938	0.0289406	0
2	1411	0.865311	0.867816	0.781671	0.942708	0.997183	0.963147	0.866052	0.356485	0.0772502	0
3	1878	0.773911	0.805861	0.589337	0.918868	0.994805	0.784345	0.528754	0.132588	0.044196	0
4	1839	0.72194	0.776942	0.457477	0.896391	0.994805	0.640566	0.450788	0.0940729	0.023926	0
5	2198	0.653781	0.64891	0.391812	0.885789	0.995062	0.412648	0.22475	0.088717	0.0272975	0

## Sheet: id70_sim
fold	n_test	mean_identity	median_identity	p10_identity	p90_identity	max_identity	frac_ge_0p70	frac_ge_0p80	frac_ge_0p90	frac_ge_0p95	frac_eq_1p00
1	2437	0.641698	0.653226	0.521822	0.731783	0.988764	0.179319	0.0619614	0.0135412	0.00574477	0
2	1992	0.77564	0.743351	0.708661	0.88405	0.99022	0.942269	0.340863	0.0657631	0.0120482	0
3	2013	0.756684	0.730159	0.641124	0.897104	0.992701	0.644312	0.380527	0.0948833	0.0352707	0
4	2410	0.753629	0.721127	0.676872	0.905765	0.992701	0.79917	0.255602	0.111618	0.0261411	0
5	2344	0.692363	0.697861	0.450129	0.899219	0.992629	0.494027	0.318686	0.0998294	0.0268771	0
