# Supplementary material for: Family-Specialized Transformer for L-cystathionine gamma-lyase Engineering and Its Structural Interpretation
Source: Comput Struct Biotechnol J. 2026 Jun 5;35(1):0073. doi: 10.34133/csbj.0073 (PMC13237489; doi:10.34133/csbj.0073)
Supplement: Supplementary 1 — Figs. S1 to 15 Tables S1 to S8 [file csbj.0073.f1.zip › Fig_S11_data.xlsx]

## Sheet: figure_source
regime	regime_label	metric_key	metric_label	mean	std
random_split_2class	Random split	macro_f1	Macro-F1	0.7898739413064207	0.014410978707929973
species_holdout_2class	Species holdout	macro_f1	Macro-F1	0.7721234954759825	0.00956117113974343
genus_holdout_2class	Genus holdout	macro_f1	Macro-F1	0.6581753691065584	0.00048800581932431354
random_split_2class	Random split	balanced_accuracy	Balanced accuracy	0.7752056335247445	0.027650305053671175
species_holdout_2class	Species holdout	balanced_accuracy	Balanced accuracy	0.7635551602879114	0.010699636533197835
genus_holdout_2class	Genus holdout	balanced_accuracy	Balanced accuracy	0.6511725284228308	0.004716171359185784
random_split_2class	Random split	mcc	MCC	0.5176958745971464	0.026242956863631893
species_holdout_2class	Species holdout	mcc	MCC	0.49131018265063486	0.0161795072996063
genus_holdout_2class	Genus holdout	mcc	MCC	0.2982708818163757	0.006239296200577712
random_split_2class	Random split	per_class__high_activity__f1	High-activity F1	0.6284291233895759	0.025391964674429605
species_holdout_2class	Species holdout	per_class__high_activity__f1	High-activity F1	0.5934462156539579	0.015368900451782817
genus_holdout_2class	Genus holdout	per_class__high_activity__f1	High-activity F1	0.40253701206382697	0.0018995733128361282

## Sheet: metrics
metric_key	metric_label	random_mean	random_std	species_holdout_mean	species_holdout_std	genus_holdout_mean	genus_holdout_std	delta_species_minus_random	delta_genus_minus_random
macro_f1	Macro-F1	0.7898739413064207	0.014410978707929973	0.7721234954759825	0.00956117113974343	0.6581753691065584	0.00048800581932431354	-0.017750445830438277	-0.13169857219986236
balanced_accuracy	Balanced accuracy	0.7752056335247445	0.027650305053671175	0.7635551602879114	0.010699636533197835	0.6511725284228308	0.004716171359185784	-0.011650473236833103	-0.12403310510191368
mcc	MCC	0.5176958745971464	0.026242956863631893	0.49131018265063486	0.0161795072996063	0.2982708818163757	0.006239296200577712	-0.026385691946511525	-0.2194249927807707
per_class__high_activity__f1	High-activity F1	0.6284291233895759	0.025391964674429605	0.5934462156539579	0.015368900451782817	0.40253701206382697	0.0018995733128361282	-0.03498290773561796	-0.22589211132574893

## Sheet: genus_fold_summary
fold	train_size	val_size	train__high_activity	train__low_activity	val__high_activity	val__low_activity
1	8966	2223	737	8229	179	2044
2	8989	2200	724	8265	192	2008
3	8933	2256	721	8212	195	2061
4	8935	2254	739	8196	177	2077
5	8933	2256	743	8190	173	2083

## Sheet: species_fold_summary
fold	train_size	val_size	train__high_activity	train__low_activity	val__high_activity	val__low_activity
1	8989	2200	726	8263	190	2010
2	8942	2247	740	8202	176	2071
3	8942	2247	750	8192	166	2081
4	8942	2247	736	8206	180	2067
5	8941	2248	712	8229	204	2044
