# Supplementary material for: Family-Specialized Transformer for L-cystathionine gamma-lyase Engineering and Its Structural Interpretation
Source: Comput Struct Biotechnol J. 2026 Jun 5;35(1):0073. doi: 10.34133/csbj.0073 (PMC13237489; doi:10.34133/csbj.0073)
Supplement: Supplementary 1 — Figs. S1 to 15 Tables S1 to S8 [file csbj.0073.f1.zip › Fig_S12_data.xlsx]

## Sheet: Summary
Model	metric_key	metric_label	mean	std
Original	high_activity_f1	High-activity F1	0.644342	0.0339083
Original	low_activity_f1	Low-activity F1	0.94471	0.016742
Original	natural_class_average_f1	Natural-class average F1	0.794526	0.0239295
No_activity removed	high_activity_f1	High-activity F1	0.657109	0.0280296
No_activity removed	low_activity_f1	Low-activity F1	0.954209	0.00658032
No_activity removed	natural_class_average_f1	Natural-class average F1	0.805659	0.0156189
Baseline seqid40	high_activity_f1	High-activity F1	0.264608	0.110291
Baseline seqid40	low_activity_f1	Low-activity F1	0.852202	0.111835
Baseline seqid40	natural_class_average_f1	Natural-class average F1	0.558405	0.0997834
Removed seqid40	high_activity_f1	High-activity F1	0.366228	0.103747
Removed seqid40	low_activity_f1	Low-activity F1	0.931905	0.0549225
Removed seqid40	natural_class_average_f1	Natural-class average F1	0.649066	0.0706691
Baseline seqid70	high_activity_f1	High-activity F1	0.186059	0.120027
Baseline seqid70	low_activity_f1	Low-activity F1	0.89325	0.0373159
Baseline seqid70	natural_class_average_f1	Natural-class average F1	0.539655	0.0471375
Removed seqid70	high_activity_f1	High-activity F1	0.296123	0.151951
Removed seqid70	low_activity_f1	Low-activity F1	0.920086	0.0566052
Removed seqid70	natural_class_average_f1	Natural-class average F1	0.608105	0.0485936

## Sheet: Removed Random split
run_identifier	split_name	fold	accuracy	balanced_accuracy	best_epoch	calibration__high_class__brier	calibration__high_class__ece	calibration__high_class__mce	calibration__multiclass__brier	calibration__multiclass__ece	calibration__multiclass__mce	cm__true_No_activity__pred_No_activity	cm__true_No_activity__pred_high_activity	cm__true_No_activity__pred_low_activity	cm__true_No_activity__pred_reject	cm__true_high_activity__pred_No_activity	cm__true_high_activity__pred_high_activity	cm__true_high_activity__pred_low_activity	cm__true_high_activity__pred_reject	cm__true_low_activity__pred_No_activity	cm__true_low_activity__pred_high_activity	cm__true_low_activity__pred_low_activity	cm__true_low_activity__pred_reject	cm__true_reject__pred_No_activity	cm__true_reject__pred_high_activity	cm__true_reject__pred_low_activity	cm__true_reject__pred_reject	inference__n_samples	inference__samples_per_sec	inference__seconds_per_sample	inference__seconds_total	macro_f1	macro_precision	macro_recall	mcc	model_param_count_total	model_param_count_trainable	per_class__No_activity__f1	per_class__No_activity__precision	per_class__No_activity__recall	per_class__No_activity__support	per_class__high_activity__f1	per_class__high_activity__precision	per_class__high_activity__recall	per_class__high_activity__support	per_class__low_activity__f1	per_class__low_activity__precision	per_class__low_activity__recall	per_class__low_activity__support
600M_ect_blocks5_bs16_lr0.0002_do0.1_wd2e-05_nh16_optAdam	random_cv	1	0.902592	0.807578	7	0.106124	0.246726	0.355008	0.212249	0.214011	0.279438	0	0	0	0	0	127	45	11	0	71	1893	91	0	0	0	0	2238	396.925	0.00251937	5.63834	0.807413	0.809097	0.807578	0.527636	79688450	79688450					0.666667	0.641414	0.693989	183	0.948159	0.97678	0.921168	2055
600M_ect_blocks5_bs16_lr0.0002_do0.1_wd2e-05_nh16_optAdam	random_cv	2	0.914209	0.851238	14	0.0572193	0.0887817	0.425528	0.114439	0.0336208	0.0790631	0	0	0	0	0	142	37	4	0	95	1904	56	0	0	0	0	2238	400.257	0.0024984	5.59141	0.814572	0.790047	0.851238	0.580099	79688450	79688450					0.67619	0.599156	0.775956	183	0.952953	0.980938	0.926521	2055
600M_ect_blocks5_bs16_lr0.0002_do0.1_wd2e-05_nh16_optAdam	random_cv	3	0.90706	0.7901	11	0.0788133	0.145649	0.388258	0.157627	0.118895	0.239254	0	0	0	0	0	119	54	10	0	69	1911	75	0	0	0	0	2238	412.136	0.00242638	5.43024	0.796128	0.802749	0.7901	0.516309	79688450	79688450					0.641509	0.632979	0.650273	183	0.950746	0.972519	0.929927	2055
600M_ect_blocks5_bs16_lr0.0002_do0.1_wd2e-05_nh16_optAdam	random_cv	4	0.932082	0.817035	10	0.06467	0.146836	0.295015	0.12934	0.127065	0.19161	0	0	0	0	0	125	48	11	0	56	1961	37	0	0	0	0	2238	409.643	0.00244115	5.4633	0.825114	0.833358	0.817035	0.604274	79688450	79688450					0.684932	0.690608	0.679348	184	0.965297	0.976108	0.954722	2054
600M_ect_blocks5_bs16_lr0.0002_do0.1_wd2e-05_nh16_optAdam	random_cv	5	0.909253	0.768901	4	0.139856	0.307424	0.327906	0.279712	0.284588	0.305562	0	0	0	0	0	110	56	17	0	64	1924	66	0	0	0	0	2237	410.635	0.00243525	5.44766	0.785069	0.801951	0.768901	0.508779	79688450	79688450					0.616246	0.632184	0.601093	183	0.953892	0.971717	0.936709	2054
600M_ect_blocks5_bs16_lr0.0002_do0.1_wd2e-05_nh16_optAdam	random_cv	mean	0.913039	0.806971	9.2	0.0893366	0.187083	0.358343	0.178673	0.155636	0.218986	0	0	0	0	0	124.6	48	10.6	0	71	1918.6	65	0	0	0	0	2237.8	405.919	0.00246411	5.51419	0.805659	0.80744	0.806971	0.54742	79688450	79688450					0.657109	0.639268	0.680132	183.2	0.954209	0.975612	0.933809	2054.6
600M_ect_blocks5_bs16_lr0.0002_do0.1_wd2e-05_nh16_optAdam	random_cv	std	0.0114372	0.0308027	3.83406	0.0338554	0.0880895	0.0508839	0.0677107	0.0962941	0.0892868	0	0	0	0	0	11.7601	7.58288	4.61519	0	14.6116	26.2355	20.2608	0	0	0	0	0.447214	6.85035	4.18688e-05	0.0941274	0.0156188	0.01604	0.0308027	0.0422866	0	0					0.0280296	0.0329358	0.0642527	0.447214	0.00658032	0.00369827	0.0129785	0.547723
[truncated: 26 more columns]

## Sheet: Removed seqid 40
run_identifier	split_name	fold	accuracy	balanced_accuracy	best_epoch	calibration__high_class__brier	calibration__high_class__ece	calibration__high_class__mce	calibration__multiclass__brier	calibration__multiclass__ece	calibration__multiclass__mce	cm__true_No_activity__pred_No_activity	cm__true_No_activity__pred_high_activity	cm__true_No_activity__pred_low_activity	cm__true_No_activity__pred_reject	cm__true_high_activity__pred_No_activity	cm__true_high_activity__pred_high_activity	cm__true_high_activity__pred_low_activity	cm__true_high_activity__pred_reject	cm__true_low_activity__pred_No_activity	cm__true_low_activity__pred_high_activity	cm__true_low_activity__pred_low_activity	cm__true_low_activity__pred_reject	cm__true_reject__pred_No_activity	cm__true_reject__pred_high_activity	cm__true_reject__pred_low_activity	cm__true_reject__pred_reject	inference__n_samples	inference__samples_per_sec	inference__seconds_per_sample	inference__seconds_total	macro_f1	macro_precision	macro_recall	mcc	model_param_count_total	model_param_count_trainable	per_class__No_activity__f1	per_class__No_activity__precision	per_class__No_activity__recall	per_class__No_activity__support	per_class__high_activity__f1	per_class__high_activity__precision	per_class__high_activity__recall	per_class__high_activity__support	per_class__low_activity__f1	per_class__low_activity__precision	per_class__low_activity__recall	per_class__low_activity__support
600M_ect_blocks5_bs16_lr0.0002_do0.1_wd1e-05_nh16_optAdam	id40	1	0.932817	0.631936	7	0.0720211	0.118597	0.379056	0.144042	0.114093	0.281837	0	0	0	0	0	78	193	7	0	23	3532	37	0	0	0	0	3870	502.276	0.00199094	7.70493	0.688516	0.860233	0.631936	0.381343	79688450	79688450					0.411609	0.772277	0.280576	278	0.965423	0.948188	0.983296	3592
600M_ect_blocks5_bs16_lr0.0002_do0.1_wd1e-05_nh16_optAdam	id40	2	0.67966	0.508333	11	0.168374	0.128326	0.366776	0.336747	0.0347792	0.103756	0	0	0	0	0	63	123	101	0	112	896	116	0	0	0	0	1411	444.57	0.00224937	3.17385	0.554469	0.619647	0.508333	0.209731	79688450	79688450					0.272727	0.36	0.219512	287	0.836211	0.879293	0.797153	1124
600M_ect_blocks5_bs16_lr0.0002_do0.1_wd1e-05_nh16_optAdam	id40	3	0.886049	0.723632	10	0.0759399	0.11968	0.39182	0.15188	0.0558111	0.11568	0	0	0	0	0	65	47	9	0	98	1599	60	0	0	0	0	1878	381.546	0.00262092	4.92208	0.698753	0.685109	0.723632	0.368818	79688450	79688450					0.457746	0.398773	0.53719	121	0.939759	0.971446	0.910074	1757
600M_ect_blocks5_bs16_lr0.0002_do0.1_wd1e-05_nh16_optAdam	id40	4	0.939641	0.657518	7	0.074813	0.179369	0.904437	0.149626	0.172997	0.220781	0	0	0	0	0	35	61	7	0	17	1693	26	0	0	0	0	1839	364.888	0.00274057	5.03991	0.710907	0.81915	0.657518	0.388195	79688450	79688450					0.451613	0.673077	0.339806	103	0.970201	0.965222	0.97523	1736
600M_ect_blocks5_bs16_lr0.0002_do0.1_wd1e-05_nh16_optAdam	id40	5	0.900958	0.574261	7	0.0882733	0.174555	0.434151	0.176547	0.133502	0.147907	0	0	0	0	0	26	98	3	0	66	1948	50	0	0	0	0	2191	386.828	0.00258513	5.66401	0.592687	0.617355	0.574261	0.160781	79688450	79688450					0.237443	0.282609	0.204724	127	0.947932	0.952102	0.943798	2064
600M_ect_blocks5_bs16_lr0.0002_do0.1_wd1e-05_nh16_optAdam	id40	mean	0.867825	0.619136	8.4	0.0958842	0.144105	0.495248	0.191768	0.102236	0.173992	0	0	0	0	0	53.4	104.4	25.4	0	63.2	1933.6	57.8	0	0	0	0	2237.8	416.021	0.00243738	5.30096	0.649066	0.720299	0.619136	0.301774	79688450	79688450					0.366228	0.497347	0.316362	183.2	0.931905	0.94325	0.92191	2054.6
600M_ect_blocks5_bs16_lr0.0002_do0.1_wd1e-05_nh16_optAdam	id40	std	0.107491	0.0819261	1.94936	0.0409996	0.0302778	0.230147	0.0819992	0.0566369	0.0755539	0	0	0	0	0	21.9157	57.912	42.3178	0	42.8684	974.878	34.9886	0	0	0	0	953.725	56.8117	0.000309071	1.6315	0.0706691	0.113269	0.0819261	0.107988	0	0					0.103747	0.212815	0.134572	91.1329	0.0549225	0.036983	0.0754898	924.632
[truncated: 26 more columns]

## Sheet: Removed seqid 70
run_identifier	split_name	fold	accuracy	balanced_accuracy	best_epoch	calibration__high_class__brier	calibration__high_class__ece	calibration__high_class__mce	calibration__multiclass__brier	calibration__multiclass__ece	calibration__multiclass__mce	cm__true_No_activity__pred_No_activity	cm__true_No_activity__pred_high_activity	cm__true_No_activity__pred_low_activity	cm__true_No_activity__pred_reject	cm__true_high_activity__pred_No_activity	cm__true_high_activity__pred_high_activity	cm__true_high_activity__pred_low_activity	cm__true_high_activity__pred_reject	cm__true_low_activity__pred_No_activity	cm__true_low_activity__pred_high_activity	cm__true_low_activity__pred_low_activity	cm__true_low_activity__pred_reject	cm__true_reject__pred_No_activity	cm__true_reject__pred_high_activity	cm__true_reject__pred_low_activity	cm__true_reject__pred_reject	inference__n_samples	inference__samples_per_sec	inference__seconds_per_sample	inference__seconds_total	macro_f1	macro_precision	macro_recall	mcc	model_param_count_total	model_param_count_trainable	per_class__No_activity__f1	per_class__No_activity__precision	per_class__No_activity__recall	per_class__No_activity__support	per_class__high_activity__f1	per_class__high_activity__precision	per_class__high_activity__recall	per_class__high_activity__support	per_class__low_activity__f1	per_class__low_activity__precision	per_class__low_activity__recall	per_class__low_activity__support
600M_ect_blocks5_bs16_lr0.0005_do0.1_wd2e-05_nh16_optAdam	id70	1	0.866639	0.567865	10	0.124638	0.254617	0.397577	0.249277	0.212069	0.243695	0	0	0	0	0	36	112	13	0	55	2076	145	0	0	0	0	2437	375.205	0.00266521	6.49512	0.607911	0.672208	0.567865	0.168341	79688450	79688450					0.285714	0.395604	0.223602	161	0.930108	0.948812	0.912127	2276
600M_ect_blocks5_bs16_lr0.0005_do0.1_wd2e-05_nh16_optAdam	id70	2	0.930723	0.540783	18	0.060926	0.0459366	0.48541	0.121852	0.0414258	0.177373	0	0	0	0	0	12	117	1	0	18	1842	2	0	0	0	0	1992	435.767	0.0022948	4.57125	0.557073	0.670138	0.540783	0.1662	79688450	79688450					0.15	0.4	0.0923077	130	0.964146	0.940276	0.989259	1862
600M_ect_blocks5_bs16_lr0.0005_do0.1_wd2e-05_nh16_optAdam	id70	3	0.911266	0.546725	10	0.0833142	0.124966	0.401912	0.166628	0.106089	0.17773	0	0	0	0	0	17	115	4	0	27	1811	32	0	0	0	0	2006	443.928	0.00225262	4.51875	0.571526	0.663327	0.546725	0.149179	79688450	79688450					0.188889	0.386364	0.125	136	0.954162	0.940291	0.968449	1870
600M_ect_blocks5_bs16_lr0.0005_do0.1_wd2e-05_nh16_optAdam	id70	4	0.709544	0.691471	7	0.174281	0.273622	0.825276	0.348562	0.167754	0.825276	0	0	0	0	0	218	53	56	0	264	1492	327	0	0	0	0	2410	464.46	0.00215304	5.18882	0.680714	0.708989	0.691471	0.366088	79688450	79688450					0.538937	0.452282	0.666667	327	0.822492	0.965696	0.716275	2083
600M_ect_blocks5_bs16_lr0.0005_do0.1_wd2e-05_nh16_optAdam	id70	5	0.869027	0.615352	15	0.0914332	0.104526	0.541083	0.182866	0.0396352	0.10382	0	0	0	0	0	52	104	6	0	114	1985	83	0	0	0	0	2344	378.133	0.00264457	6.19887	0.623299	0.631734	0.615352	0.215541	79688450	79688450					0.317073	0.313253	0.320988	162	0.929525	0.950215	0.909716	2182
600M_ect_blocks5_bs16_lr0.0005_do0.1_wd2e-05_nh16_optAdam	id70	mean	0.85744	0.592439	12	0.106919	0.160734	0.530252	0.213837	0.113395	0.305579	0	0	0	0	0	67	100.2	16	0	95.6	1841.2	117.8	0	0	0	0	2237.8	419.499	0.00240205	5.39456	0.608105	0.669279	0.592439	0.21307	79688450	79688450					0.296123	0.389501	0.285713	183.2	0.920086	0.949058	0.899165	2054.6
600M_ect_blocks5_bs16_lr0.0005_do0.1_wd2e-05_nh16_optAdam	id70	std	0.0871204	0.0626384	4.41588	0.0440566	0.0989631	0.175529	0.0881132	0.0764279	0.294705	0	0	0	0	0	85.8953	26.8459	22.7925	0	101.333	222.858	128.925	0	0	0	0	220.659	40.4845	0.000236594	0.914514	0.0485936	0.0275283	0.0626384	0.0890225	0	0					0.151951	0.0497809	0.23101	81.6682	0.0566052	0.0103948	0.107988	185.221
[truncated: 26 more columns]
