# Supplementary material for: Family-Specialized Transformer for L-cystathionine gamma-lyase Engineering and Its Structural Interpretation
Source: Comput Struct Biotechnol J. 2026 Jun 5;35(1):0073. doi: 10.34133/csbj.0073 (PMC13237489; doi:10.34133/csbj.0073)
Supplement: Supplementary 1 — Figs. S1 to 15 Tables S1 to S8 [file csbj.0073.f1.zip › Fig_S3_data.xlsx]

## Sheet: mut5
Fluorescence 1
Ex 365 nm, Em 450 nm
Plate 1
Reading	avg. time [s]	Ctrl0001 (D03)	WT0001 (D04)	R249F0001 (D05)	R249I0001 (D06)	R249V0001 (D07)	R249Y0001 (D08)	Y26S0001 (D09)	Ctrl0002 (E03)	WT0002 (E04)	R249F0002 (E05)	R249I0002 (E06)	R249V0002 (E07)	R249Y0002 (E08)	Y26S0002 (E09)	Ctrl0003 (F03)	WT0003 (F04)	R249F0003 (F05)	R249I0003 (F06)	R249V0003 (F07)	R249Y0003 (F08)	Y26S0003 (F09)
1	0	30.09	33.32	30.16	26.18	30.38	27.19	27.79	31.18	32.37	30.55	34.38	31.68	28.4	27.88	30.06	26.33	30.33	32.66	28.51	28.45	27.63
2	30	29.4	31.08	28.55	25.65	28.54	26.11	26.16	28.09	30.42	28.61	31.59	30.21	26.97	26.69	30.47	25.62	27.73	30.18	27.07	27.78	26.28
3	60	27.92	31.32	27.83	25	28.22	25.81	25.63	28.35	30.54	27.99	30.76	29.81	26.1	25.98	30.27	25.72	27.27	29.75	26.59	27.45	25.37
4	90	29.45	31.96	27.92	24.99	27.63	25.98	25.61	28.13	30.83	28.11	30.64	29.68	26.43	25.72	29.11	26.06	27.41	30.03	26.86	27.52	25.63
5	120	29.58	31.83	27.97	24.95	27.76	25.7	25.67	28.37	30.97	27.92	30.33	29.58	26.17	25.84	30.06	26.13	27.22	29.82	26.79	27.44	25.63
6	150	30.38	32.26	27.88	25.1	27.52	25.59	25.52	28.38	31.23	28.21	30.79	29.76	26.25	25.72	31.06	26.57	27.38	30.13	26.82	27.41	25.57
7	180	29.43	32.33	28.25	24.97	27.66	25.94	25.92	28.71	31.39	28.2	30.29	29.58	26.37	26.05	30.43	27.19	27.23	30.11	26.98	27.33	25.84
8	210	30.16	32.58	28.19	25.02	27.65	25.79	25.53	27.47	31.7	27.95	30.31	29.51	26.48	26.18	29.64	27.25	27.29	30.21	26.68	27.48	25.77
9	240	29.72	33	28.16	25.38	27.8	25.87	26.04	28.45	32.02	28.53	30.07	29.86	26.41	26.3	31.01	27.51	27.43	30.38	26.81	27.58	25.87
10	270	30.02	32.96	28.03	25.17	27.99	25.82	26.13	28.42	31.87	28.65	30.37	29.94	26.83	26.42	30.82	27.81	27.78	30.01	26.7	27.85	25.9
11	300	30.14	33.27	28.63	24.98	27.76	25.59	25.83	28.43	32.16	28.4	30.42	29.44	26.78	26.37	30.6	28.48	27.69	30.14	26.81	27.6	25.96
12	330	30.17	33.64	28.65	25.71	27.78	26.41	26.05	29.06	32.61	28.53	30.1	29.65	26.79	26.63	31.03	28.96	27.84	30.51	27.23	27.69	26.25
13	360	30.39	33.67	28.73	26.19	28.15	26.3	26.38	29.49	33.12	28.8	30.58	29.71	27.4	26.59	31.46	29.36	27.57	30.52	27.1	27.74	26.21
14	390	30.82	33.96	28.76	26.15	28.02	26.19	26.23	29.45	33.2	28.96	30.31	29.82	26.9	26.96	32	29.94	27.74	30.29	26.91	28.17	26.41
15	420	30.95	34.08	28.9	25.95	28.12	26.26	26.3	29.88	33.36	29.19	30.42	30.07	27.09	26.96	32.13	30.78	27.88	30.56	27.37	28.09	26.61
16	450	30.45	34.51	29.1	26.44	28.56	26.61	26.45	29.65	33.81	29.2	30.43	30.07	27.49	27.01	31.43	31.07	28.1	30.49	27.45	28.3	26.69
17	480	31.51	34.63	28.97	26.48	28.44	26.76	26.63	28.52	34.23	29.38	30.61	30.2	27.42	26.92	31.23	31.74	28.02	30.51	27.55	28.63	26.93
18	510	30.97	35.14	29.18	26.83	28.31	26.73	27.03	29.56	34.54	29.52	30.51	30.41	27.44	27.31	31.08	32.06	28.25	30.6	27.59	28.6	26.91
19	540	30.48	35.17	29.51	27.01	28.71	27.53	26.89	30.26	35.05	29.5	30.58	30.37	27.7	27.21	30.87	32.2	28.31	30.48	28.06	28.99	26.98
20	570	31.94	35.49	29.64	26.96	28.83	27.39	27.24	29.81	35.43	29.99	31.04	30.34	28.1	27.22	31.83	32.75	28.39	30.78	27.62	29	27.34
21	600	32.17	35.83	29.84	26.99	28.85	27.06	27.01	29.74	36	30.09	30.79	30.4	28.12	27.33	32.38	33.27	28.18	30.9	27.69	29.37	27.32
22	630	31.81	36.27	29.87	27.68	29.1	27.75	27.59	29.72	36.62	29.95	31.03	30.72	28.27	27.57	31.2	33.85	28.56	31.01	28.06	29.38	27.63
23	660	32.07	36.41	29.85	27.82	29.13	27.83	27.8	30.05	37.14	30.04	31.04	30.92	28.59	27.92	33.09	34.18	28.8	31.36	28.04	29.62	27.67
24	690	32.66	36.85	29.76	28.02	29.25	27.94	28	29.92	37.65	30.08	31.15	31.01	28.66	27.86	32.45	34.34	28.84	31.73	28.34	29.89	27.87
25	720	32.24	37.53	30.42	28.24	29.52	28.07	28.12	29.7	38.46	30.36	31.65	31.33	28.91	28.38	33.07	34.79	28.95	31.48	28.6	29.97	27.78
26	750	32.68	37.94	30.32	28.41	29.64	28.84	28.24	29.86	39.09	30.7	31.27	31.16	29.18	28.09	32.61	35.69	29.3	31.77	28.39	30.27	28.04
27	780	32.51	38.18	30.4	28.59	29.68	28.53	28.48	30.09	39.5	30.8	31.95	31.49	29.03	28.45	33.41	35.86	29.03	32.02	28.62	30.74	28.37
28	810	31.53	38.52	30.56	28.64	29.79	28.75	28.64	31	40.19	31.15	31.93	31.67	29.28	28.24	33.74	36.32	29.2	31.88	28.77	31.11	28.3
29	840	32.75	38.69	30.93	28.87	30.16	29.19	28.97	30.82	40.88	31.46	32.02	31.84	29.4	28.43	33.69	36.54	29.15	32.17	28.97	31.1	28.78
30	870	33.16	39.37	30.98	28.97	30.41	29.23	28.77	29.97	41.99	31.49	32.26	31.99	29.8	28.66	32.7	36.88	29.39	32.33	29.29	31.04	28.81
31	900	33.61	39.8	31.16	28.86	30.05	28.97	29.03	30.36	42.66	31.4	31.98	32.07	29.84	28.69	34.13	37.63	29.77	32.5	28.98	31.28	28.8
32	930	32.87	40.58	31.41	29.55	30.53	29.61	29.28	31.4	43.43	31.99	32.53	32.12	30.02	28.86	34.25	37.94	29.7	32.52	29.54	31.68	28.88
33	960	33.75	40.9	31.35	29.73	30.34	29.82	29.41	31.3	44.36	32.21	32.85	31.96	30.43	28.86	33.44	38.45	29.89	32.67	29.56	32.01	29.28
34	990	33.15	41.3	31.63	30.01	30.72	29.98	30.04	31.51	45.17	32.17	32.71	32.41	30.68	29.54	33.04	39.28	30.2	32.89	29.64	31.91	29.46
35	1020	34.07	41.83	31.99	29.95	30.79	30.11	29.82	30.47	45.93	32.39	32.99	32.8	30.67	29.39	33.95	39.64	30.58	33.22	29.83	32.34	29.57
36	1050	33.98	42.47	32.06	30.24	31.02	30.4	30.13	31.5	47.08	32.72	33.05	32.56	31.02	29.29	34.46	39.94	30.43	33.27	30.02	32.65	29.66
37	1080	33.82	42.86	31.96	30.42	31.2	30.51	30.18	31.74	47.89	32.58	33.62	32.89	31.22	29.44	34.65	40.49	30.66	33.49	30.11	32.57	29.97
38	1110	34.25	43.49	32.32	30.76	31.32	30.75	30.41	32.51	49.15	32.75	33.72	33.09	31.27	29.74	35.1	41.14	30.6	33.32	30.41	32.78	30.09
39	1140	34.92	44.36	32.15	30.61	31.18	30.81	30.63	32.03	50.17	33.09	33.35	33.29	31.47	29.92	35.35	41.4	30.9	33.67	30.37	33.19	30.44
40	1170	33.74	44.95	32.55	31	31.7	31.33	30.81	31.25	50.9	33.1	34.04	33.79	31.57	29.94	35.71	41.93	30.84	34.19	30.48	33.16	30.55
41	1200	35.04	46.02	32.6	30.75	31.5	30.91	30.7	33.37	52.02	33.06	34.17	33.73	31.64	30.23	36.15	42.52	31.26	34.2	30.5	33.59	30.68
42	1230	35.7	46.16	32.88	31.39	32.06	31.58	31.25	33.07	53.24	33.56	34.35	33.9	32.04	30.38	35.51	43.43	31.37	34.46	30.67	34.07	30.82
43	1260	35.8	47.04	33.14	31.71	31.86	31.54	31.2	33.07	54.3	33.96	34.52	34.16	32.18	30.25	35.89	43.6	31.37	34.51	30.86	33.83	30.98
44	1290	36	47.97	33.08	31.7	31.98	31.66	31.52	32.11	55.3	34.09	34.85	34.27	32.56	30.74	35.6	44.39	31.34	34.52	31.01	34.29	30.8
45	1320	35.42	48.36	33.36	32.1	32.51	32.08	31.62	32.39	56.42	34.12	34.85	34.31	32.79	30.92	36.39	44.52	31.82	34.62	30.93	34.43	31.22
46	1350	35.99	48.96	33.38	32.02	32.51	31.99	31.8	34.2	57.94	34.25	35.04	34.56	32.83	30.76	35.63	45.24	32	35.18	31.44	34.47	31.51
47	1380	35.68	50.06	33.35	32.24	32.74	32.24	32.02	33.57	59.02	34.52	35.16	34.57	32.9	31.13	34.69	46.08	32.18	35.09	31.32	34.82	31.62
48	1410	35.56	50.12	33.7	32.37	32.84	32.52	31.96	33.42	60.08	34.6	35.45	34.78	33.25	31.33	36.87	46.88	32.12	35.4	31.63	35	31.61
49	1440	36.39	51.14	33.83	32.48	33.1	32.45	32.29	32.57	61.28	34.72	35.59	34.98	32.88	31.48	37.28	47.63	32.41	35.34	31.44	35.28	32.25
50	1470	36.53	52.28	33.96	32.39	32.95	32.79	32.28	33.68	62.34	35.21	35.58	35.02	33.45	31.39	36.96	48.28	32.46	35.83	31.94	35.13	32.36
51	1500	37.05	53.25	34.02	32.54	33.18	32.93	32.56	34.08	63.88	35.22	35.6	35.45	33.51	31.38	37.63	48.86	32.34	35.9	31.56	35.44	32.12
52	1530	36.2	53.53	34.24	32.93	33.46	33.07	32.59	33.61	65.14	35.43	36.42	35.65	33.82	31.59	36.69	49.65	32.3	35.83	31.87	35.88	32.38
53	1560	37.51	54.32	34.22	32.99	33.61	33.16	32.86	33.86	66.92	35.4	35.97	35.54	33.9	31.69	37.44	50.87	32.79	36.08	32.19	35.76	32.62
54	1590	37.15	55.25	34.27	33.4	33.89	33.55	33.25	33.36	68.18	35.59	36.1	35.63	34.2	32.02	37.41	51.2	33.08	36.27	32.13	35.72	32.61
55	1620	37.82	55.79	34.83	33.3	33.48	33.38	33.12	34.46	69.37	35.76	36.36	36.03	34.33	31.93	37.02	51.66	32.87	36.64	32.55	35.96	32.92
56	1650	36.78	56.65	34.73	33.38	33.9	34.22	33.34	35.01	70.46	35.56	36.39	36.2	34.16	31.79	38.09	52.6	33.31	36.45	32.47	36.51	32.84
57	1680	37.3	57.48	34.79	33.56	34.29	33.81	33.66	35.28	72.07	35.99	37.06	35.92	34.41	32.09	37.9	53.25	33.38	36.73	32.63	36.55	33.12
58	1710	37.69	58.64	35.06	33.64	34.24	34.34	33.95	34.68	73.55	36.1	36.98	36.39	34.62	32.28	38.12	54.3	33.15	36.74	32.69	36.75	33.04
59	1740	37.74	59.01	35.16	33.92	34.25	34.24	33.69	35.94	74.67	36.38	36.68	36.24	34.82	32.34	37.82	54.81	33.63	36.89	32.86	36.82	33.36
60	1770	36.95	60.29	35.24	34.16	34.51	34.34	34.28	34.37	76.24	36.33	36.91	36.56	35.05	32.59	38.29	55.64	33.51	37.08	32.88	37.04	33.56
61	1800	38.17	61.57	35.25	33.81	34.78	34.43	33.7	36.42	77.24	36.58	37.22	36.5	35.08	32.48	37.53	56.36	33.77	37.19	33.08	36.99	33.87
62	1830	37.94	62.04	35.61	34.05	35.03	34.82	34.1	35.54	79.53	36.74	37.58	36.8	35.34	32.85	37.95	57.13	34.06	37.32	33.44	37.21	33.9
63	1860	37.48	63.11	35.81	34.15	35.09	35.09	34.58	35.59	80.59	36.66	37.64	36.92	35.44	32.97	38.04	57.86	33.87	37.57	33.34	37.42	33.56
64	1890	37.54	63.89	35.72	34.48	34.95	35.19	34.68	35.08	81.97	36.93	37.67	37.04	35.44	32.94	38.73	59.13	33.87	37.66	33.4	37.62	33.67
65	1920	37.67	64.58	35.75	34.4	34.99	35	34.67	35.25	83.48	36.91	38.07	37.14	35.56	33.1	38.94	59.92	34.44	37.68	33.43	37.73	34.2
66	1950	38.12	65.61	35.85	34.76	35.47	35.5	34.98	34.96	85.26	37.44	37.98	37.17	35.99	33.03	38.93	60.96	34.24	38.02	33.56	38	34.13
67	1980	38.61	66.41	35.86	34.74	35.56	35.71	34.87	35.94	86.55	37.19	38.24	37.63	35.75	33.44	38.93	61.13	34.34	38.07	33.59	37.93	34.26
68	2010	38.65	67.56	36.18	34.83	35.39	35.7	34.85	35.15	88.17	37.72	38.29	37.26	35.9	33.52	39.16	62.73	34.45	38.02	33.83	38.1	34.77
69	2040	38.99	68.47	36.44	35.21	35.24	35.81	35.07	35.95	89.45	37.58	38.38	37.21	36.1	33.66	39.45	63.79	34.56	38.28	33.84	38.15	34.75
70	2070	39.11	69.58	36.37	35.2	35.58	36.16	35.17	35.98	90.93	37.66	38.67	37.51	36.15	33.48	39.5	64.45	34.61	38.28	34	38.12	34.75
71	2100	39.4	70.9	36.59	34.98	35.87	35.67	35.1	36.04	91.9	37.77	38.6	37.63	35.94	33.61	39.36	65.52	34.88	38.94	34	38.38	34.68
72	2130	39.49	71.5	36.84	35.12	36.17	36.37	35.37	36.41	94.46	38.07	38.87	37.92	36.67	33.67	39.45	66.36	35.12	38.56	34.1	38.39	34.99
73	2160	39.41	72.7	36.76	35.37	36.12	36.68	35.56	35.83	95.37	38.21	38.9	37.99	36.86	33.86	39.63	67.33	35.04	38.78	34.21	38.52	35.09
74	2190	39.84	73.89	36.69	35.43	36.15	36.76	35.4	37.06	97.35	38.24	38.92	37.58	36.59	33.96	39.69	68.76	35.08	38.97	34.7	38.58	35.08
75	2220	39.99	74.67	37.1	35.58	36.27	36.75	35.68	35.72	98.69	38.3	38.98	38.08	37.08	34.36	39.66	69.4	35.19	39.23	34.5	38.88	35.15
76	2250	40.19	76.07	37.14	35.67	36.47	36.97	35.69	34.85	99.64	38.41	39.25	38.35	36.68	34.23	40.01	70.37	35.33	39.1	34.61	39.15	35.34
77	2280	40.29	76.7	37.01	35.62	36.84	36.95	35.94	36.78	101.4	38.58	39.4	38.46	37.12	34.4	39.93	71.22	35.44	39.28	34.3	39.49	35.34
78	2310	39.88	77.87	37.6	35.95	36.73	37.38	35.94	36.54	103.3	38.59	39.65	38.44	37.27	34.19	40.44	72.58	35.29	39.38	34.58	39.29	35.45
79	2340	40.28	79.22	37.2	35.89	36.9	36.96	36.13	37.12	105.5	38.6	39.74	38.5	37.29	34.25	40.44	73.6	35.14	39.48	35.02	39.5	35.49
80	2370	40.25	80.25	37.31	36.05	36.89	37.54	36.01	36.54	106.6	38.53	39.89	38.39	37.21	34.26	40.89	74.28	35.38	39.87	35.01	39.47	35.36
81	2400	40.78	82.14	37.21	35.88	37.08	37.03	35.59	38.1	107.3	38.62	39.61	38.48	37.1	34.66	40.75	75.77	35.55	39.75	34.84	39.56	35.36
82	2430	41.2	82.27	37.38	36.13	36.54	37.73	36.41	37.48	109.7	39.02	40.01	38.51	37.23	34.71	41.28	76.91	35.9	39.58	35.25	39.68	35.75
83	2460	40.81	83.29	37.69	36.03	37.11	37.94	36.58	36.82	111.3	38.95	40.09	38.9	37.45	34.52	41.02	78.04	35.74	40.07	35.29	39.67	35.91
84	2490	41.25	84.73	37.67	36.02	36.85	38.21	36.73	36.05	112.8	38.9	40.12	38.41	37.74	34.88	40.9	78.72	35.72	39.84	35.21	39.89	35.97
85	2520	41.04	86.04	37.79	36.28	37.18	37.99	37.04	36.99	114.4	39.35	40.09	38.74	37.45	35.1	41.21	79.53	35.99	40.08	35.4	40.1	35.86
86	2550	40.98	87.67	37.84	36.56	37.08	38.45	36.71	35.78	116.1	39.43	40.45	39.19	37.34	34.97	41.47	80.95	36.12	40.29	35.22	40.18	36.01
87	2580	40.69	88.43	37.97	36.62	37.49	38.56	36.87	36.1	117.7	39.2	40.35	38.83	37.67	35.1	41.59	82.62	36.36	40.4	35.59	40.45	36.25
88	2610	40.94	89.34	37.8	36.94	37.58	38.11	37.16	36.95	119.6	39.52	40.16	39.08	38.21	35.27	41.65	83.11	36.03	40.37	35.67	40.25	36.24
89	2640	41.55	90.79	38.02	36.72	37.66	38.47	36.97	37.26	120.4	39.57	40.73	39.2	37.82	35.4	41.82	84.55	36.44	40.5	35.63	40.42	36.54
90	2670	42.14	92.32	38.01	36.86	37.46	38.74	37.38	37.4	122.6	39.77	40.95	39.42	38.11	35.43	41.84	85.57	36.37	40.73	35.55	40.88	36.25
91	2700	42.04	94.02	38.31	36.83	37.6	38.49	36.69	38.4	123.8	39.61	40.51	39.18	37.67	35.36	42.36	86.68	36.8	40.65	35.8	40.65	36.36
92	2730	41.41	95	38.06	37.16	37.88	38.68	37.45	37.65	125.9	39.76	41.12	39.7	37.99	35.6	41.98	88.03	36.72	40.75	35.92	40.74	36.63
93	2760	41.61	96.62	38.39	37.03	38.14	39.11	37.62	37.17	127.7	39.74	41.19	39.19	37.99	35.79	42.28	89.36	36.89	40.86	36.05	41.2	36.45
94	2790	42.02	97.29	38.54	37.19	37.77	39.3	37.74	37.86	128.2	39.95	41.16	39.46	38.04	35.54	42.4	91.09	37.16	40.96	36.16	41.34	36.57
95	2820	42.53	98.28	38.57	37.18	37.82	39.58	37.61	39.11	130.8	40.12	41.17	39.46	38.19	35.91	42.39	91.68	37.24	41.09	36.35	41.25	36.78
96	2850	42.96	99.95	38.51	37.44	38.08	39.42	37.95	38.03	131.7	40.18	41.2	39.59	38.57	35.83	42.4	92.64	37.18	41.44	36.36	41.53	37.06
97	2880	42.32	100.9	38.67	37.1	38.36	39.32	37.88	37.58	134.1	39.88	41.05	39.76	38.85	36.15	42.65	94.19	37.27	41.3	36.73	41.65	37.03
98	2910	42.54	102.7	38.75	37.35	38.31	39.64	37.83	38.87	135	40.15	41.57	39.92	38.68	36.06	42.85	95.7	37.7	41.26	36.5	41.81	37.04
99	2940	42.78	104.2	38.48	37.76	38	39.82	38.39	38.57	136.7	39.93	41.45	40.02	38.91	36.41	43.51	96.67	37.44	41.41	36.85	41.67	37.06
100	2970	43.05	104.9	38.87	37.59	38.17	40.11	38.05	37.26	138.7	40.54	41.71	39.82	38.86	36.1	43.57	98.52	37.52	41.46	36.89	42.2	37.06
101	3000	43.55	106.9	38.71	37.81	38.18	39.6	37.78	39.59	138.9	40.3	41.47	39.95	38.72	36.35	43.7	99.99	37.72	41.59	36.99	42.08	37.12
102	3030	43.22	108.3	39.06	37.73	38.54	40.51	38.55	39.07	141.8	40.53	41.58	39.58	39.3	36.52	43.4	101.4	37.69	41.74	37.12	42.28	37.39
103	3060	43.91	109.8	39.19	37.78	38.42	40.55	38.81	39.52	144	40.45	41.88	39.99	39.36	36.76	43.58	102.7	37.99	41.49	36.78	42.4	37.62
104	3090	43.56	111.2	39.52	38.1	38.26	40.48	38.91	39.92	145.2	40.72	41.83	40.32	39.4	37.12	43.49	104.6	38.14	41.57	37.29	42.44	37.43
105	3120	43.52	112.4	39.02	38.16	38.75	40.42	38.94	40.38	147.5	40.68	41.86	40.11	39.56	37.06	43.97	105.8	38.26	41.81	37.21	42.83	37.89
106	3150	43.53	114.1	39.35	38.42	38.52	40.94	38.58	39.32	149	40.71	42.34	40.24	39.53	37.18	44.07	108.3	38.41	41.84	37.72	42.73	38.11
107	3180	43.57	115.6	39.49	38.12	38.59	40.66	38.78	39.49	150	40.88	42.27	40.14	39.75	37.21	44.18	109.3	38.42	42.27	37.57	42.92	38.01
108	3210	43.88	116.7	39.51	38.43	38.5	40.79	39.2	39.69	152	40.97	41.81	40.24	39.62	37.71	44.49	111.1	38.84	42.2	37.5	43.2	37.95
109	3240	44.2	117.7	39.72	38.21	38.66	41.41	39.16	39.32	153.7	41.22	42.25	40.49	40.21	37.21	44.3	112.5	38.74	42.36	37.68	43.37	38.45
110	3270	44.24	119.9	40.02	38.35	38.77	41.12	39.63	37.58	155.1	41.41	42.41	40.45	39.74	37.46	43.95	114.7	39.2	42.49	37.78	43.41	38.09
111	3300	44.06	121.1	39.81	38.22	38.52	40.66	39.17	40.29	156	41.05	42.69	40.38	39.93	37.39	44.17	116.3	38.91	42.62	38.12	43.19	38.14
112	3330	43.78	122.2	40.06	38.37	39.07	41.52	39.42	40.72	159.3	41.3	42.41	40.61	40.14	37.98	44.96	117.6	39.05	42.56	38.07	43.83	38.85
113	3360	44.73	124.1	39.97	38.79	39.04	41.78	39.72	40.63	160.9	41.34	42.75	40.52	40.22	37.57	44.98	119.2	38.85	42.62	38.09	44.05	38.33
114	3390	44.31	125.2	40.21	38.68	38.71	41.54	39.79	39.89	162.2	41.58	42.56	40.81	40.38	37.87	44.82	121.2	39.26	42.97	38.15	43.69	39.04
115	3420	44.92	127.3	40.42	39.07	39.03	41.79	39.72	40.56	165	41.6	42.75	40.55	40.5	37.94	44.66	122.6	39.34	43.06	38.5	44.16	39.03
116	3450.27	44.88	128.7	40.45	39	39.09	41.78	39.95	40.94	168	41.77	42.93	40.73	40.18	37.8	44.77	124.8	39.35	43.23	38.47	44.04	39.17
117	3480.28	45.03	130.3	40.79	39.32	38.95	42.07	40.36	40.35	170.6	42.26	43.35	40.84	40.38	37.7	45.04	126.8	39.27	42.96	38.6	44.34	39.18
118	3510.28	44.89	131.7	40.83	38.98	39.21	41.93	40.68	41.2	172.7	42.3	42.73	40.7	40.66	38.27	45.09	129	39.21	42.87	38.51	44.58	39.5
119	3540.29	44.68	133	40.64	39.38	39.07	42.08	41.15	40.96	175.6	41.93	43.16	41	40.98	38.22	45.17	130.5	39.9	43.28	39.12	44.29	39.33
120	3570.29	44.09	135.6	40.93	39.28	39.04	42.11	40.73	40.64	176.1	42.44	42.92	41.23	40.77	38.05	45.26	132.5	39.31	43.63	39.06	44.87	39.97
121	3600.27	44.48	136	41.07	39.11	39.28	42.51	40.64	40.91	177.9	42.55	43.43	40.97	40.99	38.3	45.52	134.3	39.67	43.39	38.87	44.69	39.88
122	3630.27	44.94	138.5	41.07	39.82	39.56	42.92	41.17	40.85	180.7	42.56	43.29	41.42	41.31	38.59	45.72	136.4	39.89	43.51	39.28	44.82	40.09
123	3660.28	45.42	139.4	41.36	39.63	39.45	42.66	41.44	40.22	182.1	42.6	43.36	41.63	41	38.96	45.89	138	39.96	43.65	39.42	44.57	40.17
124	3690.28	45.26	141.4	41.74	39.74	39.69	43.1	41.36	41.53	183.7	42.86	43.82	41.83	41.56	38.89	45.92	140.1	40.37	43.76	39.4	45.12	39.93
125	3720.29	45.92	142.9	41.52	39.75	39.84	43.17	41.39	40.55	186	43.11	43.99	41.96	41.65	39.01	46	141.6	40.1	44.1	39.48	45.09	40.1
126	3750.29	45.78	144.1	41.95	39.97	39.96	42.86	41.48	41.56	187.9	43.56	43.22	41.8	41.87	38.7	45.72	143.3	40.52	44.25	39.73	45.2	40.3
127	3780.27	45.71	145.9	42.06	39.76	39.94	43.03	41.39	41.82	189.9	43.2	44.09	42.3	41.65	39.06	45.82	145.4	40.08	43.99	39.47	45.21	40.16
128	3810.27	45.85	147.4	41.97	40.27	40.07	43.23	41.81	41.08	192.1	43.39	43.78	42.25	41.93	39.15	46.33	147.5	40.35	44.19	39.89	45.4	40.5
129	3840.28	45.61	149.3	41.99	40.35	39.76	43.68	41.87	42.28	193.7	43.89	44	42.66	42.01	39	46.92	149.5	40.6	44.56	40.09	45.05	40.28
130	3870.28	45.52	151.2	42.23	40.43	40.21	43.43	42.3	42.08	195.6	43.86	43.94	42.57	41.93	39.37	46.45	151.2	40.45	44.33	40.16	45.61	40.52
131	3900.29	45.76	152.5	42.49	40.65	40.54	43.52	42.53	42.62	197.2	43.9	43.92	42.61	42.2	39.51	47.38	153.5	40.72	44.57	40	45.69	40.39
132	3930.29	46.32	154.3	42.77	40.29	40.62	43.71	42.28	42.51	199.8	43.86	44.07	42.78	42.51	39.6	46.9	154.8	40.86	44.55	40.33	45.51	40.72
133	3960.27	46.44	155.7	42.58	40.72	40.31	43.79	42.26	42.5	201.7	44.1	44.17	42.95	42.6	39.49	46.79	156.7	40.41	44.69	40.76	45.75	40.57
134	3990.27	46.44	157.6	42.89	40.75	40.69	43.93	42.39	41.9	204.6	44.05	44.03	43.24	42.35	39.96	46.95	159.1	40.47	44.86	40.26	45.76	40.51
135	4020.28	46.38	158.2	42.89	40.94	40.91	43.86	42.64	42.76	206.6	44.2	44.06	43.35	42.55	39.48	47.2	160.5	40.86	44.99	40.47	45.99	40.98
136	4050.29	46.65	160.4	42.9	40.82	41.18	44.14	42.89	42.99	208.2	44.41	44.11	43.16	42.69	39.86	46.87	162.2	41.15	44.89	40.54	45.79	40.74
137	4080.29	46.54	162.3	43.07	40.8	41.26	44.08	42.14	42.75	210.6	44.35	44.08	43.59	42.7	39.61	46.72	164.3	40.99	45.26	40.96	45.79	40.85
138	4110.33	46.83	163.1	42.93	41.41	41.25	43.9	42.7	42.56	211.8	44.43	44.32	43.25	42.65	39.72	46.91	169.1	40.85	45.16	40.74	45.92	40.75
139	4140.3	47.07	165.5	43.42	41.54	41.42	44.18	42.97	42.76	214.7	44.57	44.67	43.82	42.87	39.37	47.12	170.3	41.02	45.33	41.13	45.84	40.82
140	4170.64	46.69	169	43.34	41.28	41.62	44.45	42.53	42.46	216.1	44.87	44.51	43.75	43.09	39.58	47.57	171.5	41.09	45.42	41.1	45.92	40.89
141	4200.65	47.02	172.2	43.23	41.34	41.54	44.63	43.01	42.91	217.9	44.86	44.87	43.78	43.09	39.9	47.41	174.3	40.9	45.59	41.27	46.51	40.92
142	4230.66	46.96	172.4	43.86	41.48	41.66	44.33	42.72	42.94	220.4	44.97	44.69	44.04	42.82	39.75	47.85	175.7	41.12	45.4	41.09	46.44	41.01
143	4260.66	47.49	174.6	43.78	41.78	42.05	44.44	42.88	43.33	222.5	44.9	44.77	44.36	43.15	39.76	47.84	177.5	40.99	45.55	41.25	46.5	41.17
144	4290.67	47.74	175.5	43.8	41.98	41.71	44.56	43.12	43.46	224.8	45.27	44.98	43.99	43.24	39.92	47.9	178.8	40.77	45.55	41.38	46.19	41.21
145	4320.67	47.92	177.8	43.61	42.01	41.95	44.84	42.95	43.27	226	45.05	45.04	44.08	43.07	39.97	47.53	180.6	41.15	45.67	41.53	46.4	41.22
146	4350.64	47.34	178.8	43.53	41.82	42.31	44.73	42.91	43.29	229.9	45.42	45.05	44.57	43.57	40.2	47.08	181.8	40.86	45.72	41.12	46.61	41.6
147	4380.65	47.06	180.2	43.94	42.21	42	44.91	42.95	43.75	230.8	44.95	45	44.15	43.47	39.86	47.04	183.3	41.14	45.96	41.38	46.15	41.34
148	4410.66	46.83	181.5	43.53	42.48	42.24	45.23	43.02	43.47	233.4	45.1	45.45	44.13	43.76	39.75	47.93	185.2	40.66	45.86	41.86	46.6	41.14
149	4440.66	47.41	183.1	43.79	42.57	42.01	45.17	43.13	43.38	234.9	45.34	45.51	44.46	43.53	40.29	48.02	186.5	40.87	46	41.56	45.99	41.22
150	4470.67	48	184.5	43.66	42.43	42.17	44.98	42.78	43.39	236.9	45.57	45.75	44.35	43.57	40.19	47.85	188.3	40.65	46	41.46	46.45	41.37
151	4500.71	48.09	186.7	43.95	42.76	42.78	44.96	43.09	43.16	239.1	45.05	45.77	44.53	43.68	40.38	48.2	189.6	40.56	45.62	41.9	46.76	40.97
152	4530.67	48.13	187.7	43.61	42.74	42.59	44.86	43.05	43.49	241	45.17	45.82	44.58	43.57	40.27	47.93	191.8	41	46.26	41.93	46.66	41.08
153	4560.68	48.02	188.6	43.76	43.03	42.44	45.08	42.87	43.62	243.5	45.44	45.67	44.68	43.89	40.2	47.7	193	40.87	45.77	41.91	46.46	40.97
154	4590.69	47.92	190.2	43.83	42.83	42.5	45.32	42.71	43.92	246.1	45.15	45.89	44.74	44.13	40.44	48.46	193.7	40.82	46.44	41.8	46.25	40.5
155	4620.67	47.91	192.2	43.93	42.6	42.42	45.48	42.7	44.15	247.5	44.91	45.8	44.78	43.5	40.1	48.32	195.1	40.72	46.29	41.76	46.78	40.28
156	4650.67	47.8	192.9	43.67	43.17	42.72	45.65	42.95	44.47	249	45.01	46.17	44.85	43.45	40.29	48.92	196.4	40.46	46.46	41.9	46.69	40.65
157	4680.64	48.34	194.8	43.61	43.1	42.43	45.46	42.47	44.33	251.3	45.04	46.06	44.68	43.76	40.09	49.16	197.3	40.74	46.45	41.66	46.47	40.45
158	4710.65	48.72	195.9	43.55	43.21	42.88	45.47	42.84	44.71	252.4	44.73	45.85	44.95	43.49	40.41	49.36	198.3	40.71	46.38	41.78	46.43	40.14
159	4740.68	48.51	196.9	43.39	43.52	42.84	45.52	42.49	44.59	255.4	45.16	46.13	44.44	43.97	40.28	49.03	199.6	40.84	46.44	42.05	46.3	40.55
160	4770.69	49.02	197.5	43.73	43.23	42.85	45.47	42.8	45.15	257.1	44.88	45.9	44.99	43.72	40.55	48.64	201.1	41.12	46.63	41.83	46.51	40.33
161	4800.7	48.98	200.6	43.86	43.72	43.45	45.69	42.93	45.21	258.8	44.85	46.31	44.91	43.94	40.1	48.54	204	40.96	46.28	41.97	46.77	40.31
162	4830.7	48.35	201.8	43.34	43.54	42.69	45.7	42.61	45.14	261	44.73	46.22	44.91	44.05	40.27	48.48	204.5	41.17	46.25	41.81	46.6	40.14
163	4860.64	48.31	201.6	43.43	43.64	43.09	45.96	42.66	45.42	262.4	44.21	46.27	44.76	43.9	40.25	48.59	205.9	41.11	46.44	41.84	46.61	39.99
164	4890.65	48.08	202.7	43.43	43.85	43.07	46.07	42.83	45.22	264.4	44.73	46.12	44.95	43.7	40.49	48.94	206.9	41.29	46.63	42.12	46.59	40.08
165	4920.66	48.59	204.1	42.74	43.81	42.92	46.04	42.96	45.41	266.2	44.26	46.1	44.91	44.13	40.63	49.38	207.5	41.11	46.41	42.25	46.72	40.18
166	4950.66	48.92	205.4	43.19	43.68	43.08	45.91	42.78	45.15	268.5	44.53	45.97	44.88	44.41	40.67	49.32	210	41.5	46.72	42.05	46.53	40.21
167	4980.7	49.21	206.6	43.48	44.28	43.34	45.85	42.88	44.66	270.1	44.34	46.36	44.68	44.33	40.25	49.62	210.4	41.24	46.68	42.18	46.69	40.48
168	5010.7	49.32	207.9	43.14	44.14	43.09	45.94	42.71	44.54	271.2	44.07	46.27	45.23	44.11	40.34	49.83	211.7	41.57	46.98	42	46.83	40.08
169	5040.67	48.55	208.8	43.07	43.82	43.67	45.91	42.84	44.33	272.4	44.13	46.47	44.43	44.04	40.42	49.61	213.7	41.15	46.85	41.81	46.71	40.14
170	5070.65	48.37	210.4	43.08	44.41	43.55	46.17	43.21	44.51	275.1	43.89	45.99	44.4	44.09	40.63	49.69	215.1	41.72	46.76	42.29	46.38	40.18
171	5100.66	48.55	212.4	43.01	44.12	43.72	46.01	43.47	44.64	277.2	44.15	46.3	44.63	44.51	40.68	49.17	216.5	41.33	46.74	41.99	46.64	40.7
172	5130.66	48.62	212.4	43.29	44.34	43.44	46.25	43.2	45.29	278.5	44.19	46.24	44.7	44.17	40.49	49.35	217.6	41.69	46.83	41.94	46.7	40.45
173	5160.67	48.9	213.7	42.95	44.51	43.67	46.19	43.19	45.71	281.5	44.26	46.26	44.53	44.45	40.87	49.24	218.7	41.28	46.95	42.18	46.77	40.35
174	5190.7	49.44	214.5	43.11	44.18	43.35	46.47	43.3	45.88	281.9	44.12	46.14	44.39	44.4	40.77	49.62	220.9	41.72	46.88	42.44	46.57	40.75
175	5220.67	49.69	216.5	43.09	44.57	43.43	46.53	43.16	45.65	283	43.97	46.24	44.6	44.64	40.6	49.87	222.1	41.74	46.99	42.38	46.73	40.55
176	5250.68	49.91	218.5	43.13	44.83	43.78	46.36	43.17	46.07	285	43.83	46.14	44.47	44.45	41.06	49.6	223.1	42.11	46.95	42.21	46.7	40.68
177	5280.69	49.51	219.1	42.83	44.43	43.74	46.71	43.33	46.17	285.7	44.18	46.44	44.3	44.47	40.96	49.98	224.7	41.84	46.8	42.33	46.91	40.64
178	5310.66	49.43	219.8	43.28	44.65	43.63	46.79	43.46	45.96	288.1	43.91	46.68	44.11	44.26	41.06	50.63	226	42.18	46.89	42.31	46.81	40.99
179	5340.67	49.76	223	43.17	44.61	43.62	46.57	43.28	45.69	288.7	43.78	46.44	44.71	44.66	41.07	51.12	227.2	42.14	47.19	42.63	46.71	40.8
180	5370.64	49.91	224.3	43.43	44.84	43.65	46.69	43.35	46.01	291.2	43.84	46.6	44.41	44.52	41.14	51	227.5	42.47	46.9	42.62	46.92	41.1
181	5400.67	49.98	225.9	43.15	44.9	43.43	46.4	43.73	46.58	294.2	44.17	46.34	44.51	44.54	41.36	50.95	230.6	42.19	46.99	42.31	46.82	41.29
182	5430.68	50.56	227.6	43.39	44.85	43.54	47.11	43.59	46.92	295	44.22	46.57	44.49	44.71	41.36	50.74	231.6	42.45	46.82	42.6	47.15	40.79
183	5460.69	50.61	229.4	43.5	45.1	43.67	46.42	43.92	47.3	296.3	43.94	46.91	44.43	44.94	40.94	50.72	233.1	42.33	46.89	42.53	46.93	41.56
184	5490.7	50.13	230.7	43.56	44.78	43.63	47.11	43.7	46.94	298.5	44.14	46.62	44.47	45.02	41.52	50.5	234.4	42.54	47.09	42.56	47.13	41.76
185	5520.67	50.5	232.7	43.96	45.06	43.83	46.94	44.09	46.7	299.8	44.06	46.69	44.26	45.12	41.34	50.37	236	42.3	47.34	43.21	47.32	41.66
186	5550.64	50.39	235	43.83	45.12	43.51	46.86	44.05	47.08	301.9	44.18	46.85	44.62	45.01	41.21	50.62	236.7	42.53	47.26	42.68	47.07	41.69
187	5580.65	50.61	235.3	43.83	44.97	43.41	46.74	43.9	47.13	302.2	44.37	47.18	44.61	45.1	41.68	50.92	238.1	42.86	47.16	43.01	47.14	41.45
188	5610.68	50.85	238.9	43.65	45.27	43.65	46.9	43.92	46.67	303.5	44.52	47.2	44.6	45.03	41.55	51.05	240.8	42.74	47.23	43.01	47.48	41.63
189	5640.69	51.01	239.7	43.77	45.09	43.36	46.98	44.21	46.43	305.4	44.26	47.37	44.63	45.15	41.58	51.33	241.9	43.04	47.24	42.98	47.33	42.01
190	5670.73	51.16	240.7	44.26	45.46	43.49	47.22	44.17	46.76	307.6	44.04	47.22	44.66	45.46	42.14	52.08	244	42.7	47.12	43.55	47.28	41.99
191	5700.74	51.15	243.3	43.95	45.53	43.77	46.93	44.25	46.57	310.1	44.35	47.36	44.69	45.5	42.14	51.69	246	43.14	47.65	43.28	47.85	42.11
192	5730.65	50.88	245.3	44.28	45.05	43.73	47.14	44.23	46.76	310.1	44.44	47.44	44.96	45.56	42.23	51.91	246.9	43	47.19	43.3	47.53	42.32
193	5760.65	50.9	246.3	44.23	45.5	43.5	47.15	44.34	46.69	313.4	44.35	47.61	45.2	45.8	41.76	52.11	247.6	43.2	47.24	43.22	47.55	42.42
194	5790.66	51.11	247.8	44.29	45.36	43.98	47.5	44.37	46.44	314	44.59	47.26	45.12	45.93	42.05	51.69	249.3	43.07	47.78	43.7	47.53	42.62
195	5820.66	51.01	250.1	44.24	45.44	43.94	47.28	44.34	46.95	315.3	44.42	47.68	45.5	45.81	42.05	51.78	250.3	43.32	47.55	43.78	47.84	42.55
196	5850.73	51.4	251.1	44.42	45.48	43.89	47.39	44.28	46.95	318	44.76	47.84	45.26	45.98	42.1	52.07	252.8	43.55	47.94	43.55	47.74	42.75
197	5880.74	51.61	253.8	45.02	45.3	44.09	47.12	44.44	47.3	318	44.92	47.44	45.42	45.65	42.06	52.45	253.7	43.32	47.79	43.65	47.3	42.58
198	5910.71	51.85	254.6	44.74	45.95	43.92	47.57	44.47	48.01	320.4	44.68	47.71	45.64	45.95	42.32	51.98	254.6	43.32	47.77	43.87	48.13	42.83
199	5940.68	51.58	256.3	44.94	45.57	44.21	47.65	44.89	47.66	322.4	44.54	48.11	45.61	45.73	42.76	52.09	256	43.65	47.97	43.7	47.9	42.96
200	5970.66	51.29	259	44.76	45.78	44.07	47.58	44.64	48.22	324	45.11	48.14	45.69	46.01	42.46	52.72	257.9	43.64	48.25	43.64	47.84	42.91
201	6000.66	51.52	261.8	44.56	45.79	43.92	47.52	45.01	47.85	325.4	44.97	48.14	45.91	46.08	42.79	52.92	260.3	43.97	47.99	44.31	47.96	43.23
202	6030.67	51.6	262.4	44.99	46.01	44.09	47.68	44.95	48.2	326.3	45.21	48.15	45.79	46.17	42.77	53.04	261.8	43.99	48.08	43.93	47.93	43.14
203	6060.74	51.82	263.6	45.05	45.77	44.06	47.91	45.3	47.95	328.8	45.3	48.21	45.86	46.59	42.78	52.48	262	43.98	48.07	44.4	48.53	43.29
204	6090.71	52.35	264.8	45.05	45.92	44.15	48.08	45.08	48.48	330.3	44.96	48.39	45.63	46.64	43.23	52.43	263.7	43.74	48.23	44.15	48.29	43.26
205	6120.72	52.03	266.8	45.08	45.91	44.68	47.73	44.98	48.41	331.6	45.36	48.41	46.11	46.78	42.83	52.35	264.7	44	48.58	44.33	48.21	43.68
206	6150.69	52.16	269.3	45.04	46.03	44.39	47.79	44.75	48.24	332.4	44.8	48.54	46.07	46.47	43.08	52.56	265.8	44.13	48.44	44.47	48.82	43.9
207	6180.67	51.6	271	44.95	46.32	44.72	48.02	45.42	48.42	335.3	45.15	48.63	46.24	46.68	43.05	52.25	268	44.52	48.89	44.63	48.32	43.81
208	6210.67	51.91	271.6	45.38	46.19	44.45	48.03	45.22	48.71	337.1	45.78	48.53	46.44	46.62	43.09	52.05	269.4	44.61	48.73	44.46	48.31	44.1
209	6240.64	52.21	274.2	45.52	46.24	44.75	47.96	45.02	48.4	337.6	45.51	48.88	46.41	46.9	43.42	52.5	271.5	44.41	48.85	44.49	48.4	43.83
210	6270.71	52.35	275.3	45.63	46.4	44.72	48.03	45.34	48.63	339	45.26	48.83	46.87	46.79	43.6	53.21	272.5	44.62	48.52	44.53	48.39	44.04
211	6300.72	52.43	277.8	45.55	46.59	44.65	48.13	45.66	48.37	342.2	45.58	49.29	46.65	46.85	43.42	53.09	274.6	44.57	49.01	45.01	48.94	44.02
212	6330.73	52.37	279	45.47	46.68	45	48.32	45.23	48.42	343.1	45.22	49.21	46.65	46.99	43.66	53.48	276.1	44.38	49.08	44.84	48.91	44.25
213	6360.73	52.02	280.8	45.67	46.36	44.73	48.23	45.75	48.45	344.7	45.6	49.03	46.84	47.31	43.96	53.57	277.6	44.81	49.29	45.31	48.87	44.51
214	6390.67	51.87	283	45.8	46.25	44.82	48.31	45.78	48.56	345.7	45.65	49.29	46.98	47.04	43.66	53.22	278	44.77	49.05	45.18	48.74	44.31
215	6420.64	51.89	283.8	45.96	46.5	45.01	48.66	45.64	48.02	347	45.49	49.61	46.36	47.33	43.99	53.23	280.1	44.6	49.46	44.86	48.97	44.53
216	6450.65	52.5	286	45.93	46.48	45.34	48.5	45.72	48.38	348.2	45.61	49.58	46.66	47.32	43.91	53.12	280.7	44.58	49.51	45.3	49.07	44.6
217	6480.69	53.08	287	46.16	46.26	45.33	48.57	45.58	48.13	349.9	46.08	49.75	47.16	47.55	43.99	52.36	283.7	44.77	49.56	45.3	49.26	44.36
218	6510.73	52.62	288.9	46.13	46.47	45.19	48.72	45.78	48.05	351.9	46.03	49.6	47.32	47.44	43.94	52.78	284.2	45.05	49.39	45.12	49.23	44.82
219	6540.73	52.56	290.2	46.05	46.45	45.28	48.94	45.73	48.2	353.7	46.09	49.78	47.04	47.43	44.33	52.32	287.1	45.14	49.62	45.78	49.17	45.01
220	6570.74	52.58	291.6	46.17	46.47	45.24	48.84	45.6	48.61	355.3	46.11	49.53	47.05	47.68	44.34	52.67	287.6	45.06	49.88	45.22	49.17	45.04
221	6600.65	52.75	293.9	46.51	46.76	45.69	48.86	46.27	48.52	356.3	46.09	49.88	47.21	47.75	44.49	53.09	289.5	45.08	50.2	45.37	49.27	45.33
222	6630.65	52.56	295.4	46.22	46.54	45.74	49.08	46.31	48.64	360	45.85	49.86	47.36	48.09	44.36	53.81	291.1	45.14	49.96	45.8	49.47	45.17
223	6660.66	53.47	297	46.34	46.94	45.39	48.79	45.95	48.89	360	46.28	50.06	47.37	47.63	44.22	53.35	291.5	45.23	49.98	45.68	49.39	45.06
224	6690.66	53.6	298.6	46.57	46.73	45.92	49.25	46.24	49.02	361.8	46.43	49.93	47.43	47.95	44.26	53.75	293.7	45.52	50.08	45.37	49.46	45.36
225	6720.74	53.62	300.1	46.35	47.07	45.68	48.95	46.08	49.49	363.6	46.55	50.4	47.65	47.91	44.49	53.76	295.4	45.58	50.3	46.05	49.4	45.11
226	6750.74	53.28	301.5	46.44	47.28	45.64	48.89	46.5	49.66	363.2	46.58	50.17	47.68	48	44.48	53.38	297.4	45.55	50.11	45.57	49.36	45.27
227	6780.71	52.91	303.2	46.69	47	45.72	49.21	46.01	49.78	365.2	46.62	50.56	47.48	48.15	44.29	52.97	299.5	45.46	50.21	45.93	49.98	45.5
228	6810.72	53.37	304.5	46.85	46.88	45.81	49.12	46.35	49.49	368.2	46.74	50.32	48.11	48.39	44.55	52.9	300.3	45.52	50.37	46.04	49.75	45.12
229	6840.66	53.84	306.2	46.7	47.02	46.14	49.2	46.46	49.92	369.7	46.33	50.57	48.03	48.23	44.61	53.16	302.5	45.43	50.25	45.85	49.62	45.63
230	6870.66	53.91	307.4	46.99	47.14	46.35	49.09	46.27	49.78	371.3	46.5	50.83	47.87	48.24	44.7	54.17	304.2	45.8	50.6	46.12	49.89	45.61
231	6900.67	53.64	310.5	46.75	47.28	46.12	49.57	46.55	49.6	372.6	46.71	50.74	48.33	48.49	45.02	54.95	304.7	45.76	51.09	45.78	50.05	45.47
232	6930.72	53.4	311.7	47.03	47.39	46.28	49.63	46.77	49.83	372.8	47.03	50.86	48.09	48.25	45.1	54.82	306.5	46.12	50.56	46.36	49.97	45.77
233	6960.71	53.26	313	47.04	47.54	46.13	49.7	46.78	50.11	374.7	47.06	50.94	48.47	48.45	45.26	54.46	308.8	45.93	51	46.3	50.35	45.89
234	6990.72	54.04	313.2	47.23	47.61	46.3	49.37	46.65	49.44	377.2	46.95	51.06	48.68	48.48	45.12	54.25	310.7	45.79	51.22	46.24	50.27	46.42
235	7020.73	54.28	316.7	47.27	47.4	46.36	49.81	46.76	49.76	378.3	47.1	50.98	48.65	48.77	45.09	54.3	310.7	45.92	51.25	46.33	50.49	46.15
236	7050.67	54.24	317.8	47.25	47.66	46.52	49.56	46.76	49.17	380.3	47.29	50.99	48.3	48.93	45.23	53.74	313.4	46.3	50.82	46.35	50.34	46.56
237	7080.67	53.89	318.8	47.39	47.96	46.66	49.48	46.97	49.42	381.6	47.37	51.43	48.51	48.61	45.22	53.66	314.8	46.32	51.38	46.26	50.86	46.32
238	7110.64	54.02	321	46.99	47.48	46.55	49.88	47.04	49.06	382.6	47.53	51.31	48.64	48.86	45.3	54.31	316	46.11	51.47	46.46	50.71	46.48
239	7140.65	54.14	323.1	47.49	47.81	46.94	49.51	46.64	49.18	384.3	47.61	51.57	48.51	49.01	45.84	54.66	318	46.44	51.28	46.72	50.74	46.29
240	7170.72	54.75	323.5	47.38	47.48	46.79	50.16	47.03	49.56	385.1	47.85	51.47	49.01	49.35	45.4	54.89	320.1	46.25	51.37	46.85	50.85	46.62
241	7200.73	54.41	326.6	47.44	48.15	46.62	49.9	47.62	49.32	387.9	47.37	51.49	48.97	49.07	45.41	54.6	320.9	46.86	51.36	46.67	50.61	46.52
242	7230.73	54.23	326.6	47.61	47.88	47.04	49.78	47.1	49.42	388.2	47.65	51.57	49.18	49.22	45.62	54.26	323.4	46.71	51.49	46.74	51.02	46.72
243	7260.68	54.12	328.8	47.6	47.84	47.14	49.97	47.53	49.28	389.7	48.04	51.27	49.19	49.08	45.59	53.67	324.8	46.34	51.61	46.81	50.96	46.38
244	7290.64	53.84	329.8	47.57	48.07	47.16	50.11	47.29	49.25	392.2	47.65	51.55	49.39	49.41	45.61	53.24	326.2	46.94	51.78	47.06	51.15	46.92
245	7320.65	54.72	331.5	47.54	48.22	47.22	49.94	47.67	49.28	393.2	47.71	51.95	48.82	49.04	46.21	53.54	328.5	46.87	52.01	46.95	51.15	46.64
246	7350.66	55.12	332.5	47.92	48.17	47.17	50.21	47.1	49.91	394.3	48.03	51.91	49.13	49.27	46.09	54.3	330.4	46.51	52.12	46.99	51.31	46.73
247	7380.73	55.19	334.6	47.97	47.95	47.56	50.54	47.51	49.47	396.6	47.94	52.16	49.36	49.38	45.99	54.99	331.2	46.95	52.15	46.89	51.24	46.57
248	7410.73	54.86	335.3	48.11	48.11	47.3	50.31	47.94	49.99	396.5	48.21	52.28	49.27	49.55	46.29	55.82	333.4	46.97	51.71	46.9	51.48	47.38
249	7440.74	54.47	337.6	48.05	48.21	47.49	50.68	47.73	50.32	398	48.25	52.23	49.59	49.59	46.41	56.04	335.3	46.91	52.06	47.12	51.5	46.99
250	7470.68	55.25	338.9	48.3	48.6	47.13	50.37	48.04	49.98	399.8	48.45	52.03	49.7	49.83	46.16	55.51	336.2	47	52.33	47.71	51.55	47.11

## Sheet: F222P
Fluorescence 1
Ex 365 nm, Em 450 nm
Plate 1
Reading	avg. time [s]	Ctrl0002 (C05)	Ctrl0004 (C07)	Ctrl0006 (C09)	F222P0001 (D05)	F222P0001 (D07)	F222P0001 (D09)	WT0001 (E05)	WT0001 (E07)	WT0001 (E09)
1	0	15.7	12.45	16.5	12.66	15.26	13.68	14.42	13.87	13.59
2	29.65	15.71	12.46	15.74	13.04	15.24	13.81	14.33	13.82	14
3	59.65	15.53	12.5	15.45	13.31	14.87	13.89	14.57	14.02	14.12
4	89.65	15.52	12.31	15.52	13.2	15.09	13.49	14.98	14.14	14.27
5	119.65	15.29	12.14	15.11	13.13	14.86	13.58	15.39	14.44	14.51
6	149.65	15.1	12.16	15.22	13.33	14.83	13.75	15.64	14.7	14.52
7	179.65	14.92	11.99	14.77	13.59	14.9	13.57	16.07	14.86	14.73
8	209.65	14.79	12.21	15.18	13.63	14.69	13.59	16.49	15.14	14.86
9	239.65	14.59	11.93	14.87	13.7	14.68	13.56	16.97	15.57	14.94
10	269.65	14.41	11.83	14.63	13.79	14.64	13.66	17.49	15.82	15.21
11	299.65	14.25	11.68	14.39	13.51	14.73	13.38	17.74	16.02	15.32
12	329.65	13.86	11.65	14.34	13.83	14.72	13.46	18.52	16.49	15.28
13	359.65	13.79	11.46	14.25	13.84	14.51	13.35	19.35	16.92	15.71
14	389.65	13.66	11.46	14.2	13.84	14.64	13.5	19.91	17.3	15.87
15	419.65	13.5	11.28	14.1	13.81	14.47	13.52	20.77	18.11	16.1
16	449.65	13.21	11.21	13.81	13.95	14.47	13.51	21.9	18.47	16.38
17	479.65	13.13	11.14	13.88	14	14.61	13.41	22.63	19.04	16.6
18	509.65	13.09	11.14	13.63	14.26	14.46	13.65	23.62	19.88	17.19
19	539.65	12.99	11.35	13.2	14.03	14.43	13.43	24.55	20.52	17.39
20	569.65	12.81	11.19	13.56	14.02	14.71	13.64	25.8	21.45	17.9
21	599.65	12.68	10.9	13.04	13.96	14.41	13.61	26.77	22.02	18.21
22	629.65	12.58	10.79	13.13	14.28	14.69	13.59	28.27	23.18	18.55
23	659.65	12.46	10.82	13.19	14.31	14.7	13.81	29.4	24.03	19.04
24	689.65	12.61	10.95	13.05	14.37	14.74	13.84	31.18	24.97	19.75
25	719.65	12.38	11.01	12.89	14.49	14.69	13.71	32.33	26.23	20.5
26	749.65	12.42	10.9	12.96	14.73	14.72	13.83	33.75	27.29	20.8
27	779.65	12.32	11.07	12.88	14.79	14.61	13.93	35.48	28.46	21.54
28	809.65	12.25	10.76	12.7	14.95	14.96	14.02	37.04	29.79	22.34
29	839.65	12.35	11.05	12.67	15.06	15.18	14.21	38.35	31.26	23.46
30	869.65	12.09	11.07	12.72	14.96	15.15	14.03	40.38	32.52	23.65
31	899.65	12.19	11.05	12.59	15.37	15.1	14.18	41.9	33.88	24.64
32	929.65	11.88	11.1	12.75	15.57	15.35	14.1	43.83	35.14	25.68
33	959.65	12.23	10.95	12.74	15.89	15.51	14.42	45.52	36.76	26.43
34	989.65	12.14	10.92	12.65	16.07	15.55	14.64	47.41	38.65	27.58
35	1019.65	12.07	10.95	12.69	16.03	15.87	14.73	49.46	39.97	28.35
36	1049.65	12.26	10.97	12.77	16.58	15.95	15.07	51.29	41.62	29.52
37	1079.65	12.15	11.03	12.88	16.55	16.27	15.13	53.27	43.56	30.55
38	1109.65	12.22	11.16	12.75	16.96	16.33	15.27	55.37	44.88	31.75
39	1139.65	12.2	11.08	12.65	17.42	16.8	15.2	57.51	46.52	33.16
40	1169.65	12.34	11.11	12.66	17.56	16.94	15.57	60.16	48.32	34.05
41	1199.65	12.26	11.11	12.83	17.89	17.47	15.65	61.38	50.43	35.24
42	1229.65	12.29	11.33	12.92	18.36	17.71	15.9	64.12	52.42	36.04
43	1259.65	12.37	11.39	12.89	18.77	17.9	16.41	66.24	54.42	37.76
44	1289.65	12.33	11.33	12.95	18.88	18.25	16.37	68.58	56.2	39.29
45	1319.65	12.44	11.41	13.01	19.49	18.51	16.52	70.52	58.68	40.2
46	1349.65	12.62	11.38	12.97	20.01	18.91	16.99	72.87	60.48	41.64
47	1379.65	12.56	11.48	12.94	20.38	19.39	17.04	75.38	62.01	43.06
48	1409.65	12.57	11.42	13.11	20.93	19.76	17.29	77.63	64.52	44.38
49	1439.65	12.38	11.5	13.15	21.47	20.24	17.67	80.17	66.21	45.91
50	1469.65	12.56	11.58	13.04	21.9	20.62	17.71	83.1	68.78	47.49
51	1499.65	12.74	11.53	13.11	22.42	21.15	18.16	85.02	70.34	48.79
52	1529.65	12.55	11.59	13.22	22.72	21.72	18.61	87.41	73.12	50.29
53	1559.65	12.62	11.73	13.21	23.33	21.8	18.92	90.14	75.29	52.21
54	1589.65	12.73	11.67	13.16	23.87	22.5	18.93	92.32	77.57	53.53
55	1619.65	12.79	11.76	13.21	24.39	22.94	19.39	95.01	79.58	55.1
56	1649.65	12.92	11.89	13.25	25.04	23.4	19.78	97.51	81.12	56.7
57	1679.65	12.78	12.04	13.37	25.73	24.19	20.13	100.1	83.71	58.73
58	1709.65	12.79	12.02	13.19	26.18	24.44	20.14	103.2	86.35	60.1
59	1739.65	12.86	11.88	13.33	26.84	25.14	20.72	105	88.53	61.42
60	1769.65	12.97	11.97	13.43	27.06	25.62	21.01	108.3	91	63.72
61	1799.65	13	12.08	13.37	27.92	26.5	21.54	110.2	92.97	65.12
62	1829.65	12.87	12.12	13.52	28.59	26.9	21.67	113.1	95.79	67.06
63	1859.65	13.14	12.28	13.52	29.27	27.21	22.18	116.2	97.59	69.33
64	1889.65	13.11	12.11	13.65	30.05	28.08	22.68	118.2	100.4	71.27
65	1919.65	13.2	12.12	13.7	30.93	28.64	23.18	121.5	103	73.02
66	1949.65	13.19	12.36	13.73	31.52	29.23	23.56	124.1	104.8	75.38
67	1979.65	13.16	12.32	13.96	31.97	29.8	23.93	126.4	107.3	76.89
68	2009.65	13.21	12.41	13.81	32.69	30.43	24.04	129	109.9	78.65
69	2039.65	13.22	12.5	13.73	33.15	31.01	24.6	132.1	112.3	80.92
70	2069.65	13.5	12.5	14.02	34.1	31.43	25.02	135.1	114.4	82.86
71	2099.65	13.22	12.57	13.85	34.62	32.22	25.52	137.4	116.2	84.41
72	2129.65	13.15	12.66	13.94	35.58	32.78	26.16	140.1	119.8	86.74
73	2159.65	13.47	12.57	13.94	35.99	33.77	26.07	143.3	121.9	89.02
74	2189.65	13.36	12.68	14.13	37.05	34.34	27.01	146	124.3	91.37
75	2219.65	13.49	12.67	14.23	37.51	35.18	27.19	149.2	126	93.22
76	2249.65	13.6	12.7	14.15	38.26	35.72	27.9	151.4	128.9	95.59
77	2279.65	13.5	12.67	14.41	39.3	36.67	28.26	153.9	131.7	97.72
78	2309.65	13.58	12.86	14.34	39.9	36.95	29.1	156.9	133.6	99.47
79	2339.65	13.6	12.92	14.33	40.33	37.9	29.1	159.8	137.1	102.2
80	2369.65	13.67	12.72	14.3	41.42	38.76	29.78	162.6	139.3	104.5
81	2399.65	13.73	12.73	14.21	41.79	39.27	30.16	165.5	141.3	106.1
82	2429.65	13.66	12.82	14.43	42.79	40.14	30.51	169.3	144.2	109.2
83	2459.65	13.68	13.02	14.57	43.44	40.71	31.09	171.9	146.8	111.7
84	2489.65	13.96	12.97	14.37	44.12	41.44	31.9	174.8	149.8	113.8
85	2519.65	13.93	13.07	14.6	45.06	42.09	32.19	177.8	151.1	116.2
86	2549.68	13.91	12.89	14.6	45.72	43.16	32.58	181.1	154.3	118.6
87	2579.9	13.97	13	14.64	46.31	43.7	33.25	183.6	156.9	121.3
88	2609.91	13.98	13.07	14.69	47.53	44.25	33.49	185.7	159.8	123.9
89	2639.92	13.95	13.14	14.64	48.4	45.07	34.27	189.8	161.8	125.6
90	2669.92	14.19	13.25	14.76	48.89	46.01	34.65	192.2	164.2	128.4
91	2699.93	14.19	13.18	14.76	49.78	46.23	35.25	194.3	166.5	131.4
92	2729.89	13.98	13.35	15.02	50.45	47.66	35.75	197.2	169.9	133.2
93	2759.9	14.22	13.19	14.99	51.47	48.19	36.05	200.2	172.7	136.4
94	2789.91	14.21	13.37	14.93	52.4	48.99	36.92	203.9	175.4	138.7
95	2819.92	14.48	13.37	15.03	52.99	49.36	37.28	206.4	177.3	141.6
96	2849.93	14.45	13.48	15.12	53.41	50.23	37.89	209	180.4	144
97	2879.91	14.46	13.49	14.9	54.64	50.93	38.18	211.5	182.8	146.4
98	2909.92	14.5	13.65	15.14	55.89	51.82	38.96	215.4	185.1	149.6
99	2939.93	14.28	13.64	15.15	55.82	52.68	39.55	217.7	187.3	151.8
100	2969.94	14.41	13.7	15.29	57.19	53.67	40.17	221.4	190.9	154.5
101	2999.94	14.57	13.58	15.27	57.7	53.64	40.24	222.8	191.9	157.2
102	3029.95	14.66	13.76	15.32	58.5	55.23	41.24	227.2	195.8	159.6
103	3059.91	14.66	13.62	15.48	59.24	55.56	41.76	229.9	198	162.9
104	3089.92	14.63	13.81	15.24	60.52	56.41	42.46	232.5	199.9	165.8
105	3119.93	14.78	13.81	15.63	61.39	57.15	42.9	236.1	203.8	169.2
106	3149.94	14.68	13.92	15.66	61.73	57.9	43.67	239.9	206.3	171.3
107	3179.95	14.85	14.07	15.5	62.52	59.16	44.09	242.4	208.8	174.4
108	3209.95	14.87	13.76	15.67	63.15	59.24	44.9	245.2	211.4	176.8
109	3239.94	14.96	13.78	15.68	64.48	60.85	45.5	248.4	215	180.2
110	3269.94	14.85	14.11	15.54	65	61.22	45.94	251.3	217.4	182.1
111	3299.95	15.12	14.14	15.52	65.46	61.73	46.44	253.8	219.6	184.9
112	3329.96	14.85	14.08	15.59	66.63	62.85	46.74	257.2	222.5	189.1
113	3359.97	15.06	14.08	15.73	67.59	63.48	48.08	260.9	225.6	191.1
114	3389.98	15.04	14.1	15.97	68.21	64.13	48.04	263	228.1	194.3
115	3419.94	15.09	13.95	15.83	69.16	65.74	48.61	266.7	231.7	197.8
116	3449.94	15.22	14.3	16.05	70.11	66.07	49.33	269.7	232.8	199.4
117	3479.95	15.25	14.26	16.04	70.67	66.84	49.81	272.4	237	203.2
118	3509.96	15.29	14.27	16.04	71.64	67.39	50.41	276	239	205.6
119	3539.97	15.23	14.4	16.1	72.24	68.46	51.09	279.4	241.8	209.5
120	3569.98	15.43	14.36	16.23	73.16	69.01	51.66	282.3	245.2	212.9
121	3599.94	15.31	14.32	16.03	73.98	68.87	51.93	284.1	247.2	216
122	3629.95	15.45	14.34	16.34	74.53	70.81	52.76	288.5	250	216.9
123	3659.95	15.7	14.29	16.3	75.18	71.59	53.58	292.5	253	221.7
124	3689.96	15.43	14.35	16.3	76.42	72.29	53.88	295	256.4	224.4
125	3720.01	15.37	14.33	16.34	76.69	73.45	54.79	298.4	259.3	227.6
126	3750.02	15.54	14.34	16.41	77.47	74.18	54.76	302.2	261.7	230.2
127	3779.97	15.72	14.45	16.28	78.68	74.3	55.73	305.1	264.5	233
128	3809.98	15.69	14.49	16.3	79.46	75.45	56.06	307.6	267.1	237.1
129	3839.99	15.91	14.56	16.37	80.19	76.69	56.36	311.6	270	240.2
130	3870	15.76	14.55	16.45	80.48	76.76	57.54	314.7	272.8	242.6
131	3900.01	15.91	14.45	16.44	81.44	77.63	57.49	317.2	275.7	246.3
132	3930.02	15.86	14.78	16.55	82.55	78.58	58.64	321.6	279.6	249
133	3959.98	15.8	14.67	16.6	82.96	79.08	59.09	324.6	281.5	252.5
134	3989.98	16	14.59	16.66	84.12	80.1	59.76	327.1	284.6	255.3
135	4019.99	15.96	14.7	16.73	84.77	81.19	60.26	330.7	287.3	259
136	4050	16.14	14.9	16.71	85.09	81.53	60.83	333.3	289.6	262.7
137	4080.01	16.02	14.87	16.91	86.25	82.42	61.43	337.1	292.8	265
138	4110.02	16.01	14.72	17.03	86.58	83.5	61.89	339.5	296.1	268.1
139	4139.98	16.11	14.85	17.06	87.45	84.03	62.68	342.7	298.2	271.3
140	4169.99	16.01	14.75	17.02	88.36	84.55	62.91	347.1	302	275.8
141	4199.99	16.31	14.88	16.75	89.19	85.17	63.74	349.6	303.7	277.8
142	4230	16.3	14.88	16.78	89.92	86.27	64.21	353.4	309.2	280.7
143	4260.01	16.14	15.12	16.99	90.4	86.94	65.03	356.7	310.7	283.5
144	4290.02	16.26	15.1	17.1	91.21	87.85	65.41	359.8	314.2	287.4
145	4319.98	16.45	15.17	17.16	92.36	88.49	66.12	363.5	317.1	290.5
146	4349.99	16.31	14.99	17.35	92.33	89.02	66.18	366.5	319.1	293.5
147	4379.99	16.26	15.15	17.36	93.67	89.74	66.76	369.4	322.4	297.8
148	4410	16.53	15.13	17.14	94.04	90.78	67.7	372.2	326	300.8
149	4440.01	16.58	15.29	17.4	94.65	91.34	67.87	375.4	327.5	304.1
150	4469.97	16.48	15.24	17.32	95.38	92.09	69.03	379.7	331.6	307.1
151	4499.98	16.61	15.3	17.34	96.43	92.78	69.38	382	333.6	309.7
152	4529.99	16.41	15.23	17.51	97.13	93.37	70.13	385.5	337.1	313.9
153	4560	16.77	15.21	17.51	97.68	93.99	70.06	388.7	339	316.5
154	4590.02	16.73	15.56	17.54	98.73	95.02	70.93	392.1	342.7	319.6
155	4620.03	16.95	15.39	17.51	98.92	95.63	71.42	395.2	346.4	324.2
156	4649.99	16.69	15.4	17.72	99.32	96.21	71.91	398.3	348.8	326.6
157	4680	16.81	15.63	17.42	100.4	96.83	72.22	401.6	351.8	330.2
158	4710.03	16.75	15.7	17.69	101	97.54	72.83	404.9	354.9	333.5
159	4740.04	16.97	15.52	17.67	101.7	98.04	73.26	408.1	358	336.9
160	4770.02	17.08	15.7	17.86	102.2	98.31	73.58	410.5	359.6	338.8
161	4800.03	17.04	15.83	17.71	103.4	99.76	74.23	416.1	362.9	342.6
162	4829.99	17.02	15.69	17.9	103.4	99.98	74.96	417.8	366.8	346.6
163	4860	16.93	15.69	17.84	104.9	100.7	75.31	422.1	370.2	349.6
164	4890.03	17.18	15.78	17.76	104.8	100.7	76.17	424.9	372.3	353
165	4920.04	17.12	15.75	17.81	105.7	101.7	76.26	428	376.1	357.3
166	4950.05	17.12	16.04	18.12	106.4	102.4	76.85	432.6	379.2	359.5
167	4980.03	17.33	16.09	17.93	106.7	102.6	77.25	435.4	382.1	362.3
168	5009.99	17.17	16.01	18.21	107.4	103	77.43	437.3	384.7	366.1
169	5040	17.25	16.11	18.04	107.7	104	78.31	441.1	386.9	369.7
170	5070.01	17.21	16.11	18.35	108.6	105	79.06	444.8	391.2	372.5
171	5100.04	17.4	16	17.94	109.1	105.4	79.34	447.3	392.8	377
172	5130.05	17.27	16.31	18.12	110	105.8	79.47	451.6	397.2	378.6
173	5160.03	17.52	16.14	18.27	110.5	106.4	80.5	454.6	399.9	382.9
174	5189.99	17.64	16.32	18.37	111.5	106.9	80.69	457.3	402	383.6
175	5220	17.54	16.28	18.42	111.6	107.8	81.21	459.8	405.9	388
176	5250.01	17.72	16.32	18.54	111.8	107.9	81.45	463	409.6	393
177	5280.01	17.64	16.29	18.41	112.7	108.4	82.18	466.9	410.7	395.8
178	5310.05	17.68	16.46	18.41	113.4	109.7	82.85	470.3	412.6	398.8
179	5340.06	17.92	16.32	18.58	113.7	109.6	82.92	472.6	416.2	401.4
180	5369.99	17.81	16.38	18.63	114.3	110.4	83.84	476.2	419.2	406.1
181	5400	17.9	16.43	18.67	114.8	111.4	84.11	479.6	422.6	408.1
182	5430.01	17.75	16.44	18.75	114.9	111.8	84.69	483.1	425.9	412.4
183	5460.02	18.09	16.45	18.84	116.7	112.7	85.08	486.4	429	415.1
184	5490.05	17.96	16.54	18.6	116.8	113	85.3	490.5	431.9	417.7
185	5520.06	17.92	16.45	18.95	117.7	113.1	86.42	492.8	435.6	422.4
186	5549.99	18.27	16.68	19.06	117.9	113.6	86.68	495.9	438.8	424.4
187	5580	18.25	16.86	18.97	119	115.1	86.98	498.7	441.2	427.6
188	5610.01	18.29	16.76	18.96	119.3	115.7	87.65	502.8	442.9	431.9
189	5640.02	18.23	16.84	19	119.3	115.7	87.71	504.9	446.8	434.4
190	5670.05	18.32	16.65	19.09	120.5	116.5	88.44	509.6	449.2	438.1
191	5700.06	18.29	16.92	18.93	121	117	88.43	512.1	453.9	441.5
192	5730.02	18.23	17.06	19	121.8	117.5	88.52	515.6	455.5	444.9
193	5760	18.3	16.97	19.31	122.2	117.6	88.99	518.1	458.3	448.6
194	5790.01	18.34	16.87	19.21	122.4	118.5	89.75	521.3	461	451.2
195	5820.02	18.42	16.99	19.18	122.5	119.2	90.05	525.7	464.2	454.2
196	5850.03	18.47	17.06	19.16	124	119.9	90.61	526.8	466.6	458.1
197	5880.06	18.58	17.26	19.48	123.9	120.4	91.27	530.5	470.1	460.3
198	5910.02	18.56	17.18	19.31	124.6	120.6	91.63	533.3	471.5	463.8
199	5940.01	18.69	16.84	19.35	124.6	121.2	91.57	536.8	475	467.4
200	5970.02	18.45	16.96	19.52	125.4	121.9	92.52	539.7	478.7	471.3
201	6000.02	18.76	17.1	19.34	126.2	122.6	93.12	543.7	481.4	474
202	6030.03	18.71	17.58	19.54	126.5	122.7	93.14	545.9	483.9	476.6
203	6060.06	18.77	17.06	19.48	126.9	123.4	93.29	549.3	487.1	479.9
204	6090.02	18.87	17.35	19.69	127.8	124.1	93.99	552.9	490.1	482.6
205	6120.03	18.97	17.34	19.85	127.6	124.3	94.44	556	492.9	487
206	6150.02	18.85	17.28	19.52	128.8	125.1	94.57	557.9	496	489.6
207	6180.03	19.06	17.56	19.77	129	125.1	95.02	560.1	500	492.5
208	6210.03	18.66	17.38	20.05	129.2	126.1	95.04	563.8	502.3	496.4
209	6240.04	18.81	17.56	19.64	130.2	126.2	95.77	567.8	504.5	500.2
210	6270.02	19.03	17.53	19.84	130.1	126.7	96.5	571.4	506.4	502.1
211	6300.03	19.13	17.63	19.95	130.4	127.4	96.94	574.5	509.6	505
212	6330.02	19.19	17.85	20.05	131.8	128.3	96.62	577.8	513.5	509.8
213	6360.03	19.44	17.74	20.15	132.4	128.8	97.02	580.3	514.7	512
214	6390.03	19.18	17.83	19.97	132.3	129	97.56	582.8	518.7	515.5
215	6419.99	19.21	17.78	20.22	133	129.7	98	586.2	520.1	519.2
216	6450.02	19.34	17.74	20.23	133.2	130.2	98.43	589.9	523.8	522
217	6480.03	19.46	18.07	20.21	134.1	130.2	98.99	591.5	527.6	525.9
218	6510.02	19.27	18.06	20.29	134.5	130.2	99.43	597	530.9	528.3
219	6540.03	19.39	17.81	20.3	134.3	131.2	99.7	598.1	532.3	531.4
220	6570.04	19.74	17.99	20.37	134.2	131.7	99.92	602.9	534.8	533.6
221	6599.99	19.6	18.03	20.21	134.7	132	100.5	606	538.1	538.1
222	6630	19.51	18.23	20.52	135.6	133.5	100.7	606.7	540.6	541.3
223	6660.03	19.55	18.12	20.61	136.6	132.9	100.7	608.1	543.8	543.3
224	6690.04	19.38	18.21	20.44	136.6	133.5	101.2	612.4	547.4	546.2
225	6720.03	19.61	18.13	20.44	136.8	133.9	102	617.3	548.6	550.7
226	6750.04	19.72	18.36	20.66	136.9	134.5	101.6	620.5	551.3	552.4
227	6779.99	19.72	18.23	20.46	137.9	134.8	102.3	621.5	555.5	555.7
228	6810	19.69	18.28	20.75	137.3	135.1	102.7	623.2	556.5	559.1
229	6840.03	19.82	18.16	20.8	138.8	135.6	103.4	627.2	559.6	560.5
230	6870.04	20.03	18.44	20.7	138.5	136.4	103.1	630.8	564.5	563.5
231	6900.05	19.81	18.45	20.54	138.8	137	103.8	634.7	567	566.7
232	6930.04	19.89	18.51	20.82	139.7	136.8	104	635.9	568	569.4
233	6960	20.18	18.38	20.75	140.5	137	104.7	641.1	572.8	573
234	6990	20.05	18.33	20.91	141.4	137.7	104.8	642.1	574.8	577.7
235	7020.01	20.11	18.44	21.24	140.7	137.9	105.1	645.6	577	580.1
236	7050.04	19.83	18.61	20.99	141.5	138.9	105.3	646.5	578	583.4
237	7080.05	20.09	18.6	20.87	142.4	138.7	105.7	649.6	580.4	585.9
238	7110.04	20.34	18.67	20.97	142.5	138.6	105.3	653.6	584.9	587.9
239	7140	20.21	18.67	21.31	142.5	139.6	106.3	656.5	585.9	590.6
240	7170.01	20.28	18.71	21.06	142.9	139.7	106.7	659.2	589.2	593.4
241	7200.01	20.32	18.72	21.14	143.4	140.7	107.1	662.7	591.8	598.2
242	7230.02	20.47	18.88	21.4	143.9	140.8	106.9	664.7	594.9	600.6
243	7260.05	20.39	18.81	21.33	144.3	141.5	107.6	668.1	597.3	603.7
244	7290.06	20.38	18.7	21.24	144.5	141.9	107.5	669.5	600.3	606.9
245	7320	20.47	18.96	21.47	144.5	141.9	108.2	673.7	602	608.2
246	7350.01	20.57	19.04	21.62	145.4	142.4	108.7	675.2	605.2	612.5
247	7380.01	20.84	18.8	21.28	145.4	142.3	109.2	677.9	607.8	617.2
248	7410.02	20.65	19.16	21.49	145.4	143.1	109.2	681.7	610	618
249	7440.05	20.85	18.98	21.57	146.5	143.4	109.3	682.9	613.3	621.3
250	7470.06	20.88	18.99	21.75	146.5	143.8	109.4	686.5	617	623.8
251	7500	20.86	19.43	21.56	146.4	144.4	109.8	689.7	618.4	626.6
252	7530.01	21.03	19.09	21.7	147.8	144.7	110.2	691.8	621.1	628.8
253	7560.02	20.96	19.21	21.71	148	145.2	110.3	694	624.2	631.4
254	7590.02	20.95	19.3	21.74	148.1	145.5	110.4	696.6	627	633.8
255	7620.03	21.05	19.19	21.99	148.6	145.8	111.2	699.6	629.2	639.1
256	7650.06	20.84	19.18	21.84	148.1	146.2	111.7	703.1	629.8	640.8
257	7680.02	20.97	19.45	22.06	149.1	147.1	111.7	703.2	632.7	644.1
258	7710.01	21.15	19.48	22.01	149.1	147.2	111.8	708.4	635.9	645.6
259	7740.02	21.02	19.57	22.17	149.5	146.6	112.4	710.8	637.6	649.6
260	7770.02	20.9	19.52	22.15	149.8	147.1	112.3	710.7	641.6	651.6
261	7800.03	21.09	19.37	21.87	150.4	147.4	112.7	714	644.3	654.2
262	7830.06	21.28	19.4	22.17	150.7	148.1	112.7	718.6	646.1	657.4
263	7860.02	21.23	19.54	22.26	150.5	149.1	113.6	722.4	646.3	659
264	7890.03	21.22	19.67	22.43	151.4	148.8	113.7	724.8	650	663.8
265	7920.02	21.3	19.66	22.38	151.6	149.1	113.9	725.6	652.7	665.8
266	7950.03	21.3	19.55	22.45	152.1	149.9	114.6	727.8	654	666.8
267	7980.03	21.23	19.54	22.17	151.9	150.1	113.7	730.3	657	670.6
268	8009.99	21.44	19.57	22.43	152	149.8	113.9	732.2	658.9	672.7
269	8040.02	21.43	19.94	22.27	152.6	150.2	114.5	735.4	661.3	675.4
270	8070.03	21.3	19.94	22.56	152.7	150.3	115.2	737.9	666.1	678.1
271	8100.04	21.62	19.76	22.47	153.1	150.6	115.4	740.3	667	681.1
272	8130.03	21.67	19.86	22.51	154	151.3	115.4	745.8	670.6	685.1
273	8160.04	21.53	20.11	22.56	153.8	151.8	115.4	747.6	673.8	687.8
274	8189.99	21.88	19.95	22.84	154.1	151.9	115.7	748.5	677	689
275	8220	21.67	20.19	22.71	154.6	152.1	115.5	751.7	677.1	691.5
276	8250.03	21.78	20.07	22.68	154.3	152.8	116.6	752.9	678.1	695
277	8280.04	21.66	20.19	22.65	154.6	152.7	116.6	754.8	680.5	697.8
278	8310.03	21.79	20.01	22.53	154.6	152.9	117.4	757.8	683.2	698.8
279	8340.04	21.91	20.44	22.7	155.4	152.7	117.5	759.4	686.2	700.4
280	8369.99	22.18	20.24	23.08	155.9	153.3	117	760.4	688.1	704.7
281	8400	22.02	20.27	22.68	155.8	153.4	117.9	763.2	690.9	706.8
282	8430.03	21.85	20.29	22.92	155.8	153.7	117.9	768.5	693.3	711.6
283	8460.04	22.29	20.27	23.01	156.1	154.4	118.5	770.8	695.5	713.5
284	8490.05	21.91	20.21	22.89	156.9	154.8	118.5	771.5	698.3	714.4
285	8520.04	22.31	20.45	23.17	157.3	154.8	118.3	771.9	698.5	716
286	8550	22.11	20.54	23.41	157.1	155.2	118.9	777	700.2	720.9
287	8580	22.21	20.58	23.07	157.4	155.1	118.7	779.5	704.2	719.9
288	8610.01	22.18	20.47	23.47	157.9	156.1	119.1	782.8	705.8	725.1
289	8640.04	22.34	20.22	23.57	158.6	155.8	120	783.3	708.8	727.8
290	8670.05	22.46	20.72	23.34	158.2	155.6	119.9	785.2	709.8	730.6
291	8700.04	22.47	20.78	23.32	158.2	156.1	119.7	787.6	712.1	733.1
292	8730	22.37	20.75	23.4	158.6	156.6	120.3	789.4	714.5	735.5
293	8760	22.32	20.58	23.33	159	156.9	120.2	792.4	717.6	736.1
294	8790.01	22.91	20.81	23.41	159.1	157.8	120.3	795.4	718.9	738
295	8820.02	22.76	20.92	23.68	159.4	157	120.7	796.2	720.7	739.5
296	8850.05	22.56	20.69	23.67	160.6	157.8	120.5	798.4	723.6	742.3
297	8880.06	22.73	21.04	23.83	160.4	157.5	121.1	803.2	726.4	746
298	8910	22.72	20.75	23.66	160.4	158.2	121.3	803.4	726.4	748.4
299	8940.01	22.54	21.08	23.74	160.2	158.3	121.6	805.4	726.8	749.2
300	8970.01	22.8	21.13	23.67	160.7	158.6	122.1	808.3	730.9	753.5
301	9000.02	22.9	21.06	23.52	161	158.7	122.2	810	733.2	754
302	9030.05	22.97	21.01	24.07	161.2	158.6	122.6	814	735.3	757.8
303	9060.06	22.96	21.52	23.7	161.4	159.2	122.5	813.7	736.9	759.4
304	9090	22.93	21.11	23.53	161.1	159.6	122.5	815.9	740.6	761.8
305	9120.01	23.01	21.25	23.94	161.6	159.8	123	818.2	742.7	763.6
306	9150.02	23.09	21.42	23.83	161.7	159.5	122.6	820.1	743.1	766
307	9180.02	23.05	21.27	24.06	162.1	159.7	123.3	822.3	746.5	767.1
308	9210.03	23.37	21.32	24.29	162.5	160.1	123.6	826	747.7	769.5
309	9240.06	23.2	21.5	24.33	162.4	160.4	123.3	826.6	750.2	772.3
310	9270.02	23.11	21.44	24.09	162.9	161.1	123.1	827.7	751.6	775.7
311	9300.01	23.44	21.54	24.21	163.2	161.1	124.1	830.3	754.2	777.5
312	9330.02	23.42	21.28	24.22	163.3	161.5	123.6	833.1	756.5	781.4
313	9360.02	23.42	21.37	24.44	163.5	161.3	124	835	757.7	782.6
314	9390.03	23.43	21.56	24.26	163.8	161	124.7	836.8	761.6	783.7
315	9420.04	23.41	21.66	24.56	164.8	162.5	124.8	838.2	763.2	784.8
316	9450.02	23.4	21.85	24.39	164.3	161.7	125.2	842.3	765	788.1
317	9480.03	23.4	21.72	24.28	165	162.8	124.7	845.1	765.9	790
318	9510.02	23.63	21.72	24.43	164.8	162.5	125.3	845.1	767.9	792
319	9540.03	23.71	21.8	24.62	165	163.3	125.9	846.8	770.4	794.4
320	9570.03	23.66	21.85	24.73	165.5	163.5	125.4	849.5	772.5	797.2
321	9599.99	23.95	21.76	24.48	166.2	163.1	126.3	854.1	773.2	799.5
322	9630.02	23.92	22.04	24.84	166	163.7	126.2	854.3	774.5	800.4
323	9660.03	23.93	22	25.06	165.5	163.7	126.2	856	778.9	804
324	9690.02	23.97	21.92	24.81	166.2	164.4	126.1	858	779.3	805.7
325	9720.03	23.91	22.2	24.79	166.1	164.2	126.1	861.2	780.5	808.4
326	9750.04	23.68	22.22	24.74	166.9	164.3	126.9	861.2	783.2	809.8
327	9779.99	24.15	22.04	25	167	164.1	126.9	863	784.7	811.4
328	9810	23.96	22.08	24.88	167	165.3	127.2	864.9	787.8	813.9
329	9840.03	24.03	22.05	25.23	167.7	165	127.2	867.7	788.5	816.3
330	9870.04	24.06	22.23	25.05	167.7	165	127.3	867.7	790.9	816.5
331	9900.03	23.95	22.2	25.13	167.7	165.4	127.4	869.1	793	820.7
332	9930.04	24.16	22.21	25.35	168.2	165.7	127.6	872.6	794.5	821.1
333	9959.99	24.08	22.4	25.43	167.9	165.6	128.5	872.2	795.2	823.6
334	9990	24.33	22.21	25.56	168	166	128.2	876.4	799.8	824.9
335	10020	24.54	22.57	25.38	168.5	166.1	128.5	877.6	799	827.1
336	10050	24.43	22.47	25.43	169	165.9	128.2	879.4	802	828.9
337	10080	24.53	22.44	25.4	169	166.6	128.1	880.9	802.7	832.6
338	10110	24.37	22.6	25.35	168.7	166.6	128.9	881.3	806.4	833.3
339	10140	24.66	22.37	25.35	168.6	167.4	129.1	883	808.1	834.7
340	10170	24.42	22.6	25.52	169.1	167.4	129.3	886.6	809.1	835.6
341	10200	24.61	22.54	25.36	168.7	167.1	128.9	889.4	811.6	839
342	10230	24.7	22.82	25.57	169.8	168.2	129.5	890	812.3	840.6
343	10260	24.63	22.7	25.92	169.1	167.7	129.5	892.5	815.8	845.7
344	10290	24.82	22.61	25.64	169.8	167.9	129.5	895.1	815.1	847.5
345	10320	24.79	22.8	25.93	170.3	168.2	130.4	896.2	817.9	847.1
346	10350	24.78	23.03	25.87	170.2	168.6	130.1	899	817.9	850.8
347	10380	24.84	22.85	25.56	171.1	168.2	130.1	900.6	820.8	849.7
348	10410	24.89	22.86	26	170.9	168.6	130.9	899.5	822.7	851.8
349	10440	25.03	23.03	26	170.6	169.3	130.8	902.2	824.4	853.3
350	10470	25.09	23.08	25.96	170.7	168.8	130.3	905	825.1	854.9
351	10500	25.02	22.86	25.94	171.5	168.9	130.8	904.9	829.2	857.5
352	10530	25.1	23.18	25.87	171.2	169.3	130.6	905.7	827.5	859.9
353	10560	25.17	23.47	26.1	171.6	170.3	131.5	909	829.4	861.5
354	10590	25.03	22.97	26.44	171.8	169.9	131	912.4	832.6	862.8
355	10620	25.08	23.44	26.4	171.9	170.3	131.2	911.7	835	863.2
356	10650.1	25.24	23.23	26.42	172.2	170.1	131.7	913.9	834.8	865
357	10680	25.43	23.35	26.5	171.7	170.8	131.4	916.1	836.8	867.1
358	10710	25.4	23.24	26.46	172.1	171.3	132.1	916.7	838.4	869.5
359	10740	25.45	23.5	26.68	172.8	170.6	131.8	918.8	841.2	869.4
360	10770	25.56	23.64	26.45	172.8	171.3	132.3	920.7	840.1	872.2
361	10800	25.56	23.35	26.56	173.2	171	132.3	921.4	842.7	873.9
362	10830.1	25.6	23.45	26.68	172.7	171.8	132.8	923.4	845.4	878.1
363	10860	25.47	23.44	26.74	173.5	171.5	132.3	925.8	846.4	877.4
364	10890	25.57	23.7	26.75	173	171.3	132.3	926	848.4	879.3
365	10920	25.54	23.7	26.77	172.8	171	133.1	927.9	849.3	881.8
366	10950	25.7	23.84	26.61	173.7	171.5	132.9	929.7	851	882.8
367	10980	25.95	23.75	26.65	174.1	172	132.9	933.2	853.6	885
368	11010.1	25.9	23.73	26.79	174.2	172.5	133.3	932.7	852.5	886.6
369	11040	25.87	23.88	27.1	174.6	171.7	133.8	933.4	857	888.3
370	11070	25.96	23.85	26.89	174.9	173	133.5	935.3	858.4	889.7
371	11100	25.96	23.74	26.88	174.2	171.3	133.8	937.4	859.3	891.2
372	11130	26.08	23.87	27.15	175.3	173	134.2	938	860.5	893.9
373	11160	25.99	24.13	27.33	175.3	173.3	134.2	941.7	860.3	894.4
374	11190	26	23.66	27	175.6	173.9	134.1	941.7	864.1	896.8
375	11220	26.13	24.06	27.13	174.6	173.6	134.3	944	865.5	902.1
376	11250	26.18	24.02	27.06	175.6	173.7	134.4	945	867.1	899.1
377	11280	26.21	24.15	27.19	175.3	173.6	134.9	948.2	866.2	899.4
378	11310	26.47	24.09	27.14	175.6	173.8	134.7	946.6	867.9	904.2
379	11340	26.27	24.1	27.16	175.7	174.5	135.4	949	869.3	904.3
380	11370	26.27	24.23	27.31	175.9	173.6	135.3	949.7	873	906.3
381	11400	26.52	24.42	27.54	176.1	174	135.2	949.8	872.3	906.8
382	11430	26.82	24.11	27.69	176.5	175	134.9	952.7	874.2	909.6
383	11460	26.48	24.18	27.77	175.6	175.4	135.3	956	876.6	910.8
384	11490	26.78	24.34	27.71	176.5	174.8	135.6	957.6	877.9	911.8
385	11520	26.77	24.49	27.73	176.4	175.5	135.8	957.9	878.4	912.3
386	11550	26.52	24.31	27.56	177.5	175.1	135.5	959	881.3	915.7
387	11580	26.78	24.61	27.55	177.4	175.4	135.8	961.9	880.5	914.6
388	11610	27.11	24.56	27.72	177.2	175.4	136.6	965.6	882.7	918.3
389	11640	26.76	24.73	27.87	177.6	174.8	135.7	961.6	883.4	920.5
390	11670	27.11	24.6	27.74	177.9	176	136.6	963.8	885.5	921.2
391	11700	27.02	24.64	28.03	178	176	136.4	965.8	888.4	923.5
392	11730	27.01	24.93	27.8	178.3	176.6	136.3	968.1	887.5	922.5
393	11760	26.96	24.6	28.1	178	176.2	136.9	969.6	889.9	924.5
394	11790	27.07	24.81	28.37	178.5	175.9	136.9	970.8	891.4	926.9
395	11820	26.92	24.91	28.44	178.5	176.7	136.9	971.7	894.2	927.8
396	11850	27	24.59	28.14	178.7	176.8	136.8	971.9	894.2	927.6
397	11880	27.1	24.69	28.25	179	177.2	137	974.2	894.8	930.5
398	11910	27.26	25.07	28.29	178.3	177.5	137.2	976	896.7	932.9
399	11940	27.4	25.11	28.4	179.9	177.1	138.1	977.4	897.1	933.4
400	11970	27.67	24.95	28.08	179.7	177.2	137.3	980.6	901.2	934.2
401	12000	27.27	25.16	28.49	179.4	176.7	137.9	979.2	899.7	936
402	12030	27.6	25.4	28.29	178.9	177.4	138.2	979.6	900.2	936.9
403	12060.1	27.49	25.45	28.51	179.2	178	138.2	981.1	903.3	939.9
404	12090	27.53	25.44	28.58	179.5	177.7	137.9	984.8	903.1	941.4
405	12120	27.66	25.38	28.72	179.5	177.6	137.9	985.4	906.4	941.9
406	12150	27.72	25.16	28.81	180.4	178	138.5	984	905.7	941.9
407	12180	27.49	25.33	28.71	179.9	178.8	138.1	987.4	909.1	945.5
408	12210	27.57	25.21	28.72	179.9	178.9	138.3	987.9	909.7	946.9
409	12240.1	27.58	25.53	28.82	180.8	178.7	138.6	989.8	909.2	944.9
410	12270	27.98	25.59	28.49	181.6	178.5	139.1	991.4	911.9	947.5
411	12300	27.61	25.36	28.61	180.1	178.8	138.6	992.5	912.6	949.9
412	12330	28.06	25.55	29.17	180.9	179.4	138.7	992.7	915.6	951.6
413	12360	28.09	25.85	28.96	180.2	179.2	138.8	994.6	917	953.7
414	12390	28.14	25.55	28.99	181.3	179.8	139.6	995.9	916.9	951.6
415	12420.1	27.96	25.52	29.15	181.6	179.1	139.6	996.2	917.5	956.1
416	12450	28.02	25.93	28.97	181.3	180.5	139.5	997.7	918	957
417	12480	28.14	25.94	29.24	181.3	179.4	140.4	1001	919	957
418	12510	28.47	25.78	29.2	182.3	179.4	139.9	999.8	922.5	957.5
419	12540	28.14	25.72	29.31	181.6	179.5	139.7	1000	921	959
420	12570	28.3	26.11	29.31	181.4	180.2	139.8	1002	923	961.8
421	12600.1	28.47	26.01	29.31	181.6	180.3	139.7	1004	923	963.7
422	12630	28.77	25.98	29.53	182.3	180.6	140.3	1005	925.2	962.8
423	12660	28.65	26.03	29.41	182.4	180.4	140.5	1007	927	965.1
424	12690	28.11	26.27	29.47	182.1	181.1	140	1009	925.8	966.7
425	12720.1	28.46	25.88	29.46	183	180.9	140.6	1008	929.8	967.5
426	12750	28.55	26.32	29.46	182.4	180.2	140.7	1010	929.7	969.2
427	12780	28.95	26.3	29.66	183	180.8	140.5	1010	931.7	967.9
428	12810	28.73	26.36	29.84	182.6	181	141.1	1012	931.9	971.6
429	12840	28.66	26.42	29.63	182.2	181.3	141	1013	934.2	971.9
430	12870	28.57	26.63	29.71	184	181.3	141.3	1014	934.1	973
431	12900	29.14	26.23	29.85	183	181.3	141.5	1013	935.6	975.2
432	12930	28.64	26.61	29.97	183.7	181.2	141.7	1015	936.1	975.6
433	12960	28.68	26.37	30	184.5	181.3	141.2	1018	937.9	978.9
434	12990.1	29	26.58	30.21	183.8	182.6	141.9	1019	939.9	978.6
435	13020	28.98	26.81	29.95	183.5	182.2	141.9	1018	942.9	979.1
436	13050	29.17	26.66	30.3	184.1	181.8	142	1022	942.8	978.8
437	13080	29.2	26.86	30.01	184.4	182.2	142.6	1021	942.1	982.4
438	13110.1	29.51	26.58	30.31	184	182.6	142.8	1022	944.5	983.6
439	13140	29.36	26.55	30.14	183.9	182.9	142.2	1024	944.1	983.9
440	13170.1	29.37	26.59	30.27	184.2	182.5	142.9	1026	946.6	983.6
441	13200	29.69	26.83	30.26	184.6	182.4	141.9	1028	947.3	985
442	13230.1	29.39	26.81	30.44	184.4	182.6	142.2	1024	948.1	987.5
443	13260.1	29.16	26.92	30.54	184	183.1	142.3	1029	947.6	987.7
444	13290.1	29.42	26.8	30.47	184.6	183.5	143	1030	951.2	990.7
445	13320	29.57	26.74	30.7	185.1	183	142.9	1032	948.9	990.2
446	13350.1	29.26	27.1	30.65	185.5	182.9	142.6	1032	950.2	992.5
447	13380.1	29.58	27.1	30.76	185.1	183.7	143.1	1032	951.4	992.8
448	13410.1	29.54	27.21	30.85	185	184.4	143.1	1033	953	993.3
449	13440.1	29.6	27.32	30.82	185.9	184.3	143.4	1035	954.3	995
450	13470	29.79	27.37	31.23	185.9	184.1	143.8	1036	954.2	997
451	13500	30.05	27.21	30.95	185.7	183.7	143.9	1037	957	996.8
452	13530.1	29.85	27.29	31.1	186.3	184.3	143.7	1038	958.1	998.7
453	13560	29.82	27.48	30.89	185.6	184	143.4	1038	957.8	1001
454	13590.1	29.98	27.4	31.15	186.8	184.4	143.1	1037	958.6	999.5
455	13620.1	30.02	27.51	31.39	186.3	184.5	144.3	1040	961.7	1000
456	13650.1	29.93	27.58	31.29	186.6	185	144.2	1041	961.6	1002
457	13680	30	27.42	31.35	186.4	184.8	144.1	1043	962.3	1002
458	13710.1	30.08	27.75	31.27	186.8	184.5	144.1	1043	963.1	1005
459	13740	30.38	27.87	31.32	187.2	185.3	144.7	1043	963.4	1005
460	13770.1	30.35	27.79	31.71	186.5	185.7	144.8	1047	966.2	1006
461	13800.1	30.16	27.88	31.3	186.8	185.6	144.5	1046	967.2	1007
462	13830.1	30.36	28.02	31.64	187.2	185.9	144.2	1046	968.3	1008
463	13860	30.25	27.97	31.81	187.4	185.4	144.8	1048	969.7	1010
464	13890.1	30.65	28.03	31.56	187.6	185.8	144.8	1046	970.1	1010
465	13920.1	30.44	27.79	31.82	187.8	185.8	145.5	1047	969	1011
466	13950.1	30.6	27.81	31.85	186.8	186	145.2	1051	970.5	1014
467	13980.1	30.35	28.41	31.68	188	186.5	145.7	1052	971.6	1014
468	14010.1	30.68	28.18	31.71	188.5	186.5	144.8	1051	972.3	1014
469	14040	30.67	28.06	31.68	188.2	185.5	145.4	1053	974.3	1015
470	14070.1	30.86	28.13	31.73	188.8	186.5	145.2	1053	974.6	1017
471	14100.1	30.72	28.11	31.76	187.8	186.6	145.6	1056	973.8	1017
472	14130.1	30.72	28.21	32.08	188	186.9	145.8	1055	975.8	1018
473	14160.1	30.6	28.29	32.15	188.5	187.1	145.8	1057	975.3	1020
474	14190.1	30.77	28.17	32.3	188.7	187.4	146.4	1059	978.2	1018
475	14220	31.04	28.33	32.03	188.8	186.7	146.5	1058	978.7	1022
476	14250.1	31.05	28.25	32.23	189.2	187.6	145.9	1060	979.8	1022
477	14280.1	30.95	28.43	32.31	189.3	187.5	146.3	1058	979.9	1022
478	14310.1	31.2	28.64	31.89	189.1	187.6	146.1	1061	979.8	1025
479	14340.1	31.3	28.27	32.44	189.9	187.1	146.7	1061	981.7	1025
480	14370.1	31.26	28.51	32.82	189.3	187.9	146.6	1064	981.6	1025
481	14400.1	31.23	28.65	32.51	189.9	187.2	147.1	1061	984	1028
482	14430.1	31.58	28.81	32.39	189.5	188.3	146.8	1064	986.5	1026
483	14460.1	31.24	28.98	32.8	190	187.8	146.9	1066	984.7	1028
484	14490.1	31.26	28.54	32.59	190.4	188.1	146.4	1066	988.3	1031
485	14520.1	31.33	28.86	32.72	190.1	188.8	147	1066	985.8	1031
486	14550.1	31.67	29.24	32.8	190.3	188.6	147.5	1068	986.4	1029
487	14580.1	31.79	28.81	32.82	190.5	189.1	147.2	1067	988.8	1031
488	14610.1	31.8	28.84	32.96	190.5	189.2	147.5	1071	990.3	1034
489	14640.1	31.62	28.98	32.77	190.4	188.9	147.4	1072	991	1035
490	14670.1	31.65	29.46	32.98	190.4	189.1	148.1	1072	992.3	1033
491	14700.1	31.81	28.91	32.81	190.4	188.8	147.6	1073	992.7	1034
492	14730	31.97	28.93	33.32	190.7	189.3	148.2	1073	991.2	1037
493	14760.1	32.03	29.12	33.29	190.3	189.5	148	1073	992.4	1036
494	14790.1	32.1	29.54	33.21	191.4	189.7	148.4	1074	992.9	1037
495	14820.1	32.1	29.45	33.52	191.5	190.4	147.6	1075	995.9	1038
496	14850.1	31.78	29.34	33.08	191.6	190.2	148	1075	997.3	1040
497	14880.1	32.28	29.38	33.45	192.2	190.2	148.7	1077	996.3	1040
498	14910	32.46	29.28	33.49	191.9	190.1	148.5	1077	995.1	1041
499	14940.1	32.56	29.47	33.42	191	190.4	148.5	1078	998	1043
500	14970.1	32.29	29.66	33.59	192.3	190.8	148.9	1078	999.2	1041
501	15000.1	32.43	29.24	33.44	191.9	190	149	1080	1000	1044
502	15030.1	32.78	29.64	33.87	192.6	190	148.1	1080	999.6	1044
503	15060.1	32.66	29.74	33.68	192.7	189.9	148.6	1083	999.3	1043
504	15090	32.35	29.71	33.61	192.8	190.7	149.3	1082	1002	1045
505	15120.1	32.76	29.84	33.95	191.3	190.9	149.1	1083	1003	1047
506	15150.1	32.68	30	33.9	192.4	191.3	149.1	1083	1003	1047
507	15180.1	32.49	29.57	33.72	192.1	189.8	148.8	1084	1005	1047
508	15210.1	32.8	29.88	34.2	193.1	191	149.1	1084	1004	1048
509	15240.1	32.79	30.06	34.14	193.2	191.7	149.2	1086	1004	1051
510	15270	32.85	29.9	34.4	192.7	191.5	149.5	1086	1005	1050
511	15300.1	33.06	30.04	34.09	192.5	191.7	149.7	1087	1007	1052
512	15330.1	32.85	29.96	34.39	192.9	191.5	149.4	1086	1007	1051
513	15360.1	32.78	30.04	34.06	193.5	191.8	149.2	1089	1009	1052
514	15390.1	33.09	30.12	34.58	193.6	191.1	150.3	1089	1009	1052
515	15420.1	33.25	30.07	34.26	193.9	192.1	150.2	1089	1009	1052
516	15450	33.34	30.17	34.2	193.6	191.9	150.5	1089	1012	1055
517	15480.1	33.45	30.48	34.38	194.2	192	149.9	1092	1009	1055
518	15510.1	33.04	30.5	34.4	193.6	192.1	150.6	1092	1012	1055
519	15540.1	33.31	30.35	34.59	193	191.9	149.9	1094	1010	1056
520	15570.1	33.45	30.36	34.66	193.6	192	150.5	1094	1013	1056
521	15600.1	33.6	30.55	34.8	193.6	192.4	150.6	1093	1013	1058
522	15630	33.55	30.59	34.77	194.4	192.9	151.3	1095	1014	1059
523	15660.1	33.41	30.47	34.99	194.8	192.8	151	1095	1015	1058
524	15690.1	33.53	30.84	34.74	194.7	193.4	150.5	1098	1016	1059
525	15720.1	33.52	30.64	34.7	194.2	193.2	151	1097	1016	1062
526	15750.1	33.85	30.61	35.12	195.1	192.7	150.8	1095	1017	1061
527	15780.1	33.99	30.65	34.96	194.2	192.5	151.7	1097	1019	1062
528	15810	34.16	30.69	35.23	194.6	192.4	151.5	1096	1018	1065
529	15840.1	34.06	31.09	35.21	194.6	194	152.3	1100	1019	1063
530	15870.1	33.87	30.94	35.22	194.6	193.5	151.8	1100	1018	1063
531	15900.1	34.1	30.76	35.12	195.4	192.8	151.3	1099	1021	1064
532	15930.1	33.98	30.91	35.43	194.5	193.8	151.2	1101	1021	1064
533	15960.1	34.09	30.99	35.34	195.8	194.3	152.3	1101	1020	1067
534	15990	33.94	31.09	35.58	196	194.3	151.5	1101	1021	1066
535	16020.1	34.13	30.94	35.37	195.1	193.7	152	1102	1024	1068
536	16050.1	34.31	30.97	35.47	195	193.9	151.9	1103	1022	1069
537	16080.1	34.42	31.09	35.39	195	194	152.6	1102	1026	1070
538	16110.1	34.42	31.41	35.67	195.9	195	153.1	1103	1024	1068
539	16140.1	34.62	31.32	35.87	196.3	194	152.3	1104	1027	1070
540	16170.1	34.59	31.35	35.81	196.5	194.2	152.1	1105	1027	1068
541	16200.1	34.65	31.29	35.65	196.1	194.2	152.5	1104	1025	1072
542	16230.1	34.78	31.57	35.85	196	195.1	151.8	1105	1026	1072
543	16260.1	34.38	31.44	35.95	197	195	152.4	1104	1026	1072
544	16290.1	34.74	31.4	35.84	197.3	194.7	153.1	1108	1029	1072
545	16320.1	34.65	31.67	36.16	197.2	194.5	152.5	1110	1029	1074
546	16350.1	34.77	31.75	36.07	197.5	194.7	153	1109	1028	1075
547	16380.1	34.95	31.64	36.07	197	194.5	153.8	1108	1030	1075
548	16410.1	34.96	31.71	36.36	197.5	195.5	153	1108	1030	1077
549	16440.1	34.67	31.92	36.27	197.8	195.4	153.3	1111	1033	1077
550	16470.1	35.06	31.94	36.33	196.7	195.5	153.9	1109	1033	1080
551	16500	35.01	32.02	36.31	196.8	195.3	153.9	1110	1031	1078
552	16530.1	35.13	31.88	36.54	197.4	195.2	154.4	1113	1031	1079
553	16560.1	35	31.97	36.26	197.8	195.5	153.4	1113	1031	1079
554	16590.1	35.17	32.05	36.62	197.8	195.5	154.3	1111	1032	1078
555	16620.1	35.4	32.23	36.71	197.8	194.9	153.5	1115	1034	1076
556	16650.1	35.24	32.3	36.65	198	196.3	153.6	1113	1033	1082
557	16680	35.37	32.14	36.83	197.8	195.7	153.9	1115	1034	1082
558	16710.1	35.49	32.17	37.03	198.1	195.9	154.8	1117	1037	1081
559	16740.1	35.39	32.1	36.77	197.8	196.1	154.7	1117	1036	1082
560	16770.1	35.59	32.69	37.07	197.7	196.1	153.9	1117	1038	1083
561	16800.1	35.81	32.24	36.55	198.9	196.2	154.9	1115	1037	1082
562	16830.1	35.68	32.78	37.03	198.4	196.3	154.5	1117	1036	1084
563	16860	36.05	32.41	37.11	198.4	195.3	155.1	1118	1037	1084
564	16890.1	36	32.58	37.26	198.5	195.6	155.3	1120	1039	1083
565	16920.1	36.06	32.67	37.17	198.9	196.3	155.5	1118	1039	1083
566	16950.1	35.97	32.82	37.58	199.3	195.4	156.1	1119	1040	1088
567	16980.1	36.06	32.62	37.53	198	196.8	155.4	1118	1041	1084
568	17010.1	35.74	32.73	37.34	198.2	196.9	155.4	1120	1041	1089
569	17040	36.54	32.77	37.75	199.3	196.9	155.5	1122	1040	1087
570	17070.1	36.4	32.77	37.62	198.2	196.7	156.2	1121	1044	1090
571	17100.1	36.08	32.66	37.57	198.7	196.9	155.9	1122	1043	1089
572	17130.1	36.23	33.27	37.53	198.9	197.9	155.1	1122	1042	1089
573	17160.1	36.41	33.12	37.68	199.9	197.7	157	1123	1043	1091
574	17190.1	36.24	33.04	37.73	199.8	197.2	156.3	1124	1046	1091
575	17220	36.13	33.2	37.66	198.3	197.2	156.4	1126	1043	1090
576	17250.1	36.67	32.94	37.9	199.9	197.1	155.9	1126	1043	1090
577	17280.1	36.56	33.52	38.1	199.6	197.6	156.4	1126	1044	1091
578	17310.1	36.52	33.14	38.12	200.3	197.9	156.6	1127	1047	1092
579	17340.1	36.48	33.36	37.99	201.3	197.5	156.6	1127	1046	1092
580	17370.1	37.08	33.19	38.28	200.2	198	156.4	1127	1048	1093
581	17400	36.2	33.5	37.89	201.2	198.2	156.5	1127	1050	1094
582	17430.1	36.75	33.56	38.34	201	198	156.6	1126	1046	1093
583	17460.1	36.81	33.63	38.39	200	198.4	156.3	1130	1048	1098
584	17490.1	36.81	33.67	38.6	200.8	198.5	157.2	1128	1048	1095
585	17520.1	37.01	33.89	38.65	201.1	198.9	157.5	1130	1050	1097
586	17550.1	37.24	33.96	38.07	200.8	199.1	157.3	1131	1052	1097
587	17580	37.19	33.99	38.65	201.1	198.7	157.1	1132	1050	1097
588	17610.1	37.06	33.69	38.81	200.7	199.2	158.4	1132	1050	1098
589	17640.1	37.38	33.76	38.89	199.8	198.7	157.5	1132	1052	1099
590	17670.1	37.31	34.18	39	201.4	198.4	158.1	1132	1052	1098
591	17700.1	37.34	34.07	38.98	201.7	197.5	158.1	1132	1053	1100
592	17730.1	37.31	33.87	38.84	201.7	198.7	157.8	1130	1053	1100
593	17760	37.54	33.91	38.9	201.7	199	157.9	1134	1054	1100
594	17790.1	37.8	33.95	38.99	202.4	199.3	157.3	1133	1054	1101
595	17820.1	37.46	33.81	39.14	200.6	198.5	158.3	1134	1056	1100
596	17850.1	37.46	34.1	39.09	201.2	199.4	158.6	1134	1056	1102
597	17880.1	37.65	34.5	38.98	202.1	199.1	158.7	1137	1056	1102
598	17910.1	37.79	34.58	39.05	201.5	199.1	158.3	1135	1058	1102
599	17940	38.01	34.35	39.17	201.5	199.5	158.6	1137	1054	1104
600	17970.1	37.61	34.18	39.37	203.1	200.1	159.2	1137	1057	1104
601	18000.1	37.93	34.39	39.1	202.1	199.7	159	1135	1055	1103
