# Supplementary material for: Family-Specialized Transformer for L-cystathionine gamma-lyase Engineering and Its Structural Interpretation
Source: Comput Struct Biotechnol J. 2026 Jun 5;35(1):0073. doi: 10.34133/csbj.0073 (PMC13237489; doi:10.34133/csbj.0073)
Supplement: Supplementary 1 — Figs. S1 to 15 Tables S1 to S8 [file csbj.0073.f1.zip › Fig_S4_data.csv]

## Sheet: permutation1
perm_id	model	fold	macro_f1	mcc
0	rf	1	0.481995	0.0244362
0	rf	2	0.480019	0
0	rf	3	0.478686	0
0	rf	4	0.477957	-0.00903061
0	rf	5	0.479162	0
0	xgb	1	0.482143	0.0319832
0	xgb	2	0.480019	0
0	xgb	3	0.478565	-0.00630938
0	xgb	4	0.478078	-0.00638418
0	xgb	5	0.479162	0
1	rf	1	0.480139	0
1	rf	2	0.478565	0
1	rf	3	0.478808	0
1	rf	4	0.479656	0
1	rf	5	0.481102	0.0667602
1	xgb	1	0.480019	-0.00608128
1	xgb	2	0.478322	-0.00895133
1	xgb	3	0.478808	0
1	xgb	4	0.479656	0
1	xgb	5	0.47599	-0.00669901
2	rf	1	0.478929	0
2	rf	2	0.478322	-0.00634685
2	rf	3	0.479656	-0.00613885
2	rf	4	0.477591	-0.00910942
2	rf	5	0.478312	0
2	xgb	1	0.478929	0
2	xgb	2	0.4782	-0.00897781
2	xgb	3	0.479777	0
2	xgb	4	0.477713	-0.0064399
2	xgb	5	0.47819	-0.00636851
3	rf	1	0.479535	-0.00615795
3	rf	2	0.478686	0
3	rf	3	0.478686	0
3	rf	4	0.478443	0
3	rf	5	0.477703	-0.00644291
3	xgb	1	0.479656	0
3	xgb	2	0.478565	-0.00630938
3	xgb	3	0.484082	0.0456482
3	xgb	4	0.478443	0
3	xgb	5	0.477824	0
4	rf	1	0.478929	-0.00881815
4	rf	2	0.476736	-0.0113507
4	rf	3	0.47905	-0.00623398
4	rf	4	0.478686	0
4	rf	5	0.479162	0
4	xgb	1	0.479172	0
4	xgb	2	0.476614	-0.0131096
4	xgb	3	0.47905	-0.00623398
4	xgb	4	0.478686	0
4	xgb	5	0.479041	-0.00623689
5	rf	1	0.47905	-0.00623398
5	rf	2	0.479535	0
5	rf	3	0.478808	0
5	rf	4	0.477835	-0.00905693
5	rf	5	0.477703	0
5	xgb	1	0.478808	-0.0108024
5	xgb	2	0.479535	0
5	xgb	3	0.478686	-0.00629059
5	xgb	4	0.477957	-0.00640279
5	xgb	5	0.477459	-0.00913987
6	rf	1	0.480139	-0.006062
6	rf	2	0.478565	0
6	rf	3	0.477469	0
6	rf	4	0.476614	0
6	rf	5	0.480372	0
6	xgb	1	0.480139	-0.006062
6	xgb	2	0.478565	0
6	xgb	3	0.477469	0
6	xgb	4	0.476491	-0.00662338
6	xgb	5	0.480251	-0.0060455
7	rf	1	0.478322	-0.0109331
7	rf	2	0.477225	0
7	rf	3	0.479777	0
7	rf	4	0.478686	0
7	rf	5	0.478676	-0.00887573
7	xgb	1	0.478565	-0.00630938
7	xgb	2	0.477225	0
7	xgb	3	0.479656	-0.00613885
7	xgb	4	0.478565	-0.00630938
7	xgb	5	0.478798	-0.00627468
8	rf	1	0.4782	-0.00636553
8	rf	2	0.4782	0
8	rf	3	0.478929	0
8	rf	4	0.479414	-0.00617702
8	rf	5	0.47819	-0.00636851
8	xgb	1	0.4782	-0.00636553
8	xgb	2	0.477957	-0.00903061
8	xgb	3	0.478808	-0.00627176
8	xgb	4	0.479535	0
8	xgb	5	0.47819	-0.00636851
9	rf	1	0.479172	-0.00621503
9	rf	2	0.478929	-0.0107696
9	rf	3	0.47905	0
9	rf	4	0.477469	-0.00647686
9	rf	5	0.478068	0
9	xgb	1	0.479293	0
9	xgb	2	0.478929	-0.0107696
9	xgb	3	0.478929	-0.00625289
9	xgb	4	0.477469	-0.00647686
9	xgb	5	0.477946	-0.00640578
10	rf	1	0.480139	-0.006062
10	rf	2	0.479898	0
10	rf	3	0.480019	0
10	rf	4	0.476124	0
10	rf	5	0.47697	0
10	xgb	1	0.480139	-0.006062
10	xgb	2	0.479898	0
10	xgb	3	0.479777	-0.00862935
10	xgb	4	0.480967	0.0424825
10	xgb	5	0.487243	0.0962627
11	rf	1	0.479535	0
11	rf	2	0.478686	0
11	rf	3	0.478686	-0.00629059
11	rf	4	0.478808	-0.00884489
11	rf	5	0.477214	0
11	xgb	1	0.479535	0
11	xgb	2	0.478686	0
11	xgb	3	0.478808	0
11	xgb	4	0.478808	-0.00884489
11	xgb	5	0.477092	-0.00653512
12	rf	1	0.482735	0.0442339
12	rf	2	0.476614	0
12	rf	3	0.484082	0.0706412
12	rf	4	0.479777	-0.0061197
12	rf	5	0.480613	0
12	xgb	1	0.482438	0.0248109
12	xgb	2	0.476491	-0.00662338
12	xgb	3	0.484082	0.0706412
12	xgb	4	0.479777	-0.0061197
12	xgb	5	0.480492	-0.00600672
13	rf	1	0.477591	-0.0111271
13	rf	2	0.480501	0
13	rf	3	0.477713	-0.0064399
13	rf	4	0.478322	0
13	rf	5	0.478676	0
13	xgb	1	0.477835	-0.00642136
13	xgb	2	0.480381	-0.00602333
13	xgb	3	0.477835	0
13	xgb	4	0.483781	0.0702262
13	xgb	5	0.478676	0
14	rf	1	0.481344	0
14	rf	2	0.477591	0
14	rf	3	0.479414	0
14	rf	4	0.475018	-0.00683936
14	rf	5	0.479767	0
14	xgb	1	0.481344	0
14	xgb	2	0.477591	0
14	xgb	3	0.479293	-0.00619605
14	xgb	4	0.475141	0
14	xgb	5	0.479646	-0.00614171
15	rf	1	0.478808	-0.00884489
15	rf	2	0.479293	0
15	rf	3	0.478322	-0.00634685
15	rf	4	0.476124	-0.00667779
15	rf	5	0.48013	-0.00606483
15	xgb	1	0.478929	-0.00625289
15	xgb	2	0.47905	-0.00879135
15	xgb	3	0.478443	0
15	xgb	4	0.476246	0
15	xgb	5	0.480009	-0.00857888
16	rf	1	0.4782	0
16	rf	2	0.479777	0
16	rf	3	0.479777	-0.0061197
16	rf	4	0.478808	-0.00627176
16	rf	5	0.47648	0
16	xgb	1	0.478078	-0.00638418
16	xgb	2	0.479656	-0.00613885
16	xgb	3	0.479898	0
16	xgb	4	0.478808	-0.00627176
16	xgb	5	0.476235	-0.00939908
17	rf	1	0.479172	-0.00621503
17	rf	2	0.478443	0
17	rf	3	0.480139	-0.0104374
17	rf	4	0.476491	-0.00662338
17	rf	5	0.478068	-0.0110031
17	xgb	1	0.478929	-0.0107696
17	xgb	2	0.478443	0
17	xgb	3	0.48026	-0.00852018
17	xgb	4	0.476614	0
17	xgb	5	0.477946	-0.0127082
18	rf	1	0.479535	-0.00868358
18	rf	2	0.479414	0
18	rf	3	0.479656	0
18	rf	4	0.476614	0
18	rf	5	0.477824	0
18	xgb	1	0.479414	-0.0106376
18	xgb	2	0.479414	0
18	xgb	3	0.479656	0
18	xgb	4	0.476614	0
18	xgb	5	0.477824	0
19	rf	1	0.483931	0.0261131
19	rf	2	0.478078	0
19	rf	3	0.483631	0.0700211
19	rf	4	0.478565	-0.00630938
19	rf	5	0.485287	0.072368
19	xgb	1	0.478322	-0.0125896
19	xgb	2	0.478078	0
19	xgb	3	0.483631	0.0700211
19	xgb	4	0.478443	-0.0089248
19	xgb	5	0.484981	0.0346613
20	rf	1	0.479172	-0.00621503
20	rf	2	0.476246	-0.00939467
20	rf	3	0.480863	0
20	rf	4	0.478929	0
20	rf	5	0.477581	-0.00646142
20	xgb	1	0.479293	0
20	xgb	2	0.481113	0.0237074
20	xgb	3	0.480863	0
20	xgb	4	0.478929	0
20	xgb	5	0.477703	0
21	rf	1	0.479293	-0.00619605
21	rf	2	0.48026	0
21	rf	3	0.477469	-0.00647686
21	rf	4	0.4782	0
21	rf	5	0.477824	0
21	xgb	1	0.479172	-0.00876449
21	xgb	2	0.48026	0
21	xgb	3	0.477591	0
21	xgb	4	0.478078	-0.00638418
21	xgb	5	0.477824	0
22	rf	1	0.479172	-0.00876449
22	rf	2	0.479535	0
22	rf	3	0.479414	0
22	rf	4	0.477469	-0.00647686
22	rf	5	0.477214	-0.00651675
22	xgb	1	0.479172	-0.00876449
22	xgb	2	0.479414	-0.00617702
22	xgb	3	0.479414	0
22	xgb	4	0.477469	-0.00647686
22	xgb	5	0.477336	0
23	rf	1	0.477835	-0.00642136
23	rf	2	0.48026	-0.00604269
23	rf	3	0.47905	-0.00623398
23	rf	4	0.479293	-0.00619605
23	rf	5	0.476235	-0.00666281
23	xgb	1	0.477957	0
23	xgb	2	0.480381	0
23	xgb	3	0.478929	-0.00881815
23	xgb	4	0.479414	0
23	xgb	5	0.476358	0
24	rf	1	0.477591	-0.0064584
24	rf	2	0.477591	0
24	rf	3	0.48026	-0.00604269
24	rf	4	0.4782	-0.00636553
24	rf	5	0.479283	0
24	xgb	1	0.477469	-0.0091356
24	xgb	2	0.477591	0
24	xgb	3	0.480381	0
24	xgb	4	0.478078	-0.00900424
24	xgb	5	0.479162	-0.00621793
25	rf	1	0.4782	0
25	rf	2	0.48026	-0.00604269
25	rf	3	0.478929	-0.00625289
25	rf	4	0.4782	-0.00636553
25	rf	5	0.477336	0
25	xgb	1	0.478078	-0.00638418
25	xgb	2	0.48026	-0.00604269
25	xgb	3	0.478808	-0.00884489
25	xgb	4	0.483481	0.0332097
25	xgb	5	0.477214	-0.00651675
26	rf	1	0.478443	-0.0109005
26	rf	2	0.479898	-0.00610051
26	rf	3	0.477225	-0.0065137
26	rf	4	0.481104	0
26	rf	5	0.47599	0
26	xgb	1	0.478443	-0.0109005
26	xgb	2	0.479777	-0.00862935
26	xgb	3	0.477225	-0.0065137
26	xgb	4	0.480983	-0.00592587
26	xgb	5	0.47599	0
27	rf	1	0.478929	-0.00625289
27	rf	2	0.477103	0
27	rf	3	0.476981	0
27	rf	4	0.479656	0
27	rf	5	0.480372	-0.00602613
27	xgb	1	0.47905	0
27	xgb	2	0.477103	0
27	xgb	3	0.476981	0
27	xgb	4	0.479656	0
27	xgb	5	0.480492	0
28	rf	1	0.480742	0
28	rf	2	0.482587	0.0440824
28	rf	3	0.478686	0
28	rf	4	0.478565	-0.00630938
28	rf	5	0.477581	-0.00646142
28	xgb	1	0.480501	-0.00846522
28	xgb	2	0.482587	0.0440824
28	xgb	3	0.478686	0
28	xgb	4	0.478686	0
28	xgb	5	0.483022	0.069215
29	rf	1	0.48026	-0.0104038
29	rf	2	0.476246	0
29	rf	3	0.4782	-0.00897781
29	rf	4	0.48026	0
29	rf	5	0.477703	0
29	xgb	1	0.48026	-0.0104038
29	xgb	2	0.476246	0
29	xgb	3	0.4782	-0.00897781
29	xgb	4	0.480019	-0.00857488
29	xgb	5	0.477703	0
30	rf	1	0.477103	-0.00653206
30	rf	2	0.476491	0
30	rf	3	0.481104	0
30	rf	4	0.48026	-0.00604269
30	rf	5	0.477946	-0.00640578
30	xgb	1	0.477103	-0.00653206
30	xgb	2	0.476246	-0.00939467
30	xgb	3	0.481104	0
30	xgb	4	0.480381	0
30	xgb	5	0.477946	-0.00640578
31	rf	1	0.479777	-0.0061197
31	rf	2	0.475755	0
31	rf	3	0.48026	0
31	rf	4	0.479414	-0.0122476
31	rf	5	0.477336	-0.00649834
31	xgb	1	0.479535	-0.0106044
31	xgb	2	0.475633	-0.0067499
31	xgb	3	0.48026	0
31	xgb	4	0.479656	-0.0086565
31	xgb	5	0.482576	0.0440792
32	rf	1	0.480501	0
32	rf	2	0.477103	0
32	rf	3	0.477835	-0.00642136
32	rf	4	0.480019	0
32	rf	5	0.477703	0
32	xgb	1	0.480501	0
32	xgb	2	0.477103	0
32	xgb	3	0.477835	-0.00642136
32	xgb	4	0.479777	-0.00862935
32	xgb	5	0.477703	0
33	rf	1	0.479656	0
33	rf	2	0.478929	-0.00625289
33	rf	3	0.478322	0
33	rf	4	0.475633	0
33	rf	5	0.480613	0
33	xgb	1	0.479656	0
33	xgb	2	0.478929	-0.00625289
33	xgb	3	0.478322	0
33	xgb	4	0.475633	0
33	xgb	5	0.480613	0
34	rf	1	0.477103	-0.00653206
34	rf	2	0.48026	0
34	rf	3	0.477957	0
34	rf	4	0.48622	0.0480484
34	rf	5	0.482725	0.0688218
34	xgb	1	0.477225	0
34	xgb	2	0.480139	-0.006062
34	xgb	3	0.477957	0
34	xgb	4	0.48622	0.0480484
34	xgb	5	0.477459	0
35	rf	1	0.480019	0
35	rf	2	0.480742	-0.00596498
35	rf	3	0.476614	0
35	rf	4	0.475878	-0.0094715
35	rf	5	0.479646	0
35	xgb	1	0.480019	0
35	xgb	2	0.480742	-0.00596498
35	xgb	3	0.476491	-0.00662338
35	xgb	4	0.476124	0
35	xgb	5	0.479646	0
36	rf	1	0.479898	-0.00610051
36	rf	2	0.480381	0
36	rf	3	0.476981	-0.00655039
36	rf	4	0.476124	0
36	rf	5	0.479525	-0.00616082
36	xgb	1	0.479898	-0.00610051
36	xgb	2	0.48026	-0.00604269
36	xgb	3	0.476981	-0.00655039
36	xgb	4	0.476124	0
36	xgb	5	0.479404	-0.00871467
37	rf	1	0.478808	-0.0108024
37	rf	2	0.479535	0
37	rf	3	0.477591	0
37	rf	4	0.476369	-0.00664155
37	rf	5	0.480372	-0.00602613
37	xgb	1	0.478929	-0.00881815
37	xgb	2	0.479414	-0.00617702
37	xgb	3	0.477591	0
37	xgb	4	0.476124	-0.0115086
37	xgb	5	0.480372	-0.00602613
38	rf	1	0.480139	-0.006062
38	rf	2	0.478322	0
38	rf	3	0.481344	0
38	rf	4	0.475633	0
38	rf	5	0.477336	-0.0111965
38	xgb	1	0.48026	0
38	xgb	2	0.478322	0
38	xgb	3	0.481344	0
38	xgb	4	0.47551	-0.00676785
38	xgb	5	0.477703	0
39	rf	1	0.482735	0.0442339
39	rf	2	0.477103	-0.00653206
39	rf	3	0.478322	0
39	rf	4	0.479656	-0.00613885
39	rf	5	0.48013	-0.00855154
39	xgb	1	0.477469	-0.00647686
39	xgb	2	0.477225	0
39	xgb	3	0.483781	0.0702262
39	xgb	4	0.479656	-0.00613885
39	xgb	5	0.480251	-0.0060455
40	rf	1	0.478686	-0.00629059
40	rf	2	0.479172	-0.00621503
40	rf	3	0.478443	-0.00632813
40	rf	4	0.477225	0
40	rf	5	0.479404	0
40	xgb	1	0.478443	-0.0109005
40	xgb	2	0.478929	-0.0107696
40	xgb	3	0.478078	-0.0126648
40	xgb	4	0.477103	-0.00653206
40	xgb	5	0.484981	0.0466419
41	rf	1	0.480238	0.0657039
41	rf	2	0.479656	0
41	rf	3	0.476858	0
41	rf	4	0.481944	0
41	rf	5	0.479404	0
41	xgb	1	0.475141	-0.00962398
41	xgb	2	0.479656	0
41	xgb	3	0.476858	0
41	xgb	4	0.481944	0
41	xgb	5	0.479404	0
42	rf	1	0.478808	0
42	rf	2	0.480863	0
42	rf	3	0.479777	0
42	rf	4	0.475878	-0.0094715
42	rf	5	0.477703	0
42	xgb	1	0.478808	0
42	xgb	2	0.480863	0
42	xgb	3	0.479656	-0.00613885
42	xgb	4	0.476124	0
42	xgb	5	0.477703	0
43	rf	1	0.479293	0
43	rf	2	0.476491	0
43	rf	3	0.476981	-0.00655039
43	rf	4	0.485603	0.0728194
43	rf	5	0.480613	0
43	xgb	1	0.47905	-0.00879135
43	xgb	2	0.476246	-0.00939467
43	xgb	3	0.477103	0
43	xgb	4	0.485603	0.0728194
43	xgb	5	0.480613	0
44	rf	1	0.479172	-0.00621503
44	rf	2	0.478443	-0.00632813
44	rf	3	0.479172	-0.00621503
44	rf	4	0.477469	0
44	rf	5	0.478676	0
44	xgb	1	0.478929	-0.0107696
44	xgb	2	0.478443	-0.00632813
44	xgb	3	0.479172	-0.00621503
44	xgb	4	0.477347	-0.0064953
44	xgb	5	0.478676	0
45	rf	1	0.48026	-0.00852018
45	rf	2	0.478808	-0.00884489
45	rf	3	0.476981	0
45	rf	4	0.477835	0
45	rf	5	0.478919	0
45	xgb	1	0.480381	-0.00602333
45	xgb	2	0.478808	-0.00884489
45	xgb	3	0.476981	0
45	xgb	4	0.477835	0
45	xgb	5	0.478919	0
46	rf	1	0.476736	0
46	rf	2	0.477591	0
46	rf	3	0.479898	0
46	rf	4	0.479172	0
46	rf	5	0.479888	0
46	xgb	1	0.476614	-0.00660518
46	xgb	2	0.477469	-0.00647686
46	xgb	3	0.479898	0
46	xgb	4	0.479172	0
46	xgb	5	0.479767	-0.00612255
47	rf	1	0.479535	0
47	rf	2	0.479293	-0.00619605
47	rf	3	0.478686	-0.00629059
47	rf	4	0.478686	-0.00629059
47	rf	5	0.476725	0
47	xgb	1	0.479414	-0.00617702
47	xgb	2	0.479293	-0.00619605
47	xgb	3	0.484384	0.0710629
47	xgb	4	0.478686	-0.00629059
47	xgb	5	0.476603	-0.00660828
48	rf	1	0.47551	-0.00676785
48	rf	2	0.478443	0
48	rf	3	0.480501	-0.00600392
48	rf	4	0.479172	0
48	rf	5	0.479283	-0.00619894
48	xgb	1	0.47551	-0.00676785
48	xgb	2	0.478443	0
48	xgb	3	0.48026	-0.0104038
48	xgb	4	0.478808	-0.0108024
48	xgb	5	0.479162	-0.00876858
49	rf	1	0.481224	-0.00588656
49	rf	2	0.477835	0
49	rf	3	0.477835	-0.00905693
49	rf	4	0.479172	-0.00621503
49	rf	5	0.476725	0
49	xgb	1	0.480983	-0.0102004
49	xgb	2	0.477835	0
49	xgb	3	0.478078	0
49	xgb	4	0.479293	0
49	xgb	5	0.476725	0
50	rf	1	0.476858	-0.00926572
50	rf	2	0.478686	0
50	rf	3	0.479777	0
50	rf	4	0.478808	-0.00627176
50	rf	5	0.478798	0
50	xgb	1	0.476981	-0.00655039
50	xgb	2	0.478443	-0.0089248
50	xgb	3	0.479656	-0.00613885
50	xgb	4	0.478808	-0.00627176
50	xgb	5	0.484374	0.0710615
51	rf	1	0.479293	-0.00619605
51	rf	2	0.478322	0
51	rf	3	0.48591	0.0476891
51	rf	4	0.476981	-0.00923979
51	rf	5	0.47819	0
51	xgb	1	0.479414	0
51	xgb	2	0.4782	-0.00636553
51	xgb	3	0.48591	0.0476891
51	xgb	4	0.477103	-0.00653206
51	xgb	5	0.477824	-0.0110678
52	rf	1	0.480139	-0.00854756
52	rf	2	0.478322	0
52	rf	3	0.479535	-0.00615795
52	rf	4	0.475633	0
52	rf	5	0.479283	0
52	xgb	1	0.48026	-0.00604269
52	xgb	2	0.478322	0
52	xgb	3	0.479535	-0.00615795
52	xgb	4	0.475633	0
52	xgb	5	0.479283	0
53	rf	1	0.480019	0
53	rf	2	0.480019	0
53	rf	3	0.480381	0
53	rf	4	0.475755	0
53	rf	5	0.477092	0
53	xgb	1	0.480019	0
53	xgb	2	0.479898	-0.00610051
53	xgb	3	0.480381	0
53	xgb	4	0.475633	-0.0067499
53	xgb	5	0.47697	-0.00655346
54	rf	1	0.479656	0
54	rf	2	0.479293	0
54	rf	3	0.477713	0
54	rf	4	0.4782	0
54	rf	5	0.478312	-0.00634982
54	xgb	1	0.479535	-0.00615795
54	xgb	2	0.479293	0
54	xgb	3	0.477713	0
54	xgb	4	0.478078	-0.00638418
54	xgb	5	0.47819	-0.00898201
55	rf	1	0.477957	-0.00640279
55	rf	2	0.477591	0
55	rf	3	0.480501	-0.00600392
55	rf	4	0.482143	0.0245603
55	rf	5	0.48544	0.0725921
55	xgb	1	0.478078	0
55	xgb	2	0.477469	-0.00647686
55	xgb	3	0.480501	-0.00600392
55	xgb	4	0.477225	-0.0065137
55	xgb	5	0.485134	0.0348127
56	rf	1	0.478443	-0.0109005
56	rf	2	0.479414	0
56	rf	3	0.479535	-0.00615795
56	rf	4	0.474771	0
56	rf	5	0.480613	0
56	xgb	1	0.478565	-0.00889822
56	xgb	2	0.479293	-0.00619605
56	xgb	3	0.479414	-0.00871061
56	xgb	4	0.474771	0
56	xgb	5	0.480613	0
57	rf	1	0.478322	-0.00634685
57	rf	2	0.480139	0
57	rf	3	0.477713	0
57	rf	4	0.480019	0
57	rf	5	0.476848	-0.00657177
57	xgb	1	0.478443	0
57	xgb	2	0.480139	0
57	xgb	3	0.477591	-0.0064584
57	xgb	4	0.479777	-0.00862935
57	xgb	5	0.476603	-0.0113877
58	rf	1	0.481344	-0.00586684
58	rf	2	0.477713	0
58	rf	3	0.478929	-0.00625289
58	rf	4	0.477347	-0.0064953
58	rf	5	0.477581	0
58	xgb	1	0.481464	0
58	xgb	2	0.477591	-0.0064584
58	xgb	3	0.47905	0
58	xgb	4	0.477347	-0.0064953
58	xgb	5	0.477459	-0.0064799
59	rf	1	0.479535	-0.00615795
59	rf	2	0.478078	0
59	rf	3	0.481344	0
59	rf	4	0.476981	0
59	rf	5	0.477092	-0.00653512
59	xgb	1	0.479656	0
59	xgb	2	0.477957	-0.00640279
59	xgb	3	0.481344	0
59	xgb	4	0.476858	-0.00656869
59	xgb	5	0.47697	-0.00924412
60	rf	1	0.478443	0
60	rf	2	0.477835	0
60	rf	3	0.479293	-0.00873758
60	rf	4	0.479777	0
60	rf	5	0.477703	0
60	xgb	1	0.478443	0
60	xgb	2	0.477713	-0.0064399
60	xgb	3	0.479414	-0.00617702
60	xgb	4	0.479535	-0.00868358
60	xgb	5	0.477703	0
61	rf	1	0.477713	-0.0064399
61	rf	2	0.4782	-0.00897781
61	rf	3	0.477713	-0.0064399
61	rf	4	0.478808	0
61	rf	5	0.480372	0
61	xgb	1	0.477835	0
61	xgb	2	0.477957	-0.0127022
61	xgb	3	0.477713	-0.0064399
61	xgb	4	0.478808	0
61	xgb	5	0.480372	0
62	rf	1	0.4782	0
62	rf	2	0.477103	0
62	rf	3	0.4782	-0.00636553
62	rf	4	0.47905	0
62	rf	5	0.480613	0
62	xgb	1	0.4782	0
62	xgb	2	0.477103	0
62	xgb	3	0.478322	0
62	xgb	4	0.478929	-0.00625289
62	xgb	5	0.480613	0
63	rf	1	0.477835	0
63	rf	2	0.485449	0.0725935
63	rf	3	0.484384	0.0710629
63	rf	4	0.478443	0
63	rf	5	0.478312	-0.00895552
63	xgb	1	0.477835	0
63	xgb	2	0.479656	0
63	xgb	3	0.484384	0.0710629
63	xgb	4	0.478322	-0.00634685
63	xgb	5	0.478433	-0.00633109
64	rf	1	0.485143	0.0721472
64	rf	2	0.480139	0
64	rf	3	0.477103	-0.00653206
64	rf	4	0.483481	0.0332097
64	rf	5	0.477946	-0.00903483
64	xgb	1	0.479414	0
64	xgb	2	0.480019	-0.00608128
64	xgb	3	0.477103	-0.00653206
64	xgb	4	0.483481	0.0332097
64	xgb	5	0.478068	-0.00638716
65	rf	1	0.481584	0
65	rf	2	0.476736	0
65	rf	3	0.477469	-0.00647686
65	rf	4	0.478443	-0.00632813
65	rf	5	0.478798	0
65	xgb	1	0.481584	0
65	xgb	2	0.476736	0
65	xgb	3	0.477469	-0.00647686
65	xgb	4	0.478322	-0.00895133
65	xgb	5	0.478798	0
66	rf	1	0.475878	-0.0094715
66	rf	2	0.479535	0
66	rf	3	0.4782	0
66	rf	4	0.480742	-0.00841001
66	rf	5	0.478312	-0.00634982
66	xgb	1	0.475755	-0.0116028
66	xgb	2	0.479535	0
66	xgb	3	0.477957	-0.00903061
66	xgb	4	0.480742	-0.00841001
66	xgb	5	0.478433	0
67	rf	1	0.478686	-0.0108352
67	rf	2	0.480742	-0.00596498
67	rf	3	0.477835	-0.00905693
67	rf	4	0.47551	-0.00676785
67	rf	5	0.479646	0
67	xgb	1	0.478686	-0.0108352
67	xgb	2	0.480742	-0.00596498
67	xgb	3	0.477957	-0.00640279
67	xgb	4	0.475633	0
67	xgb	5	0.479646	0
68	rf	1	0.47905	-0.00623398
68	rf	2	0.47905	0
68	rf	3	0.479172	0
68	rf	4	0.47905	0
68	rf	5	0.476725	-0.00659004
68	xgb	1	0.478929	-0.00881815
68	xgb	2	0.478929	-0.00625289
68	xgb	3	0.47905	-0.00623398
68	xgb	4	0.47905	0
68	xgb	5	0.476848	0
69	rf	1	0.477835	0
69	rf	2	0.479777	0
69	rf	3	0.477591	0
69	rf	4	0.477469	-0.00647686
69	rf	5	0.480372	-0.00602613
69	xgb	1	0.477713	-0.0064399
69	xgb	2	0.479535	-0.00868358
69	xgb	3	0.477469	-0.00647686
69	xgb	4	0.477347	-0.00916172
69	xgb	5	0.480251	-0.00852414
70	rf	1	0.4782	-0.00636553
70	rf	2	0.477103	0
70	rf	3	0.479414	0
70	rf	4	0.478929	0
70	rf	5	0.479525	0
70	xgb	1	0.4782	-0.00636553
70	xgb	2	0.477103	0
70	xgb	3	0.479414	0
70	xgb	4	0.478929	0
70	xgb	5	0.479525	0
71	rf	1	0.477347	0
71	rf	2	0.477835	0
71	rf	3	0.480983	0
71	rf	4	0.479293	-0.00619605
71	rf	5	0.477581	-0.00646142
71	xgb	1	0.477225	-0.0065137
71	xgb	2	0.477713	-0.0064399
71	xgb	3	0.486842	0.036561
71	xgb	4	0.479293	-0.00619605
71	xgb	5	0.477214	-0.0129315
72	rf	1	0.478078	-0.00638418
72	rf	2	0.484839	0.034515
72	rf	3	0.477957	0
72	rf	4	0.478686	-0.00629059
72	rf	5	0.484525	0.0712749
72	xgb	1	0.483481	0.0450082
72	xgb	2	0.479172	-0.00876449
72	xgb	3	0.477713	-0.0090832
72	xgb	4	0.478808	0
72	xgb	5	0.478555	-0.0108729
73	rf	1	0.476981	-0.00923979
73	rf	2	0.479172	-0.0107037
73	rf	3	0.478443	0
73	rf	4	0.478443	0
73	rf	5	0.479646	0
73	xgb	1	0.477103	-0.00653206
73	xgb	2	0.47905	-0.0123623
73	xgb	3	0.483631	0.0333507
73	xgb	4	0.483631	0.0333507
73	xgb	5	0.479525	-0.00616082
74	rf	1	0.477591	0
74	rf	2	0.476124	-0.00667779
74	rf	3	0.4782	0
74	rf	4	0.481464	0
74	rf	5	0.479767	0
74	xgb	1	0.482884	0.0690191
74	xgb	2	0.476246	0
74	xgb	3	0.4782	0
74	xgb	4	0.487629	0.049741
74	xgb	5	0.479767	0
75	rf	1	0.478929	0
75	rf	2	0.479293	0
75	rf	3	0.478443	0
75	rf	4	0.477347	0
75	rf	5	0.478919	-0.0107746
75	xgb	1	0.478808	-0.00627176
75	xgb	2	0.479293	0
75	xgb	3	0.478443	0
75	xgb	4	0.477347	0
75	xgb	5	0.478676	-0.0139162
76	rf	1	0.477835	-0.00905693
76	rf	2	0.477103	-0.00653206
76	rf	3	0.480139	0
76	rf	4	0.478565	0
76	rf	5	0.479283	0
76	xgb	1	0.477835	-0.00905693
76	xgb	2	0.476858	-0.0113189
76	xgb	3	0.480139	0
76	xgb	4	0.478565	0
76	xgb	5	0.479283	0
77	rf	1	0.4782	0
77	rf	2	0.479656	-0.00613885
77	rf	3	0.476124	0
77	rf	4	0.480019	-0.00608128
77	rf	5	0.478919	-0.00625581
77	xgb	1	0.478078	-0.00638418
77	xgb	2	0.479656	-0.00613885
77	xgb	3	0.476124	0
77	xgb	4	0.479898	-0.00860215
77	xgb	5	0.478919	-0.00625581
78	rf	1	0.47905	-0.00623398
78	rf	2	0.482304	-0.00570731
78	rf	3	0.476124	-0.00667779
78	rf	4	0.477347	0
78	rf	5	0.477946	-0.00640578
78	xgb	1	0.479172	0
78	xgb	2	0.482304	-0.00570731
78	xgb	3	0.48126	0.0669424
78	xgb	4	0.477347	0
78	xgb	5	0.477824	-0.00906117
79	rf	1	0.478686	0
79	rf	2	0.476981	0
79	rf	3	0.48026	0
79	rf	4	0.478929	0
79	rf	5	0.478433	0
79	xgb	1	0.478322	-0.0109331
79	xgb	2	0.476981	0
79	xgb	3	0.480139	-0.006062
79	xgb	4	0.478808	-0.00627176
79	xgb	5	0.478312	-0.00634982
80	rf	1	0.476981	-0.00923979
80	rf	2	0.479898	-0.00610051
80	rf	3	0.476491	-0.00662338
80	rf	4	0.480742	0
80	rf	5	0.478676	0
80	xgb	1	0.477225	0
80	xgb	2	0.480019	0
80	xgb	3	0.476369	-0.00936897
80	xgb	4	0.480742	0
80	xgb	5	0.478555	-0.00631233
81	rf	1	0.4782	-0.00636553
81	rf	2	0.480501	0
81	rf	3	0.479777	-0.0061197
81	rf	4	0.476736	0
81	rf	5	0.477703	-0.00644291
81	xgb	1	0.4782	-0.00636553
81	xgb	2	0.480501	0
81	xgb	3	0.479777	-0.0061197
81	xgb	4	0.476736	0
81	xgb	5	0.477703	-0.00644291
82	rf	1	0.479535	-0.00615795
82	rf	2	0.478078	-0.00638418
82	rf	3	0.478322	-0.00634685
82	rf	4	0.478808	-0.00884489
82	rf	5	0.477946	0
82	xgb	1	0.479535	-0.00615795
82	xgb	2	0.4782	0
82	xgb	3	0.478322	-0.00634685
82	xgb	4	0.478808	-0.00884489
82	xgb	5	0.477824	-0.00642436
83	rf	1	0.476858	-0.00656869
83	rf	2	0.481224	0
83	rf	3	0.478565	-0.00630938
83	rf	4	0.47905	0
83	rf	5	0.477214	-0.00651675
83	xgb	1	0.4817	0.0241903
83	xgb	2	0.487313	0.0493537
83	xgb	3	0.478686	0
83	xgb	4	0.478929	-0.00625289
83	xgb	5	0.477214	-0.00651675
84	rf	1	0.478078	-0.00900424
84	rf	2	0.477713	0
84	rf	3	0.480139	-0.006062
84	rf	4	0.478565	-0.0125142
84	rf	5	0.477946	0
84	xgb	1	0.4782	-0.00636553
84	xgb	2	0.477713	0
84	xgb	3	0.480019	-0.00857488
84	xgb	4	0.478686	-0.0108352
84	xgb	5	0.483321	0.0696143
85	rf	1	0.477103	-0.00653206
85	rf	2	0.480019	-0.00857488
85	rf	3	0.480501	0
85	rf	4	0.478808	-0.00627176
85	rf	5	0.476358	0
85	xgb	1	0.477225	0
85	xgb	2	0.480139	-0.006062
85	xgb	3	0.48653	0.074216
85	xgb	4	0.478808	-0.00627176
85	xgb	5	0.476358	0
86	rf	1	0.491923	0.10398
86	rf	2	0.478929	-0.00625289
86	rf	3	0.484384	0.0710629
86	rf	4	0.487774	0.0625842
86	rf	5	0.477581	-0.00646142
86	xgb	1	0.480019	-0.00608128
86	xgb	2	0.478929	-0.00625289
86	xgb	3	0.4899	0.100521
86	xgb	4	0.477347	-0.00916172
86	xgb	5	0.477581	-0.00646142
87	rf	1	0.478443	-0.0089248
87	rf	2	0.478078	0
87	rf	3	0.479898	-0.00610051
87	rf	4	0.477469	0
87	rf	5	0.479041	0
87	xgb	1	0.478443	-0.0089248
87	xgb	2	0.477957	-0.00640279
87	xgb	3	0.479898	-0.00610051
87	xgb	4	0.477469	0
87	xgb	5	0.479041	0
88	rf	1	0.477469	-0.0091356
88	rf	2	0.479293	-0.00619605
88	rf	3	0.478322	0
88	rf	4	0.479172	0
88	rf	5	0.478676	0
88	xgb	1	0.477591	-0.0064584
88	xgb	2	0.47905	-0.0107367
88	xgb	3	0.478322	0
88	xgb	4	0.479172	0
88	xgb	5	0.478555	-0.00631233
89	rf	1	0.479656	-0.0105711
89	rf	2	0.479777	-0.0061197
89	rf	3	0.477225	0
89	rf	4	0.476858	0
89	rf	5	0.479283	0
89	xgb	1	0.479898	-0.00610051
89	xgb	2	0.479898	0
89	xgb	3	0.477103	-0.00653206
89	xgb	4	0.476736	-0.00658695
89	xgb	5	0.479283	0
90	rf	1	0.476614	-0.00660518
90	rf	2	0.480622	-0.0103024
90	rf	3	0.478565	0
90	rf	4	0.479172	0
90	rf	5	0.477824	0
90	xgb	1	0.476614	-0.00660518
90	xgb	2	0.480742	-0.00841001
90	xgb	3	0.478565	0
90	xgb	4	0.479172	0
90	xgb	5	0.477703	-0.00644291
91	rf	1	0.476001	0
91	rf	2	0.480139	-0.00854756
91	rf	3	0.479293	0
91	rf	4	0.478443	-0.00632813
91	rf	5	0.479041	0
91	xgb	1	0.476001	0
91	xgb	2	0.48026	-0.00604269
91	xgb	3	0.479293	0
91	xgb	4	0.478078	-0.0126648
91	xgb	5	0.479041	0
92	rf	1	0.480742	-0.00596498
92	rf	2	0.478929	-0.00625289
92	rf	3	0.478565	0
92	rf	4	0.475141	0
92	rf	5	0.479646	0
92	xgb	1	0.480742	-0.00596498
92	xgb	2	0.47905	0
92	xgb	3	0.478565	0
92	xgb	4	0.475141	0
92	xgb	5	0.479646	0
93	rf	1	0.479898	0
93	rf	2	0.478565	0
93	rf	3	0.477957	0
93	rf	4	0.478929	0
93	rf	5	0.477946	0
93	xgb	1	0.479898	0
93	xgb	2	0.478565	0
93	xgb	3	0.477957	0
93	xgb	4	0.478929	0
93	xgb	5	0.477946	0
94	rf	1	0.485603	0.0728194
94	rf	2	0.478929	0
94	rf	3	0.476124	-0.00667779
94	rf	4	0.485296	0.0723694
94	rf	5	0.484223	0.0458081
94	xgb	1	0.479777	0
94	xgb	2	0.484535	0.0712763
94	xgb	3	0.476001	-0.00944593
94	xgb	4	0.485296	0.0723694
94	xgb	5	0.484223	0.0458081
95	rf	1	0.4782	-0.0109656
95	rf	2	0.477835	-0.00642136
95	rf	3	0.47905	0
95	rf	4	0.481224	0
95	rf	5	0.47648	0
95	xgb	1	0.478322	-0.00895133
95	xgb	2	0.477957	0
95	xgb	3	0.478929	-0.00625289
95	xgb	4	0.481104	-0.00590624
95	xgb	5	0.476235	-0.00939908
96	rf	1	0.47905	-0.0137819
96	rf	2	0.477225	0
96	rf	3	0.479293	0
96	rf	4	0.48026	0
96	rf	5	0.476725	-0.00659004
96	xgb	1	0.479414	-0.00871061
96	xgb	2	0.477225	0
96	xgb	3	0.47905	-0.00879135
96	xgb	4	0.480019	-0.00857488
96	xgb	5	0.47648	-0.0114194
97	rf	1	0.477591	-0.00910942
97	rf	2	0.479898	-0.00610051
97	rf	3	0.478808	-0.00884489
97	rf	4	0.476981	0
97	rf	5	0.479283	-0.00619894
97	xgb	1	0.483033	0.0445403
97	xgb	2	0.479898	-0.00610051
97	xgb	3	0.47905	0
97	xgb	4	0.476858	-0.00656869
97	xgb	5	0.479283	-0.00619894
98	rf	1	0.4782	-0.00897781
98	rf	2	0.477591	0
98	rf	3	0.478808	0
98	rf	4	0.480622	-0.00598448
98	rf	5	0.477459	-0.00913987
98	xgb	1	0.478443	0
98	xgb	2	0.477591	0
98	xgb	3	0.478686	-0.00629059
98	xgb	4	0.480381	-0.0103701
98	xgb	5	0.477581	-0.00646142
99	rf	1	0.4782	0
99	rf	2	0.477103	0
99	rf	3	0.480139	-0.006062
99	rf	4	0.478078	0
99	rf	5	0.479646	0
99	xgb	1	0.478078	-0.00638418
99	xgb	2	0.476981	-0.00655039
99	xgb	3	0.48026	0
99	xgb	4	0.478078	0
99	xgb	5	0.479525	-0.00616082
100	rf	1	0.480501	0
100	rf	2	0.477225	-0.0065137
100	rf	3	0.479535	0
100	rf	4	0.478565	0
100	rf	5	0.477336	0
100	xgb	1	0.480381	-0.00602333
100	xgb	2	0.48229	0.0321159
100	xgb	3	0.479535	0
100	xgb	4	0.478565	0
100	xgb	5	0.477214	-0.00651675
101	rf	1	0.476981	-0.00655039
101	rf	2	0.480381	0
101	rf	3	0.4782	-0.00636553
101	rf	4	0.477713	-0.0064399
101	rf	5	0.479646	0
101	xgb	1	0.477103	0
101	xgb	2	0.480381	0
101	xgb	3	0.4782	-0.00636553
101	xgb	4	0.477835	0
101	xgb	5	0.479646	0
102	rf	1	0.478808	-0.00627176
102	rf	2	0.477835	0
102	rf	3	0.477957	-0.0110304
102	rf	4	0.478443	-0.00632813
102	rf	5	0.479283	-0.0106756
102	xgb	1	0.478443	-0.0125519
102	xgb	2	0.477591	-0.00910942
102	xgb	3	0.4782	-0.00636553
102	xgb	4	0.478443	-0.00632813
102	xgb	5	0.479162	-0.0123299
103	rf	1	0.476981	-0.00655039
103	rf	2	0.476736	-0.00658695
103	rf	3	0.482304	0
103	rf	4	0.480381	0
103	rf	5	0.476358	-0.00937337
103	xgb	1	0.4817	0.0188189
103	xgb	2	0.476614	-0.00931744
103	xgb	3	0.482304	0
103	xgb	4	0.480381	0
103	xgb	5	0.476235	-0.0114826
104	rf	1	0.477591	-0.0064584
104	rf	2	0.477591	0
104	rf	3	0.480019	0
104	rf	4	0.480983	-0.00835455
104	rf	5	0.476603	-0.00660828
104	xgb	1	0.477713	0
104	xgb	2	0.477469	-0.00647686
104	xgb	3	0.480019	0
104	xgb	4	0.481104	-0.00590624
104	xgb	5	0.47648	-0.00934761
105	rf	1	0.482424	-0.00801603
105	rf	2	0.480675	0.0662273
105	rf	3	0.479172	-0.00621503
105	rf	4	0.477591	-0.0111271
105	rf	5	0.477581	0
105	xgb	1	0.482424	-0.00801603
105	xgb	2	0.475633	-0.0067499
105	xgb	3	0.479293	0
105	xgb	4	0.477957	0
105	xgb	5	0.477581	0
106	rf	1	0.478808	-0.00627176
106	rf	2	0.479777	0
106	rf	3	0.477469	-0.00647686
106	rf	4	0.479172	0
106	rf	5	0.477824	0
106	xgb	1	0.478808	-0.00627176
106	xgb	2	0.479656	-0.00613885
106	xgb	3	0.477469	-0.00647686
106	xgb	4	0.479172	0
106	xgb	5	0.477459	-0.0111644
107	rf	1	0.481224	0
107	rf	2	0.47905	0
107	rf	3	0.485449	0.0471608
107	rf	4	0.474154	0
107	rf	5	0.478919	-0.00625581
107	xgb	1	0.481224	0
107	xgb	2	0.478929	-0.00625289
107	xgb	3	0.479777	0
107	xgb	4	0.474031	-0.006981
107	xgb	5	0.478919	-0.00625581
108	rf	1	0.476981	-0.00655039
108	rf	2	0.478929	0
108	rf	3	0.478078	0
108	rf	4	0.478443	0
108	rf	5	0.486833	0.0746965
108	xgb	1	0.476858	-0.00926572
108	xgb	2	0.478929	0
108	xgb	3	0.478078	0
108	xgb	4	0.478443	0
108	xgb	5	0.480734	0
109	rf	1	0.478808	-0.00627176
109	rf	2	0.479656	-0.00613885
109	rf	3	0.47905	0
109	rf	4	0.478322	-0.00634685
109	rf	5	0.476848	-0.00927006
109	xgb	1	0.478808	-0.00627176
109	xgb	2	0.479777	0
109	xgb	3	0.47905	0
109	xgb	4	0.478322	-0.00634685
109	xgb	5	0.476603	-0.0131157
110	rf	1	0.478686	-0.00887159
110	rf	2	0.476246	0
110	rf	3	0.479293	0
110	rf	4	0.481704	-0.00580739
110	rf	5	0.47697	0
110	xgb	1	0.484384	0.0459754
110	xgb	2	0.476124	-0.00667779
110	xgb	3	0.478808	-0.0124384
110	xgb	4	0.481704	-0.00580739
110	xgb	5	0.476848	-0.00657177
111	rf	1	0.479293	-0.00873758
111	rf	2	0.477957	0
111	rf	3	0.477591	0
111	rf	4	0.480019	-0.00608128
111	rf	5	0.478068	0
111	xgb	1	0.484991	0.0346654
111	xgb	2	0.477835	-0.00642136
111	xgb	3	0.477469	-0.00647686
111	xgb	4	0.480139	0
111	xgb	5	0.478068	0
112	rf	1	0.4782	-0.00636553
112	rf	2	0.478565	-0.00630938
112	rf	3	0.475264	0
112	rf	4	0.481104	-0.00590624
112	rf	5	0.479767	0
112	xgb	1	0.478322	0
112	xgb	2	0.478443	-0.0089248
112	xgb	3	0.480092	0.0655319
112	xgb	4	0.481104	-0.00590624
112	xgb	5	0.479767	0
113	rf	1	0.479172	-0.00876449
113	rf	2	0.484535	0.0461409
113	rf	3	0.477103	-0.00653206
113	rf	4	0.477469	0
113	rf	5	0.485593	0.0276461
113	xgb	1	0.484991	0.0466449
113	xgb	2	0.490081	0.0789763
113	xgb	3	0.476858	-0.0113189
113	xgb	4	0.477347	-0.0064953
113	xgb	5	0.485593	0.0276461
114	rf	1	0.477957	0
114	rf	2	0.478808	0
114	rf	3	0.479898	0
114	rf	4	0.478929	-0.00881815
114	rf	5	0.477459	0
114	xgb	1	0.477957	0
114	xgb	2	0.478808	0
114	xgb	3	0.479898	0
114	xgb	4	0.47905	-0.00623398
114	xgb	5	0.477459	0
115	rf	1	0.479293	-0.00619605
115	rf	2	0.480381	0
115	rf	3	0.478808	0
115	rf	4	0.476369	-0.00664155
115	rf	5	0.47819	0
115	xgb	1	0.479293	-0.00619605
115	xgb	2	0.48026	-0.00604269
115	xgb	3	0.478808	0
115	xgb	4	0.476491	0
115	xgb	5	0.478068	-0.00638716
116	rf	1	0.48653	0.0484136
116	rf	2	0.476001	0
116	rf	3	0.476124	0
116	rf	4	0.48026	-0.00604269
116	rf	5	0.48013	0
116	xgb	1	0.48026	-0.0104038
116	xgb	2	0.475878	-0.00671391
116	xgb	3	0.476001	-0.00669586
116	xgb	4	0.48026	-0.00604269
116	xgb	5	0.48013	0
117	rf	1	0.478443	-0.00632813
117	rf	2	0.478686	-0.00629059
117	rf	3	0.477713	-0.0064399
117	rf	4	0.478443	-0.00632813
117	rf	5	0.479525	0
117	xgb	1	0.483931	0.0454864
117	xgb	2	0.478686	-0.00629059
117	xgb	3	0.483033	0.0445403
117	xgb	4	0.478443	-0.00632813
117	xgb	5	0.479525	0
118	rf	1	0.482143	0.0680543
118	rf	2	0.479898	0
118	rf	3	0.477347	0
118	rf	4	0.479656	-0.0086565
118	rf	5	0.479162	0
118	xgb	1	0.476858	-0.00656869
118	xgb	2	0.485756	0.0730473
118	xgb	3	0.477347	0
118	xgb	4	0.479656	-0.0086565
118	xgb	5	0.479041	-0.00623689
119	rf	1	0.478686	-0.0108352
119	rf	2	0.483033	0.0445403
119	rf	3	0.479656	-0.00613885
119	rf	4	0.479656	-0.00613885
119	rf	5	0.476848	0
119	xgb	1	0.478686	-0.0108352
119	xgb	2	0.488123	0.0630177
119	xgb	3	0.479535	-0.00868358
119	xgb	4	0.479656	-0.00613885
119	xgb	5	0.476603	-0.00932181
120	rf	1	0.47905	-0.00623398
120	rf	2	0.479414	0
120	rf	3	0.477347	0
120	rf	4	0.477591	-0.0064584
120	rf	5	0.479646	0
120	xgb	1	0.47905	-0.00623398
120	xgb	2	0.479414	0
120	xgb	3	0.477347	0
120	xgb	4	0.477713	0
120	xgb	5	0.479646	0
121	rf	1	0.477835	0
121	rf	2	0.477713	-0.0090832
121	rf	3	0.478929	-0.00625289
121	rf	4	0.4782	0
121	rf	5	0.480251	0
121	xgb	1	0.477713	-0.0064399
121	xgb	2	0.477591	-0.0111271
121	xgb	3	0.47905	0
121	xgb	4	0.4782	0
121	xgb	5	0.480251	0
122	rf	1	0.478808	-0.00884489
122	rf	2	0.476369	0
122	rf	3	0.47905	-0.00879135
122	rf	4	0.479656	0
122	rf	5	0.478919	0
122	xgb	1	0.47905	0
122	xgb	2	0.476246	-0.00665969
122	xgb	3	0.47905	-0.00879135
122	xgb	4	0.479535	-0.00615795
122	xgb	5	0.478919	0
123	rf	1	0.47905	0
123	rf	2	0.479172	0
123	rf	3	0.476001	0
123	rf	4	0.47905	-0.0107367
123	rf	5	0.479404	-0.00871467
123	xgb	1	0.478929	-0.00625289
123	xgb	2	0.47905	-0.00623398
123	xgb	3	0.475878	-0.00671391
123	xgb	4	0.478929	-0.0124004
123	xgb	5	0.479525	-0.00616082
124	rf	1	0.477835	0
124	rf	2	0.476124	0
124	rf	3	0.477103	0
124	rf	4	0.479414	-0.00617702
124	rf	5	0.482655	0
124	xgb	1	0.477835	0
124	xgb	2	0.476124	0
124	xgb	3	0.482143	0.043634
124	xgb	4	0.479414	-0.00617702
124	xgb	5	0.482655	0
125	rf	1	0.481464	-0.00824282
125	rf	2	0.477713	-0.0064399
125	rf	3	0.477347	0
125	rf	4	0.477591	-0.0064584
125	rf	5	0.478312	-0.0109382
125	xgb	1	0.481704	0
125	xgb	2	0.477835	0
125	xgb	3	0.477347	0
125	xgb	4	0.477591	-0.0064584
125	xgb	5	0.478068	-0.0141274
126	rf	1	0.481406	0.042907
126	rf	2	0.484233	0.0708512
126	rf	3	0.478322	-0.00895133
126	rf	4	0.485756	0.0475116
126	rf	5	0.479283	-0.00874165
126	xgb	1	0.476369	-0.00664155
126	xgb	2	0.478686	0
126	xgb	3	0.478443	-0.00632813
126	xgb	4	0.485756	0.0475116
126	xgb	5	0.479404	-0.0061799
127	rf	1	0.479172	-0.00621503
127	rf	2	0.478322	0
127	rf	3	0.476981	0
127	rf	4	0.480622	0
127	rf	5	0.478068	0
127	xgb	1	0.479172	-0.00621503
127	xgb	2	0.4782	-0.00636553
127	xgb	3	0.476981	0
127	xgb	4	0.480501	-0.00600392
127	xgb	5	0.477946	-0.00640578
128	rf	1	0.476981	-0.00655039
128	rf	2	0.477957	0
128	rf	3	0.479898	0
128	rf	4	0.479414	0
128	rf	5	0.478919	0
128	xgb	1	0.476858	-0.00926572
128	xgb	2	0.477835	-0.00642136
128	xgb	3	0.479898	0
128	xgb	4	0.479414	0
128	xgb	5	0.478798	-0.00627468
129	rf	1	0.479414	-0.00871061
129	rf	2	0.476369	0
129	rf	3	0.479535	0
129	rf	4	0.477469	-0.00647686
129	rf	5	0.48013	0
129	xgb	1	0.479535	-0.00615795
129	xgb	2	0.476246	-0.00665969
129	xgb	3	0.479293	-0.00873758
129	xgb	4	0.477469	-0.00647686
129	xgb	5	0.480009	-0.00608411
130	rf	1	0.478686	-0.00629059
130	rf	2	0.478443	0
130	rf	3	0.476858	0
130	rf	4	0.47905	0
130	rf	5	0.48013	0
130	xgb	1	0.478565	-0.00889822
130	xgb	2	0.478322	-0.00634685
130	xgb	3	0.476858	0
130	xgb	4	0.47905	0
130	xgb	5	0.48013	0
131	rf	1	0.477103	0
131	rf	2	0.47905	-0.00623398
131	rf	3	0.477225	0
131	rf	4	0.479172	-0.00876449
131	rf	5	0.480251	-0.0060455
131	xgb	1	0.477103	0
131	xgb	2	0.47905	-0.00623398
131	xgb	3	0.477225	0
131	xgb	4	0.479293	-0.00619605
131	xgb	5	0.480009	-0.0104758
132	rf	1	0.48591	0.0476891
132	rf	2	0.479656	0
132	rf	3	0.477713	0
132	rf	4	0.478929	0
132	rf	5	0.476848	0
132	xgb	1	0.480139	0
132	xgb	2	0.479535	-0.00615795
132	xgb	3	0.477713	0
132	xgb	4	0.478929	0
132	xgb	5	0.476603	-0.00932181
133	rf	1	0.479535	-0.0106044
133	rf	2	0.478808	-0.00884489
133	rf	3	0.475755	0
133	rf	4	0.482735	0.0442339
133	rf	5	0.480974	0
133	xgb	1	0.479656	-0.0086565
133	xgb	2	0.478686	-0.0108352
133	xgb	3	0.475633	-0.0067499
133	xgb	4	0.482884	0.0690191
133	xgb	5	0.480974	0
134	rf	1	0.480742	-0.00841001
134	rf	2	0.479656	-0.00613885
134	rf	3	0.478322	0
134	rf	4	0.477225	-0.0065137
134	rf	5	0.476848	0
134	xgb	1	0.480983	0
134	xgb	2	0.479656	-0.00613885
134	xgb	3	0.478322	0
134	xgb	4	0.477347	0
134	xgb	5	0.476725	-0.00659004
135	rf	1	0.476981	-0.00923979
135	rf	2	0.477225	0
135	rf	3	0.478443	0
135	rf	4	0.480983	-0.00835455
135	rf	5	0.479041	-0.00623689
135	xgb	1	0.477225	0
135	xgb	2	0.476981	-0.00923979
135	xgb	3	0.478443	0
135	xgb	4	0.481104	-0.00590624
135	xgb	5	0.479162	0
136	rf	1	0.478565	-0.00889822
136	rf	2	0.4817	0.0431948
136	rf	3	0.478565	0
136	rf	4	0.480501	0
136	rf	5	0.484072	0.0456451
136	xgb	1	0.478565	-0.00889822
136	xgb	2	0.476614	-0.00660518
136	xgb	3	0.483931	0.0454864
136	xgb	4	0.480501	0
136	xgb	5	0.483771	0.0259739
137	rf	1	0.479414	-0.00871061
137	rf	2	0.479656	0
137	rf	3	0.478565	0
137	rf	4	0.475878	0
137	rf	5	0.479525	0
137	xgb	1	0.479656	0
137	xgb	2	0.479535	-0.00615795
137	xgb	3	0.478565	0
137	xgb	4	0.475755	-0.00673192
137	xgb	5	0.485287	0.072368
138	rf	1	0.478808	0
138	rf	2	0.478686	-0.00629059
138	rf	3	0.479414	0
138	rf	4	0.480742	-0.00841001
138	rf	5	0.475129	-0.00682473
138	xgb	1	0.478808	0
138	xgb	2	0.478565	-0.00889822
138	xgb	3	0.479414	0
138	xgb	4	0.480863	-0.00594545
138	xgb	5	0.475129	-0.00682473
139	rf	1	0.478443	0
139	rf	2	0.47905	0
139	rf	3	0.478443	-0.00632813
139	rf	4	0.477713	0
139	rf	5	0.479162	-0.0107087
139	xgb	1	0.478443	0
139	xgb	2	0.478929	-0.00625289
139	xgb	3	0.478565	0
139	xgb	4	0.477469	-0.0091356
139	xgb	5	0.479162	-0.0107087
140	rf	1	0.477347	-0.0064953
140	rf	2	0.478565	-0.00630938
140	rf	3	0.481344	0
140	rf	4	0.476491	-0.00662338
140	rf	5	0.479162	0
140	xgb	1	0.477347	-0.0064953
140	xgb	2	0.478565	-0.00630938
140	xgb	3	0.481224	-0.00588656
140	xgb	4	0.4817	0.0674923
140	xgb	5	0.478798	-0.0108074
141	rf	1	0.48653	0.0362327
141	rf	2	0.478322	-0.00634685
141	rf	3	0.476981	-0.00923979
141	rf	4	0.478078	0
141	rf	5	0.478798	0
141	xgb	1	0.480622	-0.00598448
141	xgb	2	0.478322	-0.00634685
141	xgb	3	0.48229	0.0437824
141	xgb	4	0.478078	0
141	xgb	5	0.478798	0
142	rf	1	0.478565	0
142	rf	2	0.478078	-0.00638418
142	rf	3	0.477957	0
142	rf	4	0.477591	-0.0064584
142	rf	5	0.480854	0
142	xgb	1	0.478443	-0.00632813
142	xgb	2	0.4782	0
142	xgb	3	0.477957	0
142	xgb	4	0.477713	0
142	xgb	5	0.480854	0
143	rf	1	0.47905	0
143	rf	2	0.478078	0
143	rf	3	0.47905	-0.00623398
143	rf	4	0.478686	0
143	rf	5	0.478312	0
143	xgb	1	0.478929	-0.00625289
143	xgb	2	0.478078	0
143	xgb	3	0.47905	-0.00623398
143	xgb	4	0.478322	-0.0109331
143	xgb	5	0.478312	0
144	rf	1	0.479898	-0.00610051
144	rf	2	0.477347	0
144	rf	3	0.47905	0
144	rf	4	0.478078	0
144	rf	5	0.478433	-0.0109056
144	xgb	1	0.480019	0
144	xgb	2	0.477347	0
144	xgb	3	0.47905	0
144	xgb	4	0.478078	0
144	xgb	5	0.478555	-0.00890238
145	rf	1	0.477347	-0.00916172
145	rf	2	0.480983	-0.0102004
145	rf	3	0.477835	0
145	rf	4	0.477835	-0.00905693
145	rf	5	0.478433	0
145	xgb	1	0.477469	-0.00647686
145	xgb	2	0.480863	-0.011781
145	xgb	3	0.477835	0
145	xgb	4	0.477957	-0.00640279
145	xgb	5	0.478312	-0.00634982
146	rf	1	0.479777	-0.0061197
146	rf	2	0.478443	-0.0109005
146	rf	3	0.477469	0
146	rf	4	0.477225	0
146	rf	5	0.479525	-0.0106093
146	xgb	1	0.479777	-0.0061197
146	xgb	2	0.478443	-0.0109005
146	xgb	3	0.477469	0
146	xgb	4	0.477225	0
146	xgb	5	0.479525	-0.0106093
147	rf	1	0.479414	-0.00617702
147	rf	2	0.477103	0
147	rf	3	0.47905	0
147	rf	4	0.480622	0
147	rf	5	0.47697	0
147	xgb	1	0.479414	-0.00617702
147	xgb	2	0.476981	-0.00655039
147	xgb	3	0.47905	0
147	xgb	4	0.480622	0
147	xgb	5	0.47697	0
148	rf	1	0.480019	-0.00857488
148	rf	2	0.478686	0
148	rf	3	0.478443	-0.00632813
148	rf	4	0.476491	0
148	rf	5	0.479162	-0.00621793
148	xgb	1	0.480139	-0.006062
148	xgb	2	0.478565	-0.00630938
148	xgb	3	0.478443	-0.00632813
148	xgb	4	0.476369	-0.00664155
148	xgb	5	0.479041	-0.00879545
149	rf	1	0.4782	-0.00636553
149	rf	2	0.478565	0
149	rf	3	0.479414	0
149	rf	4	0.479172	-0.00621503
149	rf	5	0.477581	-0.00646142
149	xgb	1	0.483331	0.025582
149	xgb	2	0.478565	0
149	xgb	3	0.479414	0
149	xgb	4	0.479172	-0.00621503
149	xgb	5	0.477336	-0.0111965
150	rf	1	0.481344	-0.00827086
150	rf	2	0.478808	0
150	rf	3	0.478565	0
150	rf	4	0.476858	0
150	rf	5	0.477336	-0.00649834
150	xgb	1	0.481464	-0.00584707
150	xgb	2	0.478686	-0.00629059
150	xgb	3	0.478443	-0.00632813
150	xgb	4	0.476736	-0.00658695
150	xgb	5	0.477336	-0.00649834
151	rf	1	0.478808	-0.00884489
151	rf	2	0.480501	0
151	rf	3	0.479535	-0.00615795
151	rf	4	0.478078	-0.00638418
151	rf	5	0.475867	0
151	xgb	1	0.478929	-0.00625289
151	xgb	2	0.480501	0
151	xgb	3	0.479656	0
151	xgb	4	0.477957	-0.00903061
151	xgb	5	0.475867	0
152	rf	1	0.484535	0.0461409
152	rf	2	0.4782	-0.00636553
152	rf	3	0.4782	0
152	rf	4	0.477713	-0.0064399
152	rf	5	0.479888	0
152	xgb	1	0.484535	0.0461409
152	xgb	2	0.4782	-0.00636553
152	xgb	3	0.4782	0
152	xgb	4	0.477713	-0.0064399
152	xgb	5	0.479888	0
153	rf	1	0.48747	0.0756873
153	rf	2	0.484991	0.0346654
153	rf	3	0.484535	0.0461409
153	rf	4	0.476614	0
153	rf	5	0.476848	0
153	xgb	1	0.48747	0.0756873
153	xgb	2	0.479414	-0.00617702
153	xgb	3	0.478808	-0.00884489
153	xgb	4	0.476614	0
153	xgb	5	0.476725	-0.00659004
154	rf	1	0.478078	-0.00900424
154	rf	2	0.477591	-0.00910942
154	rf	3	0.478808	0
154	rf	4	0.47905	0
154	rf	5	0.479041	-0.00879545
154	xgb	1	0.478078	-0.00900424
154	xgb	2	0.477713	-0.0064399
154	xgb	3	0.478686	-0.00629059
154	xgb	4	0.478808	-0.00884489
154	xgb	5	0.478919	-0.0107746
155	rf	1	0.477713	-0.0064399
155	rf	2	0.478686	-0.00629059
155	rf	3	0.480863	-0.00594545
155	rf	4	0.478322	-0.00634685
155	rf	5	0.477214	0
155	xgb	1	0.477591	-0.00910942
155	xgb	2	0.478686	-0.00629059
155	xgb	3	0.480742	-0.00841001
155	xgb	4	0.478322	-0.00634685
155	xgb	5	0.477214	0
156	rf	1	0.478686	-0.00629059
156	rf	2	0.476369	0
156	rf	3	0.479172	0
156	rf	4	0.477591	-0.00910942
156	rf	5	0.480734	-0.0102733
156	xgb	1	0.478808	0
156	xgb	2	0.476246	-0.00665969
156	xgb	3	0.47905	-0.00623398
156	xgb	4	0.477469	-0.0111592
156	xgb	5	0.480974	-0.00592862
157	rf	1	0.482424	0
157	rf	2	0.477713	0
157	rf	3	0.48229	0.0437824
157	rf	4	0.476246	0
157	rf	5	0.479646	0
157	xgb	1	0.482424	0
157	xgb	2	0.477713	0
157	xgb	3	0.477103	-0.00653206
157	xgb	4	0.476124	-0.00667779
157	xgb	5	0.479646	0
158	rf	1	0.479414	0
158	rf	2	0.478808	-0.00627176
158	rf	3	0.480381	0
158	rf	4	0.477469	0
158	rf	5	0.477092	0
158	xgb	1	0.479293	-0.00619605
158	xgb	2	0.478808	-0.00627176
158	xgb	3	0.480381	0
158	xgb	4	0.477469	0
158	xgb	5	0.477092	0
159	rf	1	0.476981	-0.0129993
159	rf	2	0.480139	0
159	rf	3	0.477591	0
159	rf	4	0.480139	0
159	rf	5	0.477824	-0.00642436
159	xgb	1	0.476736	-0.015928
159	xgb	2	0.479898	-0.00860215
159	xgb	3	0.477469	-0.00647686
159	xgb	4	0.480019	-0.00608128
159	xgb	5	0.477703	-0.00908745
160	rf	1	0.476246	-0.00939467
160	rf	2	0.481464	-0.00824282
160	rf	3	0.476858	0
160	rf	4	0.478929	0
160	rf	5	0.479283	0
160	xgb	1	0.476369	-0.00664155
160	xgb	2	0.481584	-0.00582725
160	xgb	3	0.476736	-0.00658695
160	xgb	4	0.478808	-0.00627176
160	xgb	5	0.479162	-0.00621793
161	rf	1	0.477835	-0.00642136
161	rf	2	0.478929	-0.00625289
161	rf	3	0.477835	0
161	rf	4	0.477347	0
161	rf	5	0.481095	0
161	xgb	1	0.477713	-0.0090832
161	xgb	2	0.478808	-0.00884489
161	xgb	3	0.477835	0
161	xgb	4	0.477347	0
161	xgb	5	0.480974	-0.00592862
162	rf	1	0.477713	0
162	rf	2	0.477957	0
162	rf	3	0.479293	-0.00619605
162	rf	4	0.478443	-0.00632813
162	rf	5	0.479525	-0.00616082
162	xgb	1	0.477591	-0.0064584
162	xgb	2	0.477957	0
162	xgb	3	0.479293	-0.00619605
162	xgb	4	0.478443	-0.00632813
162	xgb	5	0.479525	-0.00616082
163	rf	1	0.477835	0
163	rf	2	0.480139	0
163	rf	3	0.480019	-0.00608128
163	rf	4	0.479777	0
163	rf	5	0.475129	-0.00962851
163	xgb	1	0.477713	-0.0064399
163	xgb	2	0.480139	0
163	xgb	3	0.480019	-0.00608128
163	xgb	4	0.479656	-0.00613885
163	xgb	5	0.475252	-0.00680686
164	rf	1	0.479656	-0.0086565
164	rf	2	0.478078	0
164	rf	3	0.479777	0
164	rf	4	0.477835	0
164	rf	5	0.477459	-0.00913987
164	xgb	1	0.479777	-0.0061197
164	xgb	2	0.478078	0
164	xgb	3	0.479656	-0.00613885
164	xgb	4	0.477591	-0.00910942
164	xgb	5	0.477459	-0.00913987
165	rf	1	0.477713	0
165	rf	2	0.481464	-0.00584707
165	rf	3	0.477591	-0.0064584
165	rf	4	0.477957	-0.00640279
165	rf	5	0.47819	0
165	xgb	1	0.477469	-0.0091356
165	xgb	2	0.481584	0
165	xgb	3	0.477713	0
165	xgb	4	0.477713	-0.0110949
165	xgb	5	0.47819	0
166	rf	1	0.476369	-0.00936897
166	rf	2	0.477957	-0.00903061
166	rf	3	0.478929	-0.00625289
166	rf	4	0.480622	-0.00598448
166	rf	5	0.478676	0
166	xgb	1	0.476614	0
166	xgb	2	0.477957	-0.00903061
166	xgb	3	0.478808	-0.00884489
166	xgb	4	0.480622	-0.00598448
166	xgb	5	0.478676	0
167	rf	1	0.476736	0
167	rf	2	0.480381	0
167	rf	3	0.477713	0
167	rf	4	0.480381	0
167	rf	5	0.477946	-0.00640578
167	xgb	1	0.476736	0
167	xgb	2	0.48026	-0.00604269
167	xgb	3	0.477713	0
167	xgb	4	0.480381	0
167	xgb	5	0.478068	0
168	rf	1	0.480742	-0.00596498
168	rf	2	0.478565	-0.00889822
168	rf	3	0.478078	0
168	rf	4	0.475878	0
168	rf	5	0.479646	0
168	xgb	1	0.480863	0
168	xgb	2	0.478808	0
168	xgb	3	0.478078	0
168	xgb	4	0.475878	0
168	xgb	5	0.479646	0
169	rf	1	0.485756	0.0730473
169	rf	2	0.480019	0
169	rf	3	0.475264	0
169	rf	4	0.478929	0
169	rf	5	0.478919	-0.00882226
169	xgb	1	0.479777	-0.0061197
169	xgb	2	0.480019	0
169	xgb	3	0.475264	0
169	xgb	4	0.478929	0
169	xgb	5	0.478919	-0.00882226
170	rf	1	0.47905	-0.00623398
170	rf	2	0.477957	0
170	rf	3	0.478808	0
170	rf	4	0.477957	-0.00640279
170	rf	5	0.479162	-0.00621793
170	xgb	1	0.479172	0
170	xgb	2	0.477835	-0.00642136
170	xgb	3	0.478808	0
170	xgb	4	0.477835	-0.00905693
170	xgb	5	0.479041	-0.00879545
171	rf	1	0.479293	0
171	rf	2	0.475264	-0.00680366
171	rf	3	0.476858	-0.00926572
171	rf	4	0.480863	0
171	rf	5	0.486521	0.0484107
171	xgb	1	0.479172	-0.00621503
171	xgb	2	0.480092	0.0416581
171	xgb	3	0.476981	-0.00655039
171	xgb	4	0.480863	0
171	xgb	5	0.480492	-0.00600672
172	rf	1	0.478929	-0.00625289
172	rf	2	0.477713	0
172	rf	3	0.478565	-0.00630938
172	rf	4	0.477591	0
172	rf	5	0.48013	-0.00606483
172	xgb	1	0.47905	0
172	xgb	2	0.477713	0
172	xgb	3	0.478686	0
172	xgb	4	0.477469	-0.00647686
172	xgb	5	0.48013	-0.00606483
173	rf	1	0.478808	0
173	rf	2	0.47905	0
173	rf	3	0.479414	-0.00617702
173	rf	4	0.4782	-0.0109656
173	rf	5	0.477336	0
173	xgb	1	0.478808	0
173	xgb	2	0.478929	-0.00625289
173	xgb	3	0.479414	-0.00617702
173	xgb	4	0.478443	-0.00632813
173	xgb	5	0.477336	0
174	rf	1	0.48026	-0.00852018
174	rf	2	0.480139	-0.006062
174	rf	3	0.478808	-0.00884489
174	rf	4	0.478565	0
174	rf	5	0.474759	-0.00687817
174	xgb	1	0.48026	-0.00852018
174	xgb	2	0.480139	-0.006062
174	xgb	3	0.478808	-0.00884489
174	xgb	4	0.478565	0
174	xgb	5	0.479356	0.029611
175	rf	1	0.481584	-0.00582725
175	rf	2	0.478808	0
175	rf	3	0.476736	0
175	rf	4	0.479898	-0.00610051
175	rf	5	0.47599	0
175	xgb	1	0.481704	0
175	xgb	2	0.478808	0
175	xgb	3	0.476736	0
175	xgb	4	0.480019	0
175	xgb	5	0.47599	0
176	rf	1	0.480622	-0.00598448
176	rf	2	0.479898	0
176	rf	3	0.476614	-0.00931744
176	rf	4	0.479293	0
176	rf	5	0.47648	0
176	xgb	1	0.480622	-0.00598448
176	xgb	2	0.479898	0
176	xgb	3	0.476736	-0.00658695
176	xgb	4	0.479172	-0.00621503
176	xgb	5	0.481249	0.0312006
177	rf	1	0.476858	-0.00926572
177	rf	2	0.478808	0
177	rf	3	0.479535	0
177	rf	4	0.48653	0.0362327
177	rf	5	0.47697	-0.00655346
177	xgb	1	0.476858	-0.00926572
177	xgb	2	0.484233	0.0458112
177	xgb	3	0.479172	-0.0107037
177	xgb	4	0.48622	0.0227208
177	xgb	5	0.48228	0.0682429
178	rf	1	0.480019	-0.00608128
178	rf	2	0.476736	-0.0130729
178	rf	3	0.477347	0
178	rf	4	0.478686	-0.00629059
178	rf	5	0.479767	0
178	xgb	1	0.480139	0
178	xgb	2	0.476858	-0.0113189
178	xgb	3	0.477347	0
178	xgb	4	0.478686	-0.00629059
178	xgb	5	0.48544	0.0471578
179	rf	1	0.4899	0.100521
179	rf	2	0.479777	0
179	rf	3	0.476369	-0.00664155
179	rf	4	0.479898	0
179	rf	5	0.47819	-0.00636851
179	xgb	1	0.484384	0.0710629
179	xgb	2	0.479656	-0.00613885
179	xgb	3	0.476491	0
179	xgb	4	0.479898	0
179	xgb	5	0.47819	-0.00636851
180	rf	1	0.47905	-0.00879135
180	rf	2	0.484082	0.0706412
180	rf	3	0.480139	-0.0104374
180	rf	4	0.477347	0
180	rf	5	0.487764	0.0625797
180	xgb	1	0.478929	-0.0107696
180	xgb	2	0.483931	0.0454864
180	xgb	3	0.480381	-0.00602333
180	xgb	4	0.477347	0
180	xgb	5	0.487938	0.0759875
181	rf	1	0.475141	0
181	rf	2	0.478443	0
181	rf	3	0.479898	0
181	rf	4	0.481224	0
181	rf	5	0.478555	0
181	xgb	1	0.475141	0
181	xgb	2	0.478443	0
181	xgb	3	0.479777	-0.0061197
181	xgb	4	0.481224	0
181	xgb	5	0.478312	-0.00895552
182	rf	1	0.478929	-0.0107696
182	rf	2	0.477347	0
182	rf	3	0.481584	0
182	rf	4	0.475264	0
182	rf	5	0.479404	-0.0106425
182	xgb	1	0.47905	-0.00879135
182	xgb	2	0.477347	0
182	xgb	3	0.481584	0
182	xgb	4	0.475264	0
182	xgb	5	0.479525	-0.00868763
183	rf	1	0.486375	0.0482303
183	rf	2	0.477225	0
183	rf	3	0.478322	0
183	rf	4	0.478686	0
183	rf	5	0.478555	0
183	xgb	1	0.480139	-0.0104374
183	xgb	2	0.477103	-0.00653206
183	xgb	3	0.478322	0
183	xgb	4	0.478565	-0.00630938
183	xgb	5	0.478433	-0.00633109
184	rf	1	0.480019	-0.00608128
184	rf	2	0.477713	0
184	rf	3	0.476981	0
184	rf	4	0.480622	-0.00598448
184	rf	5	0.477703	0
184	xgb	1	0.479777	-0.0105378
184	xgb	2	0.477713	0
184	xgb	3	0.476981	0
184	xgb	4	0.480622	-0.00598448
184	xgb	5	0.477703	0
185	rf	1	0.480863	-0.00838231
185	rf	2	0.479172	-0.00621503
185	rf	3	0.476001	0
185	rf	4	0.475878	-0.00671391
185	rf	5	0.480734	-0.00596776
185	xgb	1	0.480863	-0.00838231
185	xgb	2	0.479172	-0.00621503
185	xgb	3	0.475878	-0.00671391
185	xgb	4	0.476001	0
185	xgb	5	0.480734	-0.00596776
186	rf	1	0.479172	-0.00621503
186	rf	2	0.486065	0.0735088
186	rf	3	0.477713	0
186	rf	4	0.476614	0
186	rf	5	0.479404	-0.0061799
186	xgb	1	0.479293	0
186	xgb	2	0.48591	0.0476891
186	xgb	3	0.477713	0
186	xgb	4	0.476491	-0.00662338
186	xgb	5	0.479525	0
187	rf	1	0.477225	-0.0065137
187	rf	2	0.480742	0
187	rf	3	0.480983	-0.00835455
187	rf	4	0.477225	0
187	rf	5	0.476603	-0.00660828
187	xgb	1	0.477103	-0.00921382
187	xgb	2	0.480742	0
187	xgb	3	0.480983	-0.00835455
187	xgb	4	0.477225	0
187	xgb	5	0.47648	-0.00934761
188	rf	1	0.478929	0
188	rf	2	0.480742	0
188	rf	3	0.476858	-0.0113189
188	rf	4	0.479656	0
188	rf	5	0.47648	-0.00934761
188	xgb	1	0.478808	-0.00627176
188	xgb	2	0.480622	-0.00598448
188	xgb	3	0.477103	-0.00653206
188	xgb	4	0.479535	-0.00615795
188	xgb	5	0.476603	-0.00660828
189	rf	1	0.479172	-0.00621503
189	rf	2	0.476858	0
189	rf	3	0.480622	0
189	rf	4	0.476001	-0.0115401
189	rf	5	0.48013	0
189	xgb	1	0.478929	-0.0107696
189	xgb	2	0.476736	-0.00658695
189	xgb	3	0.480501	-0.00600392
189	xgb	4	0.476001	-0.0115401
189	xgb	5	0.48013	0
190	rf	1	0.4817	0.0674923
190	rf	2	0.479898	-0.00860215
190	rf	3	0.485143	0.0721472
190	rf	4	0.478322	0
190	rf	5	0.478798	0
190	xgb	1	0.476614	0
190	xgb	2	0.479777	-0.0105378
190	xgb	3	0.479172	-0.00876449
190	xgb	4	0.478322	0
190	xgb	5	0.478555	-0.00890238
191	rf	1	0.479172	-0.0123242
191	rf	2	0.477469	-0.00647686
191	rf	3	0.480983	0
191	rf	4	0.478565	0
191	rf	5	0.476358	-0.00664467
191	xgb	1	0.47905	-0.0137819
191	xgb	2	0.477347	-0.00916172
191	xgb	3	0.480983	0
191	xgb	4	0.478565	0
191	xgb	5	0.476235	-0.00939908
192	rf	1	0.484687	0.0714913
192	rf	2	0.477103	0
192	rf	3	0.485449	0.0725935
192	rf	4	0.475878	0
192	rf	5	0.481456	-0.00584978
192	xgb	1	0.478808	-0.00884489
192	xgb	2	0.477103	0
192	xgb	3	0.479656	0
192	xgb	4	0.475755	-0.00673192
192	xgb	5	0.481456	-0.00584978
193	rf	1	0.479172	0
193	rf	2	0.4782	-0.00897781
193	rf	3	0.478808	0
193	rf	4	0.477347	0
193	rf	5	0.479404	-0.0061799
193	xgb	1	0.479172	0
193	xgb	2	0.478322	-0.00634685
193	xgb	3	0.478443	-0.0109005
193	xgb	4	0.477225	-0.0065137
193	xgb	5	0.485134	0.0468125
194	rf	1	0.479777	0
194	rf	2	0.477347	-0.00916172
194	rf	3	0.476369	0
194	rf	4	0.478929	0
194	rf	5	0.480613	0
194	xgb	1	0.479535	-0.00868358
194	xgb	2	0.477591	0
194	xgb	3	0.476369	0
194	xgb	4	0.478929	0
194	xgb	5	0.480372	-0.00849668
195	rf	1	0.477591	0
195	rf	2	0.478929	0
195	rf	3	0.479535	0
195	rf	4	0.477835	0
195	rf	5	0.479404	0
195	xgb	1	0.477469	-0.00647686
195	xgb	2	0.478443	-0.0125519
195	xgb	3	0.479535	0
195	xgb	4	0.477835	0
195	xgb	5	0.479404	0
196	rf	1	0.478322	-0.00634685
196	rf	2	0.475633	0
196	rf	3	0.479293	0
196	rf	4	0.478322	-0.00895133
196	rf	5	0.481335	0
196	xgb	1	0.478322	-0.00634685
196	xgb	2	0.475633	0
196	xgb	3	0.479293	0
196	xgb	4	0.478322	-0.00895133
196	xgb	5	0.481215	-0.0058893
197	rf	1	0.477103	0
197	rf	2	0.4782	-0.00636553
197	rf	3	0.478686	-0.00629059
197	rf	4	0.478443	-0.00632813
197	rf	5	0.486366	0.0482274
197	xgb	1	0.477103	0
197	xgb	2	0.477835	-0.0127396
197	xgb	3	0.478686	-0.00629059
197	xgb	4	0.478443	-0.00632813
197	xgb	5	0.480492	0
198	rf	1	0.476491	0
198	rf	2	0.4782	0
198	rf	3	0.479777	-0.0061197
198	rf	4	0.477713	0
198	rf	5	0.480734	-0.00841392
198	xgb	1	0.476246	-0.00939467
198	xgb	2	0.478078	-0.00638418
198	xgb	3	0.479777	-0.0061197
198	xgb	4	0.483033	0.0692164
198	xgb	5	0.480854	-0.00594821
199	rf	1	0.476858	-0.00656869
199	rf	2	0.477469	0
199	rf	3	0.479414	0
199	rf	4	0.480863	0
199	rf	5	0.47819	-0.0109707
199	xgb	1	0.476736	-0.0092916
199	xgb	2	0.477469	0
199	xgb	3	0.479414	0
199	xgb	4	0.480863	0
[truncated: 3,001 more rows]

## Sheet: permutation2
perm_id	model	fold	macro_f1	mcc
0	rf	1	0.485296	0.0349694
0	rf	2	0.482587	0.0440824
0	rf	3	0.483331	0.0095711
0	rf	4	0.489005	0.0547423
0	rf	5	0.483771	0.0259739
0	xgb	1	0.485143	0.0272197
0	xgb	2	0.477103	-0.0112552
0	xgb	3	0.483631	0.0161888
0	xgb	4	0.483331	0.0159397
0	xgb	5	0.484072	0.0456451
1	rf	1	0.482438	0.00885203
1	rf	2	0.479535	-0.00615795
1	rf	3	0.484687	0.0343658
1	rf	4	0.483631	0.0451664
1	rf	5	0.483172	0.044692
1	xgb	1	0.482438	0.00885203
1	xgb	2	0.490994	0.0803043
1	xgb	3	0.479172	-0.00621503
1	xgb	4	0.4782	-0.00636553
1	xgb	5	0.4929	0.0625783
2	rf	1	0.476736	-0.0130729
2	rf	2	0.479777	-0.0121321
2	rf	3	0.480139	-0.00854756
2	rf	4	0.477225	-0.0157467
2	rf	5	0.48228	0.0246799
2	xgb	1	0.481995	0.0244362
2	xgb	2	0.485603	0.0221544
2	xgb	3	0.480139	-0.00854756
2	xgb	4	0.477103	-0.0170121
2	xgb	5	0.477092	-0.0112605
3	rf	1	0.480238	0.0230042
3	rf	2	0.479656	-0.0105711
3	rf	3	0.478686	-0.0139097
3	rf	4	0.483182	0.00692513
3	rf	5	0.484525	0.0211946
3	xgb	1	0.479947	0.0132738
3	xgb	2	0.479777	-0.00862935
3	xgb	3	0.478686	-0.0139097
3	xgb	4	0.4782	-0.0140788
3	xgb	5	0.478919	-0.0124062
4	rf	1	0.49287	0.0831287
4	rf	2	0.488828	0.0545307
4	rf	3	0.483931	0.0454864
4	rf	4	0.475018	-0.00964925
4	rf	5	0.479888	-0.00860615
4	xgb	1	0.49838	0.0845737
4	xgb	2	0.488828	0.0545307
4	xgb	3	0.484082	0.0706412
4	xgb	4	0.479657	0.0225488
4	xgb	5	0.479767	-0.0105427
5	rf	1	0.483033	0.0692164
5	rf	2	0.478929	-0.0124004
5	rf	3	0.477347	-0.00916172
5	rf	4	0.485143	0.0174822
5	rf	5	0.478312	-0.00895552
5	xgb	1	0.477469	-0.0091356
5	xgb	2	0.479172	-0.00876449
5	xgb	3	0.477469	-0.00647686
5	xgb	4	0.479656	-0.0105711
5	xgb	5	0.478555	0
6	rf	1	0.477225	-0.0129255
6	rf	2	0.478322	-0.0140366
6	rf	3	0.477225	-0.00918779
6	rf	4	0.478929	-0.00625289
6	rf	5	0.480009	-0.00608411
6	xgb	1	0.477469	-0.0091356
6	xgb	2	0.483631	0.012734
6	xgb	3	0.477103	-0.0112552
6	xgb	4	0.484535	0.0461409
6	xgb	5	0.479888	-0.00860615
7	rf	1	0.47551	-0.00676785
7	rf	2	0.480501	-0.00600392
7	rf	3	0.48622	0.028241
7	rf	4	0.479172	-0.00876449
7	rf	5	0.486214	0.0342334
7	xgb	1	0.47551	-0.00676785
7	xgb	2	0.480501	-0.00600392
7	xgb	3	0.48026	-0.0104038
7	xgb	4	0.484535	0.0212003
7	xgb	5	0.476725	-0.00929596
8	rf	1	0.485379	0.0505906
8	rf	2	0.485296	0.0349694
8	rf	3	0.478443	-0.0152872
8	rf	4	0.492513	0.0863264
8	rf	5	0.486521	0.0230047
8	xgb	1	0.480675	0.0307025
8	xgb	2	0.484991	0.0216037
8	xgb	3	0.483931	0.0129832
8	xgb	4	0.487427	0.0621568
8	xgb	5	0.480251	-0.0145864
9	rf	1	0.4817	0.0241903
9	rf	2	0.484535	0.0212003
9	rf	3	0.479172	-0.0107037
9	rf	4	0.478443	-0.00632813
9	rf	5	0.478676	-0.00629352
9	xgb	1	0.481553	0.0187011
9	xgb	2	0.490262	0.0562679
9	xgb	3	0.484991	0.0346654
9	xgb	4	0.478565	0
9	xgb	5	0.488995	0.04188
10	rf	1	0.485449	0.0471608
10	rf	2	0.483781	0.0334926
10	rf	3	0.486065	0.0357498
10	rf	4	0.480675	0.0307025
10	rf	5	0.483771	0.0334884
10	xgb	1	0.485449	0.0471608
10	xgb	2	0.483481	0.0202898
10	xgb	3	0.491923	0.0679811
10	xgb	4	0.480529	0.0232359
10	xgb	5	0.494932	0.122407
11	rf	1	0.4782	0
11	rf	2	0.484535	0.0712763
11	rf	3	0.484839	0.0269372
11	rf	4	0.478078	-0.00900424
11	rf	5	0.483771	0.0702248
11	xgb	1	0.477957	-0.00903061
11	xgb	2	0.478929	0
11	xgb	3	0.479293	-0.00873758
11	xgb	4	0.477835	-0.0127396
11	xgb	5	0.483621	0.0451633
12	rf	1	0.482438	0.0322494
12	rf	2	0.477591	-0.0064584
12	rf	3	0.485603	0.0728194
12	rf	4	0.489541	0.0553865
12	rf	5	0.479162	-0.00876858
12	xgb	1	0.482587	0.0440824
12	xgb	2	0.487427	0.0401714
12	xgb	3	0.485296	0.0349694
12	xgb	4	0.478565	-0.0108679
12	xgb	5	0.478676	-0.0152012
13	rf	1	0.478443	-0.0125519
13	rf	2	0.480501	-0.0118989
13	rf	3	0.483631	0.012734
13	rf	4	0.482884	0.0443866
13	rf	5	0.486899	0.0957308
13	xgb	1	0.478565	-0.0108679
13	xgb	2	0.480622	-0.0103024
13	xgb	3	0.484384	0.0459754
13	xgb	4	0.477469	-0.0091356
13	xgb	5	0.481837	0.0676768
14	rf	1	0.490444	0.0492715
14	rf	2	0.476614	-0.00931744
14	rf	3	0.479535	-0.0106044
14	rf	4	0.479172	-0.00621503
14	rf	5	0.487764	0.0625797
14	xgb	1	0.490444	0.0492715
14	xgb	2	0.481553	0.0240685
14	xgb	3	0.485449	0.0351231
14	xgb	4	0.478808	-0.0124384
14	xgb	5	0.487764	0.0625797
15	rf	1	0.477469	-0.00647686
15	rf	2	0.4899	0.0787169
15	rf	3	0.483481	0.0126105
15	rf	4	0.478565	-0.0152407
15	rf	5	0.484072	0.0456451
15	xgb	1	0.477347	-0.00916172
15	xgb	2	0.484082	0.0262481
15	xgb	3	0.483631	0.0161888
15	xgb	4	0.478808	-0.0124384
15	xgb	5	0.478555	-0.00631233
16	rf	1	0.482884	0.0326554
16	rf	2	0.486909	0.0745948
16	rf	3	0.490081	0.0789763
16	rf	4	0.488828	0.0545307
16	rf	5	0.48699	0.0367232
16	xgb	1	0.483182	0.0694153
16	xgb	2	0.492118	0.117599
16	xgb	3	0.4899	0.0652822
16	xgb	4	0.483182	0.0158163
16	xgb	5	0.48699	0.0367232
17	rf	1	0.493642	0.0843274
17	rf	2	0.477835	-0.0110627
17	rf	3	0.486738	0.0394412
17	rf	4	0.481995	0.0434866
17	rf	5	0.484525	0.0169484
17	xgb	1	0.487155	0.0291599
17	xgb	2	0.483182	0.0254514
17	xgb	3	0.491922	0.0678145
17	xgb	4	0.481995	0.0434866
17	xgb	5	0.484223	0.0103076
18	rf	1	0.482735	0.0442339
18	rf	2	0.477713	-0.0090832
18	rf	3	0.500523	0.0856974
18	rf	4	0.482735	0.0154506
18	rf	5	0.491727	0.058108
18	xgb	1	0.482735	0.0442339
18	xgb	2	0.498672	0.10856
18	xgb	3	0.484535	0.0266587
18	xgb	4	0.487774	0.0358423
18	xgb	5	0.485901	0.0279389
19	rf	1	0.479656	-0.00613885
19	rf	2	0.478078	-0.00900424
19	rf	3	0.489362	0.0645852
19	rf	4	0.476981	-0.0129993
19	rf	5	0.483321	0.00481247
19	xgb	1	0.479293	-0.0122859
19	xgb	2	0.483781	0.0702262
19	xgb	3	0.483781	0.025979
19	xgb	4	0.477347	-0.0064953
19	xgb	5	0.478433	-0.0140009
20	rf	1	0.47905	-0.0107367
20	rf	2	0.482587	0.0249373
20	rf	3	0.476858	-0.0171103
20	rf	4	0.483331	0.0330697
20	rf	5	0.48013	-0.00606483
20	xgb	1	0.479293	-0.00619605
20	xgb	2	0.477469	-0.0091356
20	xgb	3	0.477713	0
20	xgb	4	0.483182	0.0254514
20	xgb	5	0.48013	-0.00606483
21	rf	1	0.480529	0.0232359
21	rf	2	0.480622	-0.0118597
21	rf	3	0.490262	0.0657559
21	rf	4	0.488828	0.0639035
21	rf	5	0.484072	0.0706398
21	xgb	1	0.484876	0.0328899
21	xgb	2	0.486375	0.015094
21	xgb	3	0.489541	0.0377349
21	xgb	4	0.483631	0.0451664
21	xgb	5	0.489531	0.0999222
22	rf	1	0.482587	0.0440824
22	rf	2	0.483033	0.0327925
22	rf	3	0.488299	0.0323865
22	rf	4	0.484233	0.0209359
22	rf	5	0.485287	0.0176098
22	xgb	1	0.477347	-0.0064953
22	xgb	2	0.477347	-0.0143714
22	xgb	3	0.483781	0.0334926
22	xgb	4	0.478686	-0.0124763
22	xgb	5	0.479404	-0.0149197
23	rf	1	0.481406	0.0239474
23	rf	2	0.485143	0.0348168
23	rf	3	0.478322	-0.0109331
23	rf	4	0.477347	-0.00916172
23	rf	5	0.491169	0.0319576
23	xgb	1	0.476491	-0.00934323
23	xgb	2	0.491178	0.102686
23	xgb	3	0.478565	-0.00630938
23	xgb	4	0.477225	-0.0112233
23	xgb	5	0.485593	0.0114758
24	rf	1	0.484687	0.0463076
24	rf	2	0.479656	-0.00613885
24	rf	3	0.482884	0.0155718
24	rf	4	0.477591	-0.0111271
24	rf	5	0.477581	-0.0142949
24	xgb	1	0.484687	0.0463076
24	xgb	2	0.479293	-0.0122859
24	xgb	3	0.487949	0.0360259
24	xgb	4	0.482884	0.0251927
24	xgb	5	0.477946	-0.00903483
25	rf	1	0.476614	-0.0183481
25	rf	2	0.486065	0.0735088
25	rf	3	0.486065	0.0357498
25	rf	4	0.477591	-0.0064584
25	rf	5	0.48228	0.0246799
25	xgb	1	0.476981	-0.0144957
25	xgb	2	0.485449	0.0220153
25	xgb	3	0.492111	0.0819706
25	xgb	4	0.477347	-0.0111913
25	xgb	5	0.481395	0.00327536
26	rf	1	0.478322	-0.0109331
26	rf	2	0.480139	-0.006062
26	rf	3	0.473536	0
26	rf	4	0.478078	-0.010998
26	rf	5	0.488257	0.0246764
26	xgb	1	0.478443	-0.0089248
26	xgb	2	0.491364	0.0503676
26	xgb	3	0.473536	0
26	xgb	4	0.478443	0
26	xgb	5	0.488257	0.0246764
27	rf	1	0.477835	-0.0127396
27	rf	2	0.483331	0.0124877
27	rf	3	0.479656	-0.0148181
27	rf	4	0.489005	0.0774497
27	rf	5	0.482725	0.0442308
27	xgb	1	0.478078	-0.00900424
27	xgb	2	0.483931	0.0336356
27	xgb	3	0.485449	0.0142768
27	xgb	4	0.478078	-0.00900424
27	xgb	5	0.482428	0.0248056
28	rf	1	0.478443	-0.0164655
28	rf	2	0.479535	-0.00868358
28	rf	3	0.486909	0.0615269
28	rf	4	0.483182	0.0158163
28	rf	5	0.489173	0.0477977
28	xgb	1	0.47905	-0.00879135
28	xgb	2	0.485296	0.0349694
28	xgb	3	0.481848	0.0317205
28	xgb	4	0.482884	0.00920855
28	xgb	5	0.484072	0.0337753
29	rf	1	0.488828	0.0369626
29	rf	2	0.48591	0.0355914
29	rf	3	0.479172	-0.00876449
29	rf	4	0.48229	0.0246852
29	rf	5	0.477092	-0.00921813
29	xgb	1	0.489183	0.0478036
29	xgb	2	0.491736	0.0677259
29	xgb	3	0.479172	-0.00876449
29	xgb	4	0.492513	0.0764213
29	xgb	5	0.481984	0.0190506
30	rf	1	0.477469	-0.0111592
30	rf	2	0.484535	0.0461409
30	rf	3	0.483182	0.0158163
30	rf	4	0.478686	-0.00629059
30	rf	5	0.483621	0.0072836
30	xgb	1	0.477713	-0.0064399
30	xgb	2	0.478929	-0.00625289
30	xgb	3	0.483481	0.0257134
30	xgb	4	0.478808	0
30	xgb	5	0.483621	0.0072836
31	rf	1	0.482735	0.0325192
31	rf	2	0.484233	0.0339245
31	rf	3	0.486738	0.0743679
31	rf	4	0.484082	0.020805
31	rf	5	0.480613	-0.00844157
31	xgb	1	0.483033	0.0692164
31	xgb	2	0.478565	-0.0108679
31	xgb	3	0.486566	0.0611141
31	xgb	4	0.494942	0.0717063
31	xgb	5	0.486366	0.0228594
32	rf	1	0.479898	0
32	rf	2	0.479656	-0.00613885
32	rf	3	0.482735	0.0325192
32	rf	4	0.476736	-0.0203471
32	rf	5	0.477703	-0.00908745
32	xgb	1	0.479535	-0.0106044
32	xgb	2	0.491178	0.0805764
32	xgb	3	0.477103	-0.0144543
32	xgb	4	0.477347	-0.0143714
32	xgb	5	0.477824	-0.00642436
33	rf	1	0.474894	-0.0165963
33	rf	2	0.484991	0.027078
33	rf	3	0.485296	0.0469875
33	rf	4	0.483182	0.0123656
33	rf	5	0.479646	-0.00614171
33	xgb	1	0.479802	0.0131654
33	xgb	2	0.484839	0.0214683
33	xgb	3	0.485143	0.0348168
33	xgb	4	0.483331	0.0159397
33	xgb	5	0.491169	0.0805732
34	rf	1	0.478322	-0.0109331
34	rf	2	0.483631	0.0451664
34	rf	3	0.477591	-0.0111271
34	rf	4	0.483631	0.0204173
34	rf	5	0.490253	0.0432897
34	xgb	1	0.478686	0
34	xgb	2	0.478322	0
34	xgb	3	0.477347	-0.0143714
34	xgb	4	0.4782	-0.0126272
34	xgb	5	0.490253	0.0432897
35	rf	1	0.477591	-0.0156098
35	rf	2	0.479898	-0.00610051
35	rf	3	0.483033	0.0199118
35	rf	4	0.488299	0.0258402
35	rf	5	0.483172	0.044692
35	xgb	1	0.483033	0.0156937
35	xgb	2	0.479777	-0.00862935
35	xgb	3	0.488651	0.0636797
35	xgb	4	0.488828	0.0369626
35	xgb	5	0.48759	0.0356524
36	rf	1	0.477957	-0.00903061
36	rf	2	0.485143	0.0348168
36	rf	3	0.477591	-0.00910942
36	rf	4	0.477713	-0.0064399
36	rf	5	0.484981	0.0215979
36	xgb	1	0.478078	-0.00638418
36	xgb	2	0.484839	0.0214683
36	xgb	3	0.483033	0.0445403
36	xgb	4	0.477835	0
36	xgb	5	0.490801	0.0569414
37	rf	1	0.482438	0.0439319
37	rf	2	0.490081	0.0789763
37	rf	3	0.484839	0.0172168
37	rf	4	0.485756	0.0145456
37	rf	5	0.481102	0.023702
37	xgb	1	0.477103	-0.00921382
37	xgb	2	0.490081	0.0789763
37	xgb	3	0.479414	-0.0106376
37	xgb	4	0.491736	0.0449974
37	xgb	5	0.486385	0.0739152
38	rf	1	0.477957	-0.00640279
38	rf	2	0.48653	0.0484136
38	rf	3	0.483931	0.0454864
38	rf	4	0.49291	0.0482758
38	rf	5	0.482725	0.0325148
38	xgb	1	0.483331	0.0448511
38	xgb	2	0.486686	0.0744558
38	xgb	3	0.483781	0.0334926
38	xgb	4	0.488299	0.0411115
38	xgb	5	0.482873	0.0443834
39	rf	1	0.483033	0.0156937
39	rf	2	0.484687	0.0170854
39	rf	3	0.478322	-0.0140366
39	rf	4	0.48229	0.0246852
39	rf	5	0.47819	-0.015387
39	xgb	1	0.488475	0.0469971
39	xgb	2	0.494324	0.0372677
39	xgb	3	0.484082	0.0262481
39	xgb	4	0.482438	0.0322494
39	xgb	5	0.484072	0.026243
40	rf	1	0.480967	0.0424825
40	rf	2	0.479777	-0.0121321
40	rf	3	0.477713	-0.0090832
40	rf	4	0.48653	0.0285426
40	rf	5	0.483321	0.044848
40	xgb	1	0.480967	0.0424825
40	xgb	2	0.479777	-0.0121321
40	xgb	3	0.483182	0.0446951
40	xgb	4	0.48622	0.0184395
40	xgb	5	0.478068	0
41	rf	1	0.485449	0.0220153
41	rf	2	0.478808	-0.0108024
41	rf	3	0.483182	0.020037
41	rf	4	0.477225	-0.00918779
41	rf	5	0.482725	0.0119963
41	xgb	1	0.485603	0.027651
41	xgb	2	0.478322	-0.0165157
41	xgb	3	0.483331	0.025582
41	xgb	4	0.477103	-0.0112552
41	xgb	5	0.482873	0.0155651
42	rf	1	0.485143	0.0348168
42	rf	2	0.477713	-0.0090832
42	rf	3	0.477103	-0.0191869
42	rf	4	0.484233	0.026384
42	rf	5	0.478312	-0.00634982
42	xgb	1	0.49081	0.0664801
42	xgb	2	0.477469	-0.0128513
42	xgb	3	0.477225	-0.0180855
42	xgb	4	0.478808	-0.00884489
42	xgb	5	0.478312	-0.00634982
43	rf	1	0.477591	-0.0064584
43	rf	2	0.477713	-0.0110949
43	rf	3	0.482064	-0.00574749
43	rf	4	0.481848	0.0433402
43	rf	5	0.47819	-0.00898201
43	xgb	1	0.488123	0.0762296
43	xgb	2	0.477591	-0.0128142
43	xgb	3	0.488265	0.030288
43	xgb	4	0.476124	-0.0161527
43	xgb	5	0.483621	0.0333464
44	rf	1	0.482143	0.043634
44	rf	2	0.49412	0.0640959
44	rf	3	0.482735	0.0154506
44	rf	4	0.493512	0.0390515
44	rf	5	0.49154	0.0505862
44	xgb	1	0.491727	0.0675693
44	xgb	2	0.494324	0.070894
44	xgb	3	0.488299	0.0539048
44	xgb	4	0.488475	0.0232823
44	xgb	5	0.485901	0.0279389
45	rf	1	0.484687	0.0267975
45	rf	2	0.477469	-0.00647686
45	rf	3	0.483331	0.0448511
45	rf	4	0.4899	0.0558239
45	rf	5	0.484223	0.026379
45	xgb	1	0.490262	0.0562679
45	xgb	2	0.482587	0.0323838
45	xgb	3	0.483331	0.0448511
45	xgb	4	0.490081	0.0655181
45	xgb	5	0.483771	0.0128511
46	rf	1	0.478565	-0.00889822
46	rf	2	0.478686	-0.00629059
46	rf	3	0.47905	-0.00879135
46	rf	4	0.476614	-0.00931744
46	rf	5	0.490071	0.043084
46	xgb	1	0.477957	-0.0166657
46	xgb	2	0.484384	0.0710629
46	xgb	3	0.484233	0.0166963
46	xgb	4	0.481848	0.0433402
46	xgb	5	0.478919	-0.0138311
47	rf	1	0.477713	-0.0178736
47	rf	2	0.484082	0.0456482
47	rf	3	0.484082	0.0262481
47	rf	4	0.47905	-0.0137819
47	rf	5	0.476112	-0.0206494
47	xgb	1	0.477957	-0.0154721
47	xgb	2	0.489183	0.0549555
47	xgb	3	0.478686	-0.00887159
47	xgb	4	0.479293	-0.0106707
47	xgb	5	0.476358	-0.0184611
48	rf	1	0.479535	-0.0106044
48	rf	2	0.482587	0.0686288
48	rf	3	0.479777	-0.0061197
48	rf	4	0.477957	-0.00640279
48	rf	5	0.477459	-0.0143366
48	xgb	1	0.49081	0.049705
48	xgb	2	0.481995	0.0190567
48	xgb	3	0.502943	0.146193
48	xgb	4	0.483331	0.0448511
48	xgb	5	0.477459	-0.0143366
49	rf	1	0.484082	0.0337795
49	rf	2	0.478322	-0.00634685
49	rf	3	0.479535	-0.00868358
49	rf	4	0.481113	0.0183516
49	rf	5	0.49662	0.105879
49	xgb	1	0.484233	0.0458112
49	xgb	2	0.4782	-0.00897781
49	xgb	3	0.479535	-0.00868358
49	xgb	4	0.486566	0.0741425
49	xgb	5	0.479525	-0.00616082
50	rf	1	0.479293	-0.00619605
50	rf	2	0.479535	-0.0106044
50	rf	3	0.477103	0
50	rf	4	0.484839	0.00830104
50	rf	5	0.486385	0.0517123
50	xgb	1	0.484991	0.0466449
50	xgb	2	0.479172	-0.0150069
50	xgb	3	0.476981	-0.00655039
50	xgb	4	0.485143	0.0140115
50	xgb	5	0.481102	0.0141557
51	rf	1	0.479172	-0.0107037
51	rf	2	0.482884	0.0326554
51	rf	3	0.482735	0.0196638
51	rf	4	0.478078	-0.0126648
51	rf	5	0.479041	-0.0107417
51	xgb	1	0.479172	-0.0107037
51	xgb	2	0.482587	0.0195409
51	xgb	3	0.483033	0.0327925
51	xgb	4	0.478322	-0.00895133
51	xgb	5	0.478798	-0.0138737
52	rf	1	0.478808	-0.00884489
52	rf	2	0.483182	0.0694153
52	rf	3	0.485756	0.0222945
52	rf	4	0.48972	0.0650481
52	rf	5	0.476848	-0.00927006
52	xgb	1	0.478808	-0.00884489
52	xgb	2	0.483033	0.0445403
52	xgb	3	0.485449	0.0142768
52	xgb	4	0.484082	0.0262481
52	xgb	5	0.476725	-0.011356
53	rf	1	0.478929	0
53	rf	2	0.485296	0.0349694
53	rf	3	0.483781	0.0453258
53	rf	4	0.483631	0.0161888
53	rf	5	0.482132	0.024555
53	xgb	1	0.478686	-0.00887159
53	xgb	2	0.484839	0.0172168
53	xgb	3	0.483631	0.0333507
53	xgb	4	0.488828	0.0369626
53	xgb	5	0.477092	-0.00921813
54	rf	1	0.477835	-0.0110627
54	rf	2	0.479535	-0.00868358
54	rf	3	0.475755	-0.0175474
54	rf	4	0.479293	-0.0106707
54	rf	5	0.484223	0.026379
54	xgb	1	0.478078	-0.00638418
54	xgb	2	0.479293	-0.0122859
54	xgb	3	0.476246	-0.0114772
54	xgb	4	0.479414	-0.00871061
54	xgb	5	0.478676	-0.0108402
55	rf	1	0.486055	0.0443409
55	rf	2	0.487155	0.0192982
55	rf	3	0.478322	-0.0140366
55	rf	4	0.478078	-0.010998
55	rf	5	0.487764	0.0532866
55	xgb	1	0.481406	0.0313327
55	xgb	2	0.480863	-0.0143384
55	xgb	3	0.4782	-0.0153798
55	xgb	4	0.489183	0.0776993
55	xgb	5	0.487764	0.0532866
56	rf	1	0.478929	-0.0138246
56	rf	2	0.516277	0.159042
56	rf	3	0.499128	0.077806
56	rf	4	0.502449	0.114417
56	rf	5	0.4929	0.0571069
56	xgb	1	0.47905	-0.0123623
56	xgb	2	0.502291	0.136782
56	xgb	3	0.499358	0.0841032
56	xgb	4	0.502943	0.146193
56	xgb	5	0.488113	0.0465962
57	rf	1	0.482735	0.0196638
57	rf	2	0.478808	-0.0108024
57	rf	3	0.476858	-0.0145369
57	rf	4	0.47905	-0.0150539
57	rf	5	0.478919	0
57	xgb	1	0.477469	-0.0128513
57	xgb	2	0.478686	-0.0124763
57	xgb	3	0.482143	0.0191767
57	xgb	4	0.479172	-0.0137392
57	xgb	5	0.478798	-0.00627468
58	rf	1	0.478322	-0.0153335
58	rf	2	0.478686	-0.0108352
58	rf	3	0.482143	0.0191767
58	rf	4	0.478929	-0.00625289
58	rf	5	0.478068	-0.0141274
58	xgb	1	0.484384	0.0340706
58	xgb	2	0.478443	-0.0139944
58	xgb	3	0.4817	0.00827059
58	xgb	4	0.478565	-0.0125142
58	xgb	5	0.477946	-0.0154793
59	rf	1	0.478929	-0.0107696
59	rf	2	0.476369	-0.0131827
59	rf	3	0.478565	-0.0125142
59	rf	4	0.487949	0.0320219
59	rf	5	0.479646	-0.00614171
59	xgb	1	0.478808	-0.0124384
59	xgb	2	0.475755	-0.0197963
59	xgb	3	0.478565	-0.0125142
59	xgb	4	0.482884	0.0121236
59	xgb	5	0.491354	0.103003
60	rf	1	0.488299	0.0539048
60	rf	2	0.484384	0.0265209
60	rf	3	0.490081	0.0655181
60	rf	4	0.484687	0.0267975
60	rf	5	0.477092	-0.0112605
60	xgb	1	0.488475	0.0634574
60	xgb	2	0.4899	0.0558239
60	xgb	3	0.478808	-0.0108024
60	xgb	4	0.484839	0.034515
60	xgb	5	0.476848	-0.0145437
61	rf	1	0.478078	-0.00638418
61	rf	2	0.478565	-0.0108679
61	rf	3	0.485296	0.0469875
61	rf	4	0.487774	0.0532919
61	rf	5	0.489352	0.055165
61	xgb	1	0.477835	-0.0110627
61	xgb	2	0.478686	-0.00887159
61	xgb	3	0.479414	-0.00871061
61	xgb	4	0.48229	0.0150912
61	xgb	5	0.489352	0.055165
62	rf	1	0.48126	0.0184674
62	rf	2	0.489541	0.0782042
62	rf	3	0.484082	0.020805
62	rf	4	0.483631	0.0204173
62	rf	5	0.485287	0.0176098
62	xgb	1	0.481406	0.0239474
62	xgb	2	0.478565	-0.00630938
62	xgb	3	0.484384	0.0340706
62	xgb	4	0.483931	0.0336356
62	xgb	5	0.485901	0.0476861
63	rf	1	0.479898	-0.014723
63	rf	2	0.483931	0.0454864
63	rf	3	0.476124	0
63	rf	4	0.485449	0.0351231
63	rf	5	0.482873	0.0197814
63	xgb	1	0.485756	0.0145456
63	xgb	2	0.478565	0
63	xgb	3	0.476124	0
63	xgb	4	0.485143	0.0217399
63	xgb	5	0.488641	0.0769528
64	rf	1	0.479656	-0.0105711
64	rf	2	0.477957	-0.0154721
64	rf	3	0.481113	0.0141626
64	rf	4	0.479414	-0.0122476
64	rf	5	0.477824	-0.00642436
64	xgb	1	0.479535	-0.0122092
64	xgb	2	0.477713	-0.0178736
64	xgb	3	0.476001	-0.0161974
64	xgb	4	0.479172	-0.0150069
64	xgb	5	0.477824	-0.00642436
65	rf	1	0.49515	0.0719811
65	rf	2	0.497278	0.0932665
65	rf	3	0.482735	0.0325192
65	rf	4	0.48229	0.0116478
65	rf	5	0.483771	0.0453227
65	xgb	1	0.489541	0.0424822
65	xgb	2	0.491736	0.081406
65	xgb	3	0.482735	0.0325192
65	xgb	4	0.48229	0.0116478
65	xgb	5	0.483771	0.0453227
66	rf	1	0.483182	0.0254514
66	rf	2	0.481344	-0.0100976
66	rf	3	0.476491	-0.011414
66	rf	4	0.488651	0.0769562
66	rf	5	0.483471	0.0257083
66	xgb	1	0.48229	0.00398095
66	xgb	2	0.481344	-0.0100976
66	xgb	3	0.476491	-0.011414
66	xgb	4	0.483182	0.0329306
66	xgb	5	0.483621	0.0333464
67	rf	1	0.48229	0.0192974
67	rf	2	0.495568	0.072537
67	rf	3	0.489183	0.0478036
67	rf	4	0.481848	0.0147381
67	rf	5	0.485747	0.0354301
67	xgb	1	0.492711	0.076684
67	xgb	2	0.49599	0.0913354
67	xgb	3	0.489183	0.0478036
67	xgb	4	0.487081	0.0454492
67	xgb	5	0.491914	0.103978
68	rf	1	0.478322	-0.0109331
68	rf	2	0.48972	0.0650481
68	rf	3	0.495778	0.0808637
68	rf	4	0.478929	-0.0107696
68	rf	5	0.47648	-0.0131524
68	xgb	1	0.483481	0.0160639
68	xgb	2	0.483781	0.0163145
68	xgb	3	0.490627	0.0797668
68	xgb	4	0.478443	-0.0164655
68	xgb	5	0.481249	0.0108327
69	rf	1	0.481406	0.0185839
69	rf	2	0.485143	0.0272197
69	rf	3	0.489362	0.0645852
69	rf	4	0.477347	-0.0064953
69	rf	5	0.480372	-0.00602613
69	xgb	1	0.481848	0.0433402
69	xgb	2	0.484991	0.0216037
69	xgb	3	0.489362	0.0645852
69	xgb	4	0.4876	0.0623698
69	xgb	5	0.479888	-0.0134869
70	rf	1	0.483781	0.0453258
70	rf	2	0.483931	0.0454864
70	rf	3	0.478808	-0.0108024
70	rf	4	0.476981	-0.0158375
70	rf	5	0.490253	0.0562628
70	xgb	1	0.477835	-0.0142047
70	xgb	2	0.477957	-0.0141628
70	xgb	3	0.478808	-0.0108024
70	xgb	4	0.482735	0.0325192
70	xgb	5	0.490435	0.0659912
71	rf	1	0.48229	0.0192974
71	rf	2	0.477591	-0.0128142
71	rf	3	0.481406	0.0239474
71	rf	4	0.479293	0
71	rf	5	0.493829	0.0706495
71	xgb	1	0.477103	-0.0129624
71	xgb	2	0.477713	-0.0110949
71	xgb	3	0.481553	0.0314611
71	xgb	4	0.484687	0.0343658
71	xgb	5	0.487462	0.0294711
72	rf	1	0.478808	0
72	rf	2	0.477591	0
72	rf	3	0.486738	0.0613197
72	rf	4	0.480019	-0.0104709
72	rf	5	0.48544	0.0725921
72	xgb	1	0.478808	0
72	xgb	2	0.477225	-0.0112233
72	xgb	3	0.481848	0.0433402
72	xgb	4	0.479898	-0.0120935
72	xgb	5	0.48544	0.0725921
73	rf	1	0.486065	0.0225777
73	rf	2	0.479656	-0.0086565
73	rf	3	0.483182	0.0329306
73	rf	4	0.478322	-0.00895133
73	rf	5	0.47599	-0.00669901
73	xgb	1	0.486065	0.0225777
73	xgb	2	0.479535	-0.0106044
73	xgb	3	0.482587	0.0118844
73	xgb	4	0.483781	0.0334926
73	xgb	5	0.480517	0.0178885
74	rf	1	0.488299	0.0539048
74	rf	2	0.483182	0.0329306
74	rf	3	0.479414	-0.00871061
74	rf	4	0.4899	0.0381292
74	rf	5	0.483022	0.0327883
74	xgb	1	0.483182	0.0329306
74	xgb	2	0.482587	0.0118844
74	xgb	3	0.479535	-0.00615795
74	xgb	4	0.484384	0.0133628
74	xgb	5	0.483022	0.0327883
75	rf	1	0.484535	0.0712763
75	rf	2	0.484233	0.0458112
75	rf	3	0.48026	-0.00604269
75	rf	4	0.477591	-0.0128142
75	rf	5	0.47697	-0.00655346
75	xgb	1	0.478808	-0.00627176
75	xgb	2	0.477713	-0.0189056
75	xgb	3	0.480019	-0.0104709
75	xgb	4	0.477591	-0.0128142
75	xgb	5	0.47697	-0.00655346
76	rf	1	0.479898	-0.0120935
76	rf	2	0.482143	0.043634
76	rf	3	0.482884	0.0121236
76	rf	4	0.488651	0.0543206
76	rf	5	0.484525	0.0342135
76	xgb	1	0.491364	0.0445625
76	xgb	2	0.482143	0.043634
76	xgb	3	0.483182	0.020037
76	xgb	4	0.49311	0.0526377
76	xgb	5	0.478798	-0.0108074
77	rf	1	0.478443	-0.0089248
77	rf	2	0.4782	-0.0109656
77	rf	3	0.4782	-0.00636553
77	rf	4	0.477347	-0.00916172
77	rf	5	0.479767	-0.0105427
77	xgb	1	0.489362	0.0645852
77	xgb	2	0.4782	-0.0109656
77	xgb	3	0.478078	-0.00900424
77	xgb	4	0.48229	0.0192974
77	xgb	5	0.479888	-0.00860615
78	rf	1	0.479898	-0.00860215
78	rf	2	0.481464	-0.00824282
78	rf	3	0.475755	-0.0175474
78	rf	4	0.475878	-0.0115714
78	rf	5	0.477703	-0.016773
78	xgb	1	0.479898	-0.00860215
78	xgb	2	0.481584	-0.00582725
78	xgb	3	0.480967	0.0140494
78	xgb	4	0.480967	0.0309522
78	xgb	5	0.483471	0.0202838
79	rf	1	0.480092	0.0302122
79	rf	2	0.47905	-0.0107367
79	rf	3	0.477469	-0.0091356
79	rf	4	0.481104	-0.00832672
79	rf	5	0.478798	-0.0124442
79	xgb	1	0.475141	-0.0117586
79	xgb	2	0.478808	-0.0138672
79	xgb	3	0.482884	0.0443866
79	xgb	4	0.493062	0.0524509
79	xgb	5	0.478798	-0.0124442
80	rf	1	0.484233	0.0209359
80	rf	2	0.476736	0
80	rf	3	0.484535	0.0266587
80	rf	4	0.478929	-0.00881815
80	rf	5	0.478676	-0.00887573
80	xgb	1	0.48972	0.0484236
80	xgb	2	0.476614	-0.00660518
80	xgb	3	0.478929	-0.0107696
80	xgb	4	0.479172	0
80	xgb	5	0.484374	0.0459723
81	rf	1	0.477957	-0.00903061
81	rf	2	0.481104	-0.00832672
81	rf	3	0.478443	-0.0139944
81	rf	4	0.481995	0.0434866
81	rf	5	0.477092	-0.0144611
81	xgb	1	0.477957	-0.00903061
81	xgb	2	0.481104	-0.00832672
81	xgb	3	0.478565	-0.0125142
81	xgb	4	0.482143	0.0680543
81	xgb	5	0.47697	-0.0158449
82	rf	1	0.476736	-0.0113507
82	rf	2	0.485143	0.0348168
82	rf	3	0.490994	0.0499242
82	rf	4	0.482143	0.0038634
82	rf	5	0.483471	0.0257083
82	xgb	1	0.486909	0.0522981
82	xgb	2	0.485296	0.0469875
82	xgb	3	0.485143	0.0174822
82	xgb	4	0.487254	0.0247824
82	xgb	5	0.477824	-0.0142113
83	rf	1	0.488299	0.0411115
83	rf	2	0.488299	0.046799
83	rf	3	0.490444	0.0564924
83	rf	4	0.481113	0.0183516
83	rf	5	0.480492	-0.00600672
83	xgb	1	0.483631	0.0451664
83	xgb	2	0.493714	0.0780263
83	xgb	3	0.479293	-0.00873758
83	xgb	4	0.480675	0.0074818
83	xgb	5	0.480372	-0.00849668
84	rf	1	0.47905	-0.0123623
84	rf	2	0.476981	-0.0129993
84	rf	3	0.477713	-0.0142465
84	rf	4	0.482735	0.00908905
84	rf	5	0.479404	-0.00871467
84	xgb	1	0.47905	-0.0123623
84	xgb	2	0.477347	-0.0064953
84	xgb	3	0.477835	-0.0127396
84	xgb	4	0.477957	-0.0110304
84	xgb	5	0.485287	0.0469845
85	rf	1	0.484233	0.0339245
85	rf	2	0.477957	-0.00903061
85	rf	3	0.494942	0.079703
85	rf	4	0.481995	0.0434866
85	rf	5	0.480251	0
85	xgb	1	0.484233	0.0339245
85	xgb	2	0.483182	0.0254514
85	xgb	3	0.484233	0.0339245
85	xgb	4	0.476736	-0.0092916
85	xgb	5	0.479525	-0.0148724
86	rf	1	0.483033	0.0445403
86	rf	2	0.48972	0.0484236
86	rf	3	0.481848	0.00586024
86	rf	4	0.478565	-0.00630938
86	rf	5	0.490801	0.0496993
86	xgb	1	0.483033	0.0445403
86	xgb	2	0.484082	0.0165682
86	xgb	3	0.481406	-0.000528403
86	xgb	4	0.489541	0.0782042
86	xgb	5	0.484677	0.0106898
87	rf	1	0.483781	0.0205457
87	rf	2	0.477957	-0.0110304
87	rf	3	0.483182	0.0694153
87	rf	4	0.493062	0.0309421
87	rf	5	0.480956	0.0235831
87	xgb	1	0.483631	0.0161888
87	xgb	2	0.488828	0.0639035
87	xgb	3	0.483182	0.0694153
87	xgb	4	0.499741	0.0657833
87	xgb	5	0.481249	0.0427613
88	rf	1	0.485143	0.0272197
88	rf	2	0.4782	0
88	rf	3	0.490081	0.0383284
88	rf	4	0.476124	-0.0132557
88	rf	5	0.489891	0.065278
88	xgb	1	0.484839	0.0172168
88	xgb	2	0.483631	0.0700211
88	xgb	3	0.490262	0.0432962
88	xgb	4	0.476246	-0.0114772
88	xgb	5	0.490071	0.078973
89	rf	1	0.48026	-0.00604269
89	rf	2	0.477103	-0.0112552
89	rf	3	0.496845	0.106231
89	rf	4	0.478503	0.0163723
89	rf	5	0.486521	0.0152268
89	xgb	1	0.480019	-0.0104709
89	xgb	2	0.492315	0.0683099
89	xgb	3	0.479535	-0.00868358
89	xgb	4	0.483386	0.0574525
89	xgb	5	0.48621	0.00948838
90	rf	1	0.480139	-0.0104374
90	rf	2	0.476736	-0.00658695
90	rf	3	0.484535	0.0212003
90	rf	4	0.480821	0.0423428
90	rf	5	0.486056	0.028087
90	xgb	1	0.48026	-0.00852018
90	xgb	2	0.476246	-0.0147421
90	xgb	3	0.478808	-0.0138672
90	xgb	4	0.475878	-0.00671391
90	xgb	5	0.491914	0.0583469
91	rf	1	0.484687	0.0343658
91	rf	2	0.478322	-0.00634685
91	rf	3	0.477713	-0.0064399
91	rf	4	0.484687	0.0267975
91	rf	5	0.483172	0.0200311
91	xgb	1	0.478929	-0.0107696
91	xgb	2	0.478078	-0.010998
91	xgb	3	0.477591	-0.00910942
91	xgb	4	0.478929	-0.0124004
91	xgb	5	0.483022	0.015687
92	rf	1	0.477469	-0.0179798
92	rf	2	0.48972	0.0556044
92	rf	3	0.49081	0.0439223
92	rf	4	0.483631	0.0258458
92	rf	5	0.487243	0.0619409
92	xgb	1	0.48229	0.000178706
92	xgb	2	0.489005	0.0331301
92	xgb	3	0.485603	0.035278
92	xgb	4	0.489183	0.0643563
92	xgb	5	0.48759	0.0968025
93	rf	1	0.47905	-0.00623398
93	rf	2	0.484384	0.0340706
93	rf	3	0.477713	-0.0127769
93	rf	4	0.490081	0.0655181
93	rf	5	0.487764	0.0532866
93	xgb	1	0.47905	-0.00623398
93	xgb	2	0.484384	0.0340706
93	xgb	3	0.477469	-0.0156555
93	xgb	4	0.49515	0.0719811
93	xgb	5	0.48228	0.0150845
94	rf	1	0.483182	0.020037
94	rf	2	0.477347	-0.0128884
94	rf	3	0.482587	0.00897021
94	rf	4	0.483033	0.0156937
94	rf	5	0.480492	-0.00600672
94	xgb	1	0.477835	-0.0127396
94	xgb	2	0.477103	-0.0157921
94	xgb	3	0.477591	-0.0142882
94	xgb	4	0.4782	-0.00636553
94	xgb	5	0.479888	-0.0147299
95	rf	1	0.484687	0.0463076
95	rf	2	0.483631	0.0333507
95	rf	3	0.485756	0.0180236
95	rf	4	0.49515	0.0900981
95	rf	5	0.480956	0.0309477
95	xgb	1	0.484535	0.0342177
95	xgb	2	0.477957	-0.0127022
95	xgb	3	0.479656	-0.0159576
95	xgb	4	0.484384	0.0459754
95	xgb	5	0.480517	0.0137065
96	rf	1	0.478929	-0.00881815
96	rf	2	0.481464	-0.00584707
96	rf	3	0.476124	-0.0132557
96	rf	4	0.487081	0.0524942
96	rf	5	0.483621	0.0204114
96	xgb	1	0.478686	-0.0124763
96	xgb	2	0.481344	-0.00827086
96	xgb	3	0.481113	0.0183516
96	xgb	4	0.481995	0.0244362
96	xgb	5	0.483771	0.0259739
97	rf	1	0.487949	0.0407317
97	rf	2	0.489005	0.0371537
97	rf	3	0.480821	0.030827
97	rf	4	0.492489	0.0687594
97	rf	5	0.484981	0.0466419
97	xgb	1	0.488475	0.0634574
97	xgb	2	0.489362	0.0480088
97	xgb	3	0.481113	0.0667617
97	xgb	4	0.4923	0.0588354
97	xgb	5	0.479162	-0.00876858
98	rf	1	0.476981	-0.0129993
98	rf	2	0.483631	0.0333507
98	rf	3	0.4899	0.0558239
98	rf	4	0.477225	-0.0169629
98	rf	5	0.479767	-0.0105427
98	xgb	1	0.476858	-0.0145369
98	xgb	2	0.483481	0.0257134
98	xgb	3	0.484384	0.0265209
98	xgb	4	0.477835	-0.00905693
98	xgb	5	0.485593	0.0276461
99	rf	1	0.482735	0.0325192
99	rf	2	0.481406	0.0143909
99	rf	3	0.495359	0.0904038
99	rf	4	0.485143	0.0468155
99	rf	5	0.496193	0.0611785
99	xgb	1	0.477713	0
99	xgb	2	0.486396	0.039083
99	xgb	3	0.483931	0.0164409
99	xgb	4	0.484991	0.0346654
99	xgb	5	0.479767	-0.00863337
100	rf	1	0.496887	0.0876825
100	rf	2	0.491364	0.0808507
100	rf	3	0.48653	0.0285426
100	rf	4	0.477835	-0.00642136
100	rf	5	0.47697	-0.0112924
100	xgb	1	0.491337	0.0505665
100	xgb	2	0.490994	0.0571762
100	xgb	3	0.480501	-0.0103363
100	xgb	4	0.483033	0.0327925
100	xgb	5	0.482132	0.024555
101	rf	1	0.476124	-0.0132557
101	rf	2	0.484839	0.0269372
101	rf	3	0.48026	0
101	rf	4	0.479898	-0.0134806
101	rf	5	0.481102	0.0310738
101	xgb	1	0.481406	0.0313327
101	xgb	2	0.495568	0.0659431
101	xgb	3	0.48026	0
101	xgb	4	0.479656	-0.0159576
101	xgb	5	0.476112	-0.00942475
102	rf	1	0.484687	0.0213339
102	rf	2	0.489541	0.0482154
102	rf	3	0.49081	0.049705
102	rf	4	0.47551	-0.0116652
102	rf	5	0.483621	0.0127268
102	xgb	1	0.484687	0.0213339
102	xgb	2	0.484384	0.0340706
102	xgb	3	0.484991	0.017349
102	xgb	4	0.480529	0.0305788
102	xgb	5	0.484072	0.026243
103	rf	1	0.484535	0.0461409
103	rf	2	0.484839	0.034515
103	rf	3	0.489183	0.0298276
103	rf	4	0.476858	-0.0113189
103	rf	5	0.493703	0.0700933
103	xgb	1	0.489541	0.0482154
103	xgb	2	0.49599	0.0913354
103	xgb	3	0.49412	0.042724
103	xgb	4	0.476614	-0.0146192
103	xgb	5	0.493906	0.0782952
104	rf	1	0.488828	0.0545307
104	rf	2	0.484384	0.0340706
104	rf	3	0.494324	0.0788553
104	rf	4	0.487254	0.0399871
104	rf	5	0.496193	0.0814525
104	xgb	1	0.489183	0.0776993
104	xgb	2	0.484233	0.026384
104	xgb	3	0.489183	0.0643563
104	xgb	4	0.482438	0.0248109
104	xgb	5	0.49598	0.0730956
105	rf	1	0.48126	0.023827
105	rf	2	0.500204	0.0789386
105	rf	3	0.477591	-0.0111271
105	rf	4	0.480967	-0.00253634
105	rf	5	0.484677	0.0343617
105	xgb	1	0.481406	0.0313327
105	xgb	2	0.500673	0.0985407
105	xgb	3	0.477347	-0.0143714
105	xgb	4	0.48126	0.00116954
105	xgb	5	0.479162	-0.00621793
106	rf	1	0.483631	0.012734
106	rf	2	0.485449	0.0725935
106	rf	3	0.488651	0.0471966
106	rf	4	0.478322	-0.00895133
106	rf	5	0.487938	0.0627957
106	xgb	1	0.489183	0.0420838
106	xgb	2	0.479656	0
106	xgb	3	0.489005	0.0641291
106	xgb	4	0.4782	-0.0109656
106	xgb	5	0.482873	0.0443834
107	rf	1	0.478686	-0.0139097
107	rf	2	0.47905	-0.00623398
107	rf	3	0.483631	0.0258458
107	rf	4	0.476736	-0.00658695
107	rf	5	0.479162	-0.00876858
107	xgb	1	0.478686	-0.0139097
107	xgb	2	0.478808	-0.0108024
107	xgb	3	0.478565	0
107	xgb	4	0.476736	-0.00658695
107	xgb	5	0.489891	0.0428798
108	rf	1	0.484082	0.0262481
108	rf	2	0.477347	-0.0143714
108	rf	3	0.477225	-0.0129255
108	rf	4	0.479293	-0.0136963
108	rf	5	0.489352	0.055165
108	xgb	1	0.478929	0
108	xgb	2	0.477103	-0.0170121
108	xgb	3	0.477225	-0.0129255
108	xgb	4	0.479172	-0.0150069
108	xgb	5	0.500044	0.100434
109	rf	1	0.478808	-0.0124384
109	rf	2	0.475878	-0.00671391
109	rf	3	0.477469	0
109	rf	4	0.485756	0.0475116
109	rf	5	0.486366	0.0482274
109	xgb	1	0.479293	0
109	xgb	2	0.475878	-0.00671391
109	xgb	3	0.482735	0.0688232
109	xgb	4	0.479898	-0.00610051
109	xgb	5	0.48621	0.0359055
110	rf	1	0.495568	0.072537
110	rf	2	0.491178	0.0443475
110	rf	3	0.476001	-0.00944593
110	rf	4	0.489995	0.0731651
110	rf	5	0.499502	0.0862263
110	xgb	1	0.490262	0.0562679
110	xgb	2	0.491549	0.057876
110	xgb	3	0.476124	-0.00667779
110	xgb	4	0.494947	0.103056
110	xgb	5	0.493053	0.0465675
111	rf	1	0.484535	0.0342177
111	rf	2	0.484233	0.0209359
111	rf	3	0.483781	0.0334926
111	rf	4	0.483481	0.0332097
111	rf	5	0.482873	0.0197814
111	xgb	1	0.4899	0.0558239
111	xgb	2	0.478686	-0.0124763
111	xgb	3	0.478443	-0.00632813
111	xgb	4	0.483631	0.0451664
111	xgb	5	0.483172	0.0329264
112	rf	1	0.485143	0.0217399
112	rf	2	0.478808	-0.0108024
112	rf	3	0.478322	-0.0109331
112	rf	4	0.478686	-0.0139097
112	rf	5	0.475744	-0.0133708
112	xgb	1	0.485296	0.0273624
112	xgb	2	0.47905	-0.00623398
112	xgb	3	0.483331	0.0124877
112	xgb	4	0.47905	-0.00879135
112	xgb	5	0.475744	-0.0133708
113	rf	1	0.4817	0.0674923
113	rf	2	0.489541	0.0377349
113	rf	3	0.481224	0
113	rf	4	0.487427	0.0458284
113	rf	5	0.477824	-0.0155253
113	xgb	1	0.48126	0.023827
113	xgb	2	0.484535	0.0266587
113	xgb	3	0.480863	-0.0102345
113	xgb	4	0.482438	0.0248109
113	xgb	5	0.477946	-0.0141694
114	rf	1	0.494826	0.0438264
114	rf	2	0.477957	-0.0127022
114	rf	3	0.476369	-0.0114456
114	rf	4	0.484687	0.0213339
114	rf	5	0.475498	-0.0116707
114	xgb	1	0.495026	0.0489866
114	xgb	2	0.477835	-0.0142047
114	xgb	3	0.481406	0.0239474
114	xgb	4	0.485143	0.0468155
114	xgb	5	0.4852	0.0504014
115	rf	1	0.485449	0.0220153
115	rf	2	0.479414	-0.00871061
115	rf	3	0.4817	0.0241903
115	rf	4	0.477835	0
115	rf	5	0.478433	-0.00892897
115	xgb	1	0.479898	-0.00860215
115	xgb	2	0.479293	-0.0106707
115	xgb	3	0.48126	0.0108403
115	xgb	4	0.477835	0
115	xgb	5	0.483921	0.0336314
116	rf	1	0.478808	-0.00884489
116	rf	2	0.477103	-0.0112552
116	rf	3	0.478686	-0.0139097
116	rf	4	0.483182	0.00944957
116	rf	5	0.478555	-0.00890238
116	xgb	1	0.478929	-0.00625289
116	xgb	2	0.48229	0.0246852
116	xgb	3	0.478686	-0.0139097
116	xgb	4	0.488299	0.0289069
116	xgb	5	0.483921	0.026108
117	rf	1	0.479293	-0.0149599
117	rf	2	0.492489	0.0517399
117	rf	3	0.47879	0.0640348
117	rf	4	0.478565	-0.0125142
117	rf	5	0.484374	0.0340664
117	xgb	1	0.479777	-0.00862935
117	xgb	2	0.4923	0.0456623
117	xgb	3	0.474154	0
117	xgb	4	0.484535	0.0461409
117	xgb	5	0.489352	0.0422757
118	rf	1	0.496415	0.105536
118	rf	2	0.488828	0.077202
118	rf	3	0.503031	0.125706
118	rf	4	0.482884	0.00668402
118	rf	5	0.490435	0.0659912
118	xgb	1	0.495778	0.0728181
118	xgb	2	0.483331	0.0330697
118	xgb	3	0.49291	0.0868835
118	xgb	4	0.478078	-0.0126648
118	xgb	5	0.484374	0.0168187
119	rf	1	0.483631	0.0258458
119	rf	2	0.487774	0.0405437
119	rf	3	0.477957	-0.0110304
119	rf	4	0.501717	0.102907
119	rf	5	0.494726	0.0794131
119	xgb	1	0.483631	0.0258458
119	xgb	2	0.492711	0.0568748
119	xgb	3	0.483481	0.0332097
119	xgb	4	0.500997	0.0803021
119	xgb	5	0.489352	0.055165
120	rf	1	0.483931	0.0336356
120	rf	2	0.477835	-0.0142047
120	rf	3	0.491364	0.0321682
120	rf	4	0.483481	0.0332097
120	rf	5	0.481395	0.0109462
120	xgb	1	0.484082	0.0456482
120	xgb	2	0.489005	0.0641291
120	xgb	3	0.48591	0.0146813
120	xgb	4	0.483182	0.020037
120	xgb	5	0.481395	0.0109462
121	rf	1	0.480383	0.0177822
121	rf	2	0.484535	0.0169549
121	rf	3	0.495359	0.080279
121	rf	4	0.486375	0.0482303
121	rf	5	0.482576	0.011877
121	xgb	1	0.480821	0.0423428
121	xgb	2	0.4899	0.0381292
121	xgb	3	0.494942	0.0651398
121	xgb	4	0.48622	0.0359095
121	xgb	5	0.477214	-0.0169709
122	rf	1	0.47905	-0.0150539
122	rf	2	0.478929	0
122	rf	3	0.482438	0.0248109
122	rf	4	0.477469	-0.0128513
122	rf	5	0.478555	-0.01252
122	xgb	1	0.479172	-0.0137392
122	xgb	2	0.484535	0.0712763
122	xgb	3	0.477103	-0.0129624
122	xgb	4	0.477713	-0.0090832
122	xgb	5	0.483621	0.00980855
123	rf	1	0.486566	0.0392615
123	rf	2	0.499128	0.0907735
123	rf	3	0.489541	0.0424822
123	rf	4	0.501562	0.12344
123	rf	5	0.487779	0.0375746
123	xgb	1	0.4817	0.0188189
123	xgb	2	0.499128	0.0907735
123	xgb	3	0.489541	0.0424822
123	xgb	4	0.502047	0.151888
123	xgb	5	0.487938	0.0501323
124	rf	1	0.492489	0.05908
124	rf	2	0.480019	-0.00857488
124	rf	3	0.484991	0.0466449
124	rf	4	0.482143	0.0319832
124	rf	5	0.484531	0.0427487
124	xgb	1	0.491923	0.0404015
124	xgb	2	0.491178	0.0443475
124	xgb	3	0.490444	0.0659954
124	xgb	4	0.477103	-0.00653206
124	xgb	5	0.484365	0.0370171
125	rf	1	0.478686	-0.0124763
125	rf	2	0.483481	0.0450082
125	rf	3	0.48229	0.0682444
125	rf	4	0.478808	-0.0108024
125	rf	5	0.479162	-0.0123299
125	xgb	1	0.478565	-0.0139521
125	xgb	2	0.488651	0.0636797
125	xgb	3	0.482143	0.043634
125	xgb	4	0.484687	0.0463076
125	xgb	5	0.479041	-0.0137884
126	rf	1	0.4782	-0.0126272
126	rf	2	0.477591	-0.0111271
126	rf	3	0.476981	-0.00923979
126	rf	4	0.489005	0.0547423
126	rf	5	0.485901	0.0117444
126	xgb	1	0.483631	0.0204173
126	xgb	2	0.477835	-0.00642136
126	xgb	3	0.482143	0.0319832
126	xgb	4	0.483631	0.0258458
126	xgb	5	0.486056	0.0148112
127	rf	1	0.492711	0.076684
127	rf	2	0.479172	0
127	rf	3	0.493062	0.0465737
127	rf	4	0.478808	-0.00627176
127	rf	5	0.475867	-0.00947595
127	xgb	1	0.487254	0.0399871
127	xgb	2	0.484535	0.0342177
127	xgb	3	0.493255	0.0526918
127	xgb	4	0.478686	-0.00887159
127	xgb	5	0.475744	-0.0116082
128	rf	1	0.477835	-0.00905693
128	rf	2	0.489183	0.0478036
128	rf	3	0.478565	-0.00889822
128	rf	4	0.482143	0.0191767
128	rf	5	0.49154	0.0674686
128	xgb	1	0.477713	-0.0110949
128	xgb	2	0.484082	0.0337795
128	xgb	3	0.478686	-0.00629059
128	xgb	4	0.4817	0.00827059
128	xgb	5	0.49154	0.0674686
129	rf	1	0.478686	-0.0124763
129	rf	2	0.486375	0.0482303
129	rf	3	0.479172	-0.00876449
129	rf	4	0.4817	0.0431948
129	rf	5	0.482428	0.0322451
129	xgb	1	0.478808	-0.0108024
129	xgb	2	0.48622	0.0359095
129	xgb	3	0.490081	0.0488444
129	xgb	4	0.486738	0.0743679
129	xgb	5	0.477336	-0.00649834
130	rf	1	0.482735	0.0442339
130	rf	2	0.486686	0.0231565
130	rf	3	0.478503	0.0122135
130	rf	4	0.476858	-0.0130361
130	rf	5	0.495018	0.0489808
130	xgb	1	0.482735	0.0442339
130	xgb	2	0.486686	0.0231565
130	xgb	3	0.474278	-0.00979999
130	xgb	4	0.486566	0.0306087
130	xgb	5	0.495422	0.0630044
131	rf	1	0.478565	-0.0108679
131	rf	2	0.487427	0.0458284
131	rf	3	0.480501	0
131	rf	4	0.484082	0.020805
131	rf	5	0.47697	-0.00924412
131	xgb	1	0.484082	0.0262481
131	xgb	2	0.487427	0.0458284
131	xgb	3	0.480381	-0.00602333
131	xgb	4	0.484535	0.0461409
131	xgb	5	0.487243	0.0619409
132	rf	1	0.482438	0.0117658
132	rf	2	0.4782	-0.00636553
132	rf	3	0.491178	0.039554
132	rf	4	0.489541	0.0648158
132	rf	5	0.477336	-0.0128945
132	xgb	1	0.487427	0.0314836
132	xgb	2	0.483481	0.0332097
132	xgb	3	0.485603	0.0178869
132	xgb	4	0.478565	-0.00889822
132	xgb	5	0.477092	-0.0157995
133	rf	1	0.4782	-0.00897781
133	rf	2	0.484839	0.034515
133	rf	3	0.482735	0.00908905
133	rf	4	0.478565	-0.0108679
133	rf	5	0.477946	-0.00903483
133	xgb	1	0.478078	-0.010998
133	xgb	2	0.484384	0.0168252
133	xgb	3	0.488123	0.0362108
133	xgb	4	0.489362	0.0480088
133	xgb	5	0.483172	0.0254462
134	rf	1	0.482587	0.0195409
134	rf	2	0.4899	0.0787169
134	rf	3	0.480742	-0.0102685
134	rf	4	0.492118	0.0404423
134	rf	5	0.492108	0.0680551
134	xgb	1	0.477347	-0.0128884
134	xgb	2	0.48972	0.0650481
134	xgb	3	0.480501	-0.0132625
134	xgb	4	0.481995	0.00174959
134	xgb	5	0.487071	0.0454431
135	rf	1	0.49412	0.0640959
135	rf	2	0.481553	0.0430504
135	rf	3	0.47905	-0.00879135
135	rf	4	0.484991	0.0216037
135	rf	5	0.484072	0.026243
135	xgb	1	0.483781	0.025979
135	xgb	2	0.486566	0.0741425
135	xgb	3	0.484687	0.0343658
135	xgb	4	0.479414	-0.0106376
135	xgb	5	0.478798	-0.00627468
136	rf	1	0.478565	-0.0108679
136	rf	2	0.482735	0.0196638
136	rf	3	0.483481	0.0332097
136	rf	4	0.485296	0.0469875
136	rf	5	0.478312	-0.00634982
136	xgb	1	0.478686	-0.00887159
136	xgb	2	0.482587	0.0153301
136	xgb	3	0.478322	0
136	xgb	4	0.485143	0.0348168
136	xgb	5	0.478433	0
137	rf	1	0.482143	0.0680543
137	rf	2	0.478686	-0.00887159
137	rf	3	0.491736	0.0401873
137	rf	4	0.500523	0.10113
137	rf	5	0.482428	0.0248056
137	xgb	1	0.476858	-0.00656869
137	xgb	2	0.478565	-0.0108679
137	xgb	3	0.486065	0.0183
137	xgb	4	0.48972	0.0556044
137	xgb	5	0.482428	0.0248056
138	rf	1	0.47551	-0.00676785
138	rf	2	0.481464	-0.0100632
138	rf	3	0.490081	0.0342837
138	rf	4	0.476858	-0.00656869
138	rf	5	0.478312	-0.0153407
138	xgb	1	0.475633	0
138	xgb	2	0.481464	-0.0100632
138	xgb	3	0.484687	0.0136198
138	xgb	4	0.476858	-0.00656869
138	xgb	5	0.478312	-0.0153407
139	rf	1	0.476981	-0.0129993
139	rf	2	0.479172	-0.00621503
139	rf	3	0.497061	0.0826739
139	rf	4	0.484082	0.020805
139	rf	5	0.482428	0.0439287
139	xgb	1	0.482143	0.0191767
139	xgb	2	0.484839	0.0464756
139	xgb	3	0.497278	0.0932665
139	xgb	4	0.478686	-0.0108352
139	xgb	5	0.487243	0.0526862
140	rf	1	0.485449	0.0351231
140	rf	2	0.479777	-0.0105378
140	rf	3	0.480139	0
140	rf	4	0.499821	0.110313
140	rf	5	0.483538	0.0576296
140	xgb	1	0.485296	0.0273624
140	xgb	2	0.479656	-0.0121707
140	xgb	3	0.479898	-0.00860215
140	xgb	4	0.499821	0.110313
140	xgb	5	0.488114	0.0804382
141	rf	1	0.480139	-0.0104374
141	rf	2	0.477835	-0.0110627
141	rf	3	0.482884	0.00920855
141	rf	4	0.482438	0.0439319
141	rf	5	0.483172	0.00691682
141	xgb	1	0.486065	0.0280919
141	xgb	2	0.477835	-0.0110627
141	xgb	3	0.482884	0.00920855
141	xgb	4	0.476981	-0.0112871
141	xgb	5	0.477946	-0.0166735
142	rf	1	0.486686	0.0231565
142	rf	2	0.484045	0.0915046
142	rf	3	0.496415	0.0614562
142	rf	4	0.490627	0.0567185
142	rf	5	0.477336	-0.0111965
142	xgb	1	0.486686	0.0231565
142	xgb	2	0.483715	0.0578174
142	xgb	3	0.49599	0.0519388
142	xgb	4	0.479656	0
142	xgb	5	0.477703	0
143	rf	1	0.494324	0.058838
143	rf	2	0.483033	0.0327925
143	rf	3	0.489541	0.0482154
143	rf	4	0.481113	0.042623
143	rf	5	0.492291	0.0408283
143	xgb	1	0.489183	0.0420838
143	xgb	2	0.487949	0.0464068
143	xgb	3	0.49515	0.0799899
143	xgb	4	0.486225	0.094692
143	xgb	5	0.480613	-0.0118652
144	rf	1	0.478443	-0.0089248
144	rf	2	0.477347	-0.00916172
144	rf	3	0.478322	-0.00634685
144	rf	4	0.484687	0.0136198
144	rf	5	0.478676	-0.00629352
144	xgb	1	0.478322	-0.0109331
144	xgb	2	0.477469	-0.00647686
144	xgb	3	0.487254	0.0173432
144	xgb	4	0.485143	0.0272197
144	xgb	5	0.478676	-0.00629352
145	rf	1	0.478686	-0.0108352
145	rf	2	0.482438	0.0152103
145	rf	3	0.483033	0.0253216
145	rf	4	0.485296	0.0469875
145	rf	5	0.483621	0.0204114
145	xgb	1	0.478808	-0.00884489
145	xgb	2	0.482587	0.0195409
145	xgb	3	0.504034	0.127274
145	xgb	4	0.506904	0.112981
145	xgb	5	0.483771	0.0259739
146	rf	1	0.484535	0.0461409
146	rf	2	0.479777	-0.00862935
146	rf	3	0.490081	0.100822
146	rf	4	0.476858	-0.0145369
146	rf	5	0.488288	0.0764666
146	xgb	1	0.484535	0.0461409
146	xgb	2	0.479777	-0.00862935
146	xgb	3	0.484384	0.0459754
146	xgb	4	0.486566	0.0271504
146	xgb	5	0.477459	-0.0111644
147	rf	1	0.487313	0.0370635
147	rf	2	0.479172	-0.00621503
147	rf	3	0.483781	0.0453258
147	rf	4	0.486909	0.0615269
147	rf	5	0.476848	-0.0113242
147	xgb	1	0.487313	0.0370635
147	xgb	2	0.479172	-0.00621503
147	xgb	3	0.4782	-0.00897781
147	xgb	4	0.476491	-0.0131462
147	xgb	5	0.476848	-0.0113242
148	rf	1	0.482587	0.0686288
148	rf	2	0.47905	-0.00879135
148	rf	3	0.485449	0.0351231
148	rf	4	0.488828	0.0329424
148	rf	5	0.482576	0.0195349
148	xgb	1	0.476981	-0.0112871
148	xgb	2	0.47905	-0.00879135
148	xgb	3	0.491364	0.0808507
148	xgb	4	0.478443	-0.0125519
148	xgb	5	0.477703	-0.00644291
149	rf	1	0.47551	-0.0134368
149	rf	2	0.478565	-0.0125142
149	rf	3	0.482587	0.0153301
149	rf	4	0.479414	-0.00871061
149	rf	5	0.480372	-0.00849668
149	xgb	1	0.480675	0.0307025
149	xgb	2	0.478565	-0.0125142
149	xgb	3	0.477225	-0.0157467
149	xgb	4	0.479656	0
149	xgb	5	0.480613	0
150	rf	1	0.478322	-0.0109331
150	rf	2	0.484535	0.0461409
150	rf	3	0.484082	0.0262481
150	rf	4	0.483331	0.0159397
150	rf	5	0.477946	-0.00640578
150	xgb	1	0.4782	-0.0126272
150	xgb	2	0.484535	0.0461409
150	xgb	3	0.478565	-0.0108679
150	xgb	4	0.483182	0.0123656
150	xgb	5	0.477946	-0.00640578
151	rf	1	0.491549	0.057876
151	rf	2	0.476369	-0.00936897
151	rf	3	0.47905	-0.0107367
151	rf	4	0.484991	0.0346654
151	rf	5	0.492701	0.0865993
151	xgb	1	0.491923	0.0816871
151	xgb	2	0.476491	-0.00662338
151	xgb	3	0.484991	0.0466449
151	xgb	4	0.485143	0.0468155
151	xgb	5	0.492305	0.0683037
152	rf	1	0.478565	-0.0125142
152	rf	2	0.477103	0
152	rf	3	0.484991	0.0719268
152	rf	4	0.48591	0.0181613
152	rf	5	0.476725	-0.013079
152	xgb	1	0.484082	0.020805
152	xgb	2	0.476858	-0.00926572
152	xgb	3	0.495568	0.0805702
152	xgb	4	0.497716	0.0754492
152	xgb	5	0.477092	-0.00653512
153	rf	1	0.478686	-0.00887159
153	rf	2	0.480381	-0.011938
153	rf	3	0.479898	-0.0105044
153	rf	4	0.476001	-0.00944593
153	rf	5	0.476725	-0.00929596
153	xgb	1	0.478686	-0.00887159
153	xgb	2	0.486375	0.022865
153	xgb	3	0.496845	0.0676054
153	xgb	4	0.480529	0.0137135
153	xgb	5	0.496439	0.0870837
154	rf	1	0.478808	-0.00884489
154	rf	2	0.476981	-0.00655039
154	rf	3	0.478565	-0.00889822
154	rf	4	0.478322	-0.0109331
154	rf	5	0.479646	0
154	xgb	1	0.484384	0.0340706
154	xgb	2	0.4817	0.0188189
154	xgb	3	0.483781	0.0205457
154	xgb	4	0.478443	-0.0089248
154	xgb	5	0.485134	0.0348127
155	rf	1	0.478808	-0.00627176
155	rf	2	0.488651	0.0769562
155	rf	3	0.482735	0.00433727
155	rf	4	0.485143	0.0348168
155	rf	5	0.477824	-0.00906117
155	xgb	1	0.484535	0.0712763
155	xgb	2	0.49412	0.120982
155	xgb	3	0.4782	-0.0109656
155	xgb	4	0.484839	0.0214683
155	xgb	5	0.478068	0
156	rf	1	0.478443	-0.00632813
156	rf	2	0.484233	0.0339245
156	rf	3	0.484233	0.0132355
156	rf	4	0.480675	0.0074818
156	rf	5	0.479646	-0.00614171
156	xgb	1	0.489183	0.0643563
156	xgb	2	0.478565	-0.0108679
156	xgb	3	0.48972	0.0379314
156	xgb	4	0.476001	-0.0148236
156	xgb	5	0.479646	-0.00614171
157	rf	1	0.478565	-0.00889822
157	rf	2	0.486566	0.0213709
157	rf	3	0.490444	0.0564924
157	rf	4	0.481995	0.0678656
157	rf	5	0.491727	0.058108
157	xgb	1	0.478322	-0.0125896
157	xgb	2	0.486225	0.0163323
157	xgb	3	0.47905	-0.0123623
157	xgb	4	0.476614	-0.00931744
157	xgb	5	0.492102	0.0819674
158	rf	1	0.477591	-0.00910942
158	rf	2	0.478686	-0.00887159
158	rf	3	0.480381	-0.00849273
158	rf	4	0.476491	-0.0160181
158	rf	5	0.478433	-0.00892897
158	xgb	1	0.477713	-0.0064399
158	xgb	2	0.484082	0.0262481
158	xgb	3	0.48622	0.028241
158	xgb	4	0.476736	-0.0130729
158	xgb	5	0.478433	-0.00892897
159	rf	1	0.477347	-0.0111913
159	rf	2	0.478686	-0.00629059
159	rf	3	0.475264	0
159	rf	4	0.479656	-0.0135672
159	rf	5	0.480974	-0.00835843
159	xgb	1	0.477469	-0.0091356
159	xgb	2	0.478565	-0.00889822
159	xgb	3	0.475141	-0.00682152
159	xgb	4	0.485449	0.0177511
159	xgb	5	0.480974	-0.00835843
160	rf	1	0.483182	0.0446951
160	rf	2	0.481104	-0.00590624
160	rf	3	0.480019	-0.0104709
160	rf	4	0.483033	0.0199118
160	rf	5	0.475129	-0.0117641
160	xgb	1	0.477713	-0.0090832
160	xgb	2	0.480863	-0.0102345
160	xgb	3	0.480139	-0.00854756
160	xgb	4	0.477469	-0.0156555
160	xgb	5	0.479356	0.00649892
161	rf	1	0.476246	-0.00665969
161	rf	2	0.483631	0.012734
161	rf	3	0.483781	0.0128582
161	rf	4	0.477957	-0.0110304
161	rf	5	0.486521	0.0484107
161	xgb	1	0.475878	-0.0133283
161	xgb	2	0.478443	-0.0125519
161	xgb	3	0.4782	-0.0165658
161	xgb	4	0.483182	0.020037
161	xgb	5	0.492291	0.0684938
162	rf	1	0.478929	-0.0124004
162	rf	2	0.482143	0.0680543
162	rf	3	0.484535	0.0461409
162	rf	4	0.499589	0.0914191
162	rf	5	0.483921	0.0129761
162	xgb	1	0.484687	0.0267975
162	xgb	2	0.481995	0.0434866
162	xgb	3	0.478929	-0.00625289
162	xgb	4	0.484082	0.0456482
162	xgb	5	0.478433	-0.0152943
163	rf	1	0.479656	-0.00613885
163	rf	2	0.485143	0.0348168
163	rf	3	0.48229	0.0437824
163	rf	4	0.486065	0.0280919
163	rf	5	0.480663	0.0233473
163	xgb	1	0.485603	0.0728194
163	xgb	2	0.496415	0.0919688
163	xgb	3	0.482438	0.0684359
163	xgb	4	0.491923	0.0583519
163	xgb	5	0.485537	0.0507699
164	rf	1	0.476124	-0.0132557
164	rf	2	0.479535	0
164	rf	3	0.479898	-0.0134806
164	rf	4	0.480238	0.0176702
164	rf	5	0.486833	0.0746965
164	xgb	1	0.476246	-0.0114772
164	xgb	2	0.479535	0
164	xgb	3	0.480019	-0.0120547
164	xgb	4	0.480529	0.0305788
164	xgb	5	0.480492	-0.00846916
165	rf	1	0.497061	0.0929381
165	rf	2	0.476981	0
165	rf	3	0.4899	0.0381292
165	rf	4	0.491144	0.0668435
165	rf	5	0.485593	0.035274
165	xgb	1	0.485449	0.0275062
165	xgb	2	0.476736	-0.0092916
165	xgb	3	0.484687	0.0213339
165	xgb	4	0.481113	0.0141626
165	xgb	5	0.485593	0.035274
166	rf	1	0.476246	-0.00939467
166	rf	2	0.485143	0.0348168
166	rf	3	0.478808	0
166	rf	4	0.478929	-0.0107696
166	rf	5	0.484525	0.0461378
166	xgb	1	0.475755	-0.0162866
166	xgb	2	0.479414	-0.00871061
166	xgb	3	0.478565	-0.00889822
166	xgb	4	0.48972	0.0426835
166	xgb	5	0.490071	0.078973
167	rf	1	0.482587	0.0323838
167	rf	2	0.48591	0.073277
167	rf	3	0.493714	0.0455447
167	rf	4	0.488828	0.0369626
167	rf	5	0.488113	0.0536937
167	xgb	1	0.492711	0.076684
167	xgb	2	0.480019	0
167	xgb	3	0.483631	0.012734
167	xgb	4	0.484082	0.0337795
167	xgb	5	0.482873	0.0251875
168	rf	1	0.485756	0.0277969
168	rf	2	0.484991	0.0466449
168	rf	3	0.483331	0.025582
168	rf	4	0.482587	0.0249373
168	rf	5	0.477336	-0.00916601
168	xgb	1	0.491364	0.0503676
168	xgb	2	0.495778	0.0808637
168	xgb	3	0.483182	0.020037
168	xgb	4	0.48229	0.0150912
168	xgb	5	0.477336	-0.00916601
169	rf	1	0.483033	0.00932872
169	rf	2	0.479535	-0.00868358
169	rf	3	0.482587	0.0686288
169	rf	4	0.478322	-0.00634685
169	rf	5	0.489173	0.0333114
169	xgb	1	0.483481	0.0202898
169	xgb	2	0.479172	-0.0137392
169	xgb	3	0.482587	0.0686288
169	xgb	4	0.478078	-0.010998
169	xgb	5	0.489352	0.0375327
170	rf	1	0.484384	0.0265209
170	rf	2	0.477713	-0.0064399
170	rf	3	0.480675	0.0180081
170	rf	4	0.484687	0.0343658
170	rf	5	0.480372	-0.0103749
170	xgb	1	0.484535	0.0342177
170	xgb	2	0.482735	0.0250646
170	xgb	3	0.485379	0.0380349
170	xgb	4	0.478808	-0.0124384
170	xgb	5	0.480372	-0.0103749
171	rf	1	0.485756	0.0354341
171	rf	2	0.484991	0.027078
171	rf	3	0.476614	-0.017208
171	rf	4	0.477469	-0.0143299
171	rf	5	0.482428	0.0117584
171	xgb	1	0.479898	-0.00860215
171	xgb	2	0.484687	0.0170854
171	xgb	3	0.481848	0.0112979
171	xgb	4	0.483033	0.0253216
171	xgb	5	0.482428	0.0117584
172	rf	1	0.476858	-0.0145369
172	rf	2	0.478322	-0.0153335
172	rf	3	0.485143	0.0348168
172	rf	4	0.483931	0.0206749
172	rf	5	0.478068	-0.00638716
172	xgb	1	0.476981	-0.0129993
172	xgb	2	0.484233	0.026384
172	xgb	3	0.484687	0.0170854
172	xgb	4	0.484384	0.0459754
172	xgb	5	0.477946	-0.00903483
173	rf	1	0.483781	0.0334926
173	rf	2	0.4899	0.0652822
173	rf	3	0.491178	0.0669725
173	rf	4	0.483631	0.012734
173	rf	5	0.47599	-0.017459
173	xgb	1	0.483931	0.0454864
173	xgb	2	0.494735	0.064876
173	xgb	3	0.49599	0.0609169
173	xgb	4	0.4782	-0.0153798
173	xgb	5	0.476358	-0.0131889
174	rf	1	0.490262	0.101127
174	rf	2	0.484384	0.0459754
174	rf	3	0.487629	0.0296356
174	rf	4	0.487774	0.0625842
174	rf	5	0.480372	0.0177759
174	xgb	1	0.495359	0.0904038
174	xgb	2	0.490081	0.100822
174	xgb	3	0.487787	0.0375785
174	xgb	4	0.477225	-0.0112233
174	xgb	5	0.475498	-0.0134431
175	rf	1	0.478686	-0.00629059
175	rf	2	0.480983	-0.0102004
175	rf	3	0.475633	-0.011634
175	rf	4	0.488299	0.0539048
175	rf	5	0.484374	0.0340664
175	xgb	1	0.478565	-0.00889822
175	xgb	2	0.480742	-0.0131745
175	xgb	3	0.475633	-0.011634
175	xgb	4	0.49311	0.0628325
175	xgb	5	0.478919	-0.00625581
176	rf	1	0.484233	0.026384
176	rf	2	0.479293	-0.00619605
176	rf	3	0.474771	-0.0152271
176	rf	4	0.477835	-0.00642136
176	rf	5	0.481095	-0.0101709
176	xgb	1	0.478808	-0.00884489
176	xgb	2	0.479414	0
176	xgb	3	0.479657	0.0172283
176	xgb	4	0.477957	0
176	xgb	5	0.481215	-0.00830267
177	rf	1	0.483631	0.0204173
177	rf	2	0.478929	-0.00625289
177	rf	3	0.485143	0.0272197
177	rf	4	0.482884	0.00445729
177	rf	5	0.481984	0.031847
177	xgb	1	0.478565	-0.00630938
177	xgb	2	0.484082	0.020805
177	xgb	3	0.490627	0.0494875
177	xgb	4	0.477835	-0.0167155
177	xgb	5	0.481395	0.0109462
178	rf	1	0.482143	0.0191767
178	rf	2	0.483781	0.0702262
178	rf	3	0.478443	-0.0109005
178	rf	4	0.483931	0.0336356
178	rf	5	0.479283	-0.0149668
178	xgb	1	0.476981	-0.0129993
178	xgb	2	0.478078	-0.00900424
178	xgb	3	0.478565	-0.00889822
178	xgb	4	0.478322	-0.0109331
178	xgb	5	0.479525	-0.0122149
179	rf	1	0.483481	0.0202898
179	rf	2	0.483033	0.0692164
179	rf	3	0.4782	-0.0140788
179	rf	4	0.480019	-0.0134372
179	rf	5	0.482576	0.0323795
179	xgb	1	0.478078	-0.0126648
179	xgb	2	0.477225	-0.0129255
179	xgb	3	0.483931	0.0261131
179	xgb	4	0.480501	-0.00600392
179	xgb	5	0.477581	0
180	rf	1	0.479172	-0.0137392
180	rf	2	0.486375	0.0360705
180	rf	3	0.484082	0.0262481
180	rf	4	0.477713	-0.0090832
180	rf	5	0.495361	0.116203
180	xgb	1	0.484991	0.0216037
180	xgb	2	0.492679	0.10532
180	xgb	3	0.483631	0.012734
180	xgb	4	0.477835	-0.00642136
180	xgb	5	0.480663	0.030698
181	rf	1	0.479293	-0.0122859
181	rf	2	0.479414	-0.0106376
181	rf	3	0.477347	-0.00916172
181	rf	4	0.476246	-0.0114772
181	rf	5	0.484829	0.0269322
181	xgb	1	0.479535	-0.00868358
181	xgb	2	0.485143	0.0272197
181	xgb	3	0.477103	-0.0129624
181	xgb	4	0.475878	-0.0162421
181	xgb	5	0.479404	-0.0061799
182	rf	1	0.476369	-0.0114456
182	rf	2	0.479293	-0.0106707
182	rf	3	0.479172	-0.0137392
182	rf	4	0.484233	0.0708512
182	rf	5	0.494314	0.0888939
182	xgb	1	0.476369	-0.0114456
182	xgb	2	0.479172	-0.0123242
182	xgb	3	0.479172	-0.0137392
182	xgb	4	0.484233	0.0708512
182	xgb	5	0.477946	-0.0127082
183	rf	1	0.48653	0.074216
183	rf	2	0.479656	0
183	rf	3	0.488651	0.0636797
183	rf	4	0.480529	0.0660516
183	rf	5	0.484223	0.0166898
183	xgb	1	0.486375	0.0482303
183	xgb	2	0.479535	-0.00615795
183	xgb	3	0.493916	0.088312
183	xgb	4	0.475387	-0.00957332
183	xgb	5	0.478798	-0.0124442
184	rf	1	0.479656	-0.0105711
184	rf	2	0.486375	0.022865
184	rf	3	0.476001	-0.0161974
184	rf	4	0.477347	-0.0111913
184	rf	5	0.477703	-0.00908745
184	xgb	1	0.484991	0.0138801
184	xgb	2	0.48591	0.0117518
184	xgb	3	0.476124	-0.0147829
184	xgb	4	0.477591	-0.0064584
184	xgb	5	0.477703	-0.00908745
185	rf	1	0.483481	0.0257134
185	rf	2	0.483033	0.0156937
185	rf	3	0.484535	0.0342177
185	rf	4	0.483331	0.0159397
185	rf	5	0.500278	0.111028
185	xgb	1	0.483631	0.0333507
185	xgb	2	0.483331	0.025582
185	xgb	3	0.484535	0.0342177
185	xgb	4	0.494529	0.0891949
185	xgb	5	0.483621	0.0161822
186	rf	1	0.478443	0
186	rf	2	0.476981	-0.0129993
186	rf	3	0.4782	-0.00897781
186	rf	4	0.485143	0.0174822
186	rf	5	0.478798	-0.00627468
186	xgb	1	0.4782	-0.00897781
186	xgb	2	0.477103	-0.0112552
186	xgb	3	0.488651	0.0471966
186	xgb	4	0.485449	0.0275062
186	xgb	5	0.478555	-0.0108729
187	rf	1	0.485603	0.0221544
187	rf	2	0.485603	0.027651
187	rf	3	0.4782	-0.0140788
187	rf	4	0.477713	-0.0142465
187	rf	5	0.4852	0.0595126
187	xgb	1	0.486065	0.047868
187	xgb	2	0.491178	0.0501451
187	xgb	3	0.489541	0.0648158
187	xgb	4	0.477713	-0.0142465
187	xgb	5	0.490174	0.0960265
188	rf	1	0.488475	0.0541119
188	rf	2	0.479172	-0.0107037
188	rf	3	0.484233	0.0708512
188	rf	4	0.477103	-0.00921382
188	rf	5	0.484677	0.0213281
188	xgb	1	0.483481	0.0450082
188	xgb	2	0.479172	-0.0107037
188	xgb	3	0.484233	0.0708512
188	xgb	4	0.476736	-0.0145781
188	xgb	5	0.484677	0.0213281
189	rf	1	0.479172	-0.0107037
189	rf	2	0.484535	0.0461409
189	rf	3	0.476858	-0.0130361
189	rf	4	0.480383	-0.00132855
189	rf	5	0.480372	-0.00602613
189	xgb	1	0.479172	-0.0107037
189	xgb	2	0.484687	0.0714913
189	xgb	3	0.476369	-0.0184524
189	xgb	4	0.479947	-0.00630737
189	xgb	5	0.480251	-0.00852414
190	rf	1	0.480019	-0.0146753
190	rf	2	0.483331	0.0330697
190	rf	3	0.485143	0.0272197
190	rf	4	0.47551	-0.00954793
190	rf	5	0.489531	0.0648115
190	xgb	1	0.479898	-0.0158547
190	xgb	2	0.483331	0.0330697
190	xgb	3	0.485296	0.0349694
190	xgb	4	0.475387	-0.0116964
190	xgb	5	0.484072	0.0337753
191	rf	1	0.483481	0.00494386
191	rf	2	0.488299	0.0363969
191	rf	3	0.50353	0.0945659
191	rf	4	0.490627	0.0389345
191	rf	5	0.482576	0.0686274
191	xgb	1	0.493916	0.042489
191	xgb	2	0.483033	0.0122443
191	xgb	3	0.503781	0.101176
191	xgb	4	0.491178	0.0574076
191	xgb	5	0.48228	0.0321115
192	rf	1	0.477591	-0.0111271
192	rf	2	0.482438	0.0439319
192	rf	3	0.487949	0.0464068
192	rf	4	0.48622	0.0120239
192	rf	5	0.478555	-0.0108729
192	xgb	1	0.477713	-0.0090832
192	xgb	2	0.477225	-0.0065137
192	xgb	3	0.482143	0.00609251
192	xgb	4	0.4923	0.040835
192	xgb	5	0.478555	-0.0108729
193	rf	1	0.486566	0.0741425
193	rf	2	0.496415	0.0919688
193	rf	3	0.500759	0.12481
193	rf	4	0.478686	-0.0151941
193	rf	5	0.478068	-0.0141274
193	xgb	1	0.4817	0.0674923
193	xgb	2	0.50196	0.113644
193	xgb	3	0.494942	0.079703
193	xgb	4	0.478808	-0.0138672
193	xgb	5	0.478312	-0.0109382
194	rf	1	0.4817	0.0315904
194	rf	2	0.479898	-0.0120935
194	rf	3	0.478808	-0.0138672
194	rf	4	0.476491	-0.0131462
194	rf	5	0.479283	-0.0106756
194	xgb	1	0.481995	0.0678656
194	xgb	2	0.479656	-0.0148181
194	xgb	3	0.478929	-0.0124004
194	xgb	4	0.481848	0.0317205
194	xgb	5	0.479283	-0.0106756
195	rf	1	0.484384	0.0104419
195	rf	2	0.478322	-0.0125896
195	rf	3	0.480139	-0.0133937
195	rf	4	0.481113	0.0141626
195	rf	5	0.48759	0.0755154
195	xgb	1	0.484687	0.0170854
195	xgb	2	0.4782	-0.0140788
195	xgb	3	0.48026	-0.011977
195	xgb	4	0.476246	-0.0132192
195	xgb	5	0.476848	-0.0130422
196	rf	1	0.479535	-0.0106044
196	rf	2	0.481464	-0.0100632
196	rf	3	0.478686	0
196	rf	4	0.478072	0.0160602
196	rf	5	0.478433	-0.0109056
196	xgb	1	0.485449	0.0351231
196	xgb	2	0.488105	0.0503348
196	xgb	3	0.484233	0.0708512
196	xgb	4	0.473412	-0.0156633
196	xgb	5	0.484072	0.0337753
197	rf	1	0.477835	0
197	rf	2	0.484082	0.0262481
197	rf	3	0.478565	0
197	rf	4	0.483331	0.025582
197	rf	5	0.485134	0.0348127
197	xgb	1	0.477835	0
197	xgb	2	0.484384	0.0459754
197	xgb	3	0.478322	-0.00895133
197	xgb	4	0.488828	0.0639035
197	xgb	5	0.479404	-0.00871467
198	rf	1	0.478565	-0.00889822
198	rf	2	0.480139	-0.00854756
198	rf	3	0.478929	-0.0192695
198	rf	4	0.483182	0.0446951
198	rf	5	0.480517	0.0232304
198	xgb	1	0.483931	0.0261131
198	xgb	2	0.48026	-0.00604269
198	xgb	3	0.490444	0.0311692
198	xgb	4	0.488651	0.0984735
198	xgb	5	0.475621	-0.0116395
199	rf	1	0.483631	0.0451664
199	rf	2	0.476246	-0.00665969
199	rf	3	0.490994	0.0571762
199	rf	4	0.480983	-0.0117416
199	rf	5	0.48228	0.0437792
199	xgb	1	0.488828	0.0639035
199	xgb	2	0.48126	0.0427645
199	xgb	3	0.479414	-0.0122476
199	xgb	4	0.480742	-0.0143869
[truncated: 3,001 more rows]

## Sheet: permutation3
perm_id	model	fold	macro_f1	mcc
0	rf	1	0.476981	-0.0144957
0	rf	2	0.484543	0.032562
0	rf	3	0.478443	-0.0089248
0	rf	4	0.485296	0.0141437
0	rf	5	0.480613	-0.0103072
0	xgb	1	0.477103	-0.0129624
0	xgb	2	0.48388	0.0187973
0	xgb	3	0.4782	-0.0126272
0	xgb	4	0.496845	0.0676054
0	xgb	5	0.480734	-0.00841392
1	rf	1	0.495586	0.0558659
1	rf	2	0.484082	0.0456482
1	rf	3	0.493448	0.0529347
1	rf	4	0.483331	0.025582
1	rf	5	0.4929	0.100051
1	xgb	1	0.486566	0.034589
1	xgb	2	0.489005	0.0475998
1	xgb	3	0.487155	0.0192982
1	xgb	4	0.49412	0.0886041
1	xgb	5	0.482725	0.0688218
2	rf	1	0.482438	-0.00559428
2	rf	2	0.51266	0.118985
2	rf	3	0.485756	0.0180236
2	rf	4	0.480967	0.0235885
2	rf	5	0.494726	0.0545804
2	xgb	1	0.49311	0.0334088
2	xgb	2	0.517212	0.127257
2	xgb	3	0.502695	0.0826145
2	xgb	4	0.485717	0.0439808
2	xgb	5	0.494932	0.0595962
3	rf	1	0.496232	0.0603012
3	rf	2	0.498672	0.0831746
3	rf	3	0.489005	0.0418866
3	rf	4	0.48591	0.0355914
3	rf	5	0.48228	0.000168857
3	xgb	1	0.486055	0.0184095
3	xgb	2	0.499128	0.0990872
3	xgb	3	0.489005	0.0418866
3	xgb	4	0.479898	-0.0105044
3	xgb	5	0.496876	0.0456239
4	rf	1	0.478565	-0.00889822
4	rf	2	0.489541	0.0424822
4	rf	3	0.487155	0.0368947
4	rf	4	0.480092	0.0302122
4	rf	5	0.477824	-0.0155253
4	xgb	1	0.489183	0.0478036
4	xgb	2	0.48972	0.0484236
4	xgb	3	0.486686	0.0188643
4	xgb	4	0.475387	-0.00678577
4	xgb	5	0.48228	-0.00148316
5	rf	1	0.476981	-0.0158375
5	rf	2	0.478929	-0.00625289
5	rf	3	0.478565	-0.0152407
5	rf	4	0.490081	0.0430905
5	rf	5	0.482428	0.0194127
5	xgb	1	0.482587	0.0249373
5	xgb	2	0.478565	-0.0125142
5	xgb	3	0.484687	0.0343658
5	xgb	4	0.484384	0.0133628
5	xgb	5	0.482576	0.0249321
6	rf	1	0.482438	0.0194188
6	rf	2	0.485143	0.0468155
6	rf	3	0.486566	0.034589
6	rf	4	0.49412	0.0538439
6	rf	5	0.479646	-0.00866053
6	xgb	1	0.488123	0.0762296
6	xgb	2	0.479293	-0.00873758
6	xgb	3	0.477103	-0.00653206
6	xgb	4	0.500054	0.0920744
6	xgb	5	0.485593	0.0473325
7	rf	1	0.49081	0.0569465
7	rf	2	0.478565	-0.0108679
7	rf	3	0.477835	0
7	rf	4	0.482884	0.0690191
7	rf	5	0.478433	-0.0152943
7	xgb	1	0.484991	0.0216037
7	xgb	2	0.4782	-0.0153798
7	xgb	3	0.477713	-0.0064399
7	xgb	4	0.482438	0.0248109
7	xgb	5	0.478312	-0.0165234
8	rf	1	0.477591	-0.0156098
8	rf	2	0.481848	0.0243129
8	rf	3	0.480742	0
8	rf	4	0.483781	0.0163145
8	rf	5	0.482873	0.0155651
8	xgb	1	0.488651	0.0543206
8	xgb	2	0.481848	0.0243129
8	xgb	3	0.480501	-0.00846522
8	xgb	4	0.478443	-0.0125519
8	xgb	5	0.482725	0.0119963
9	rf	1	0.476369	-0.020523
9	rf	2	0.481995	0.00174959
9	rf	3	0.491736	0.0508179
9	rf	4	0.477835	0
9	rf	5	0.484525	0.0266537
9	xgb	1	0.476736	-0.0171592
9	xgb	2	0.4876	0.0316619
9	xgb	3	0.497716	0.0836121
9	xgb	4	0.477835	0
9	xgb	5	0.484374	0.0210619
10	rf	1	0.486999	0.0191525
10	rf	2	0.482143	0.043634
10	rf	3	0.477957	-0.0141628
10	rf	4	0.4782	-0.00897781
10	rf	5	0.482576	0.0249321
10	xgb	1	0.48747	0.0372337
10	xgb	2	0.476614	-0.0131096
10	xgb	3	0.477835	-0.0155181
10	xgb	4	0.4782	-0.00897781
10	xgb	5	0.477459	-0.00913987
11	rf	1	0.477957	-0.0110304
11	rf	2	0.478929	-0.0107696
11	rf	3	0.478322	-0.00634685
11	rf	4	0.482735	0.0196638
11	rf	5	0.478919	-0.0107746
11	xgb	1	0.483331	0.025582
11	xgb	2	0.484687	0.0343658
11	xgb	3	0.483781	0.0453258
11	xgb	4	0.482587	0.0153301
11	xgb	5	0.478919	-0.0107746
12	rf	1	0.484384	0.0133628
12	rf	2	0.477957	-0.00640279
12	rf	3	0.480019	0
12	rf	4	0.475878	-0.00671391
12	rf	5	0.478919	-0.0151078
12	xgb	1	0.479172	-0.0107037
12	xgb	2	0.477469	-0.0143299
12	xgb	3	0.479656	-0.0105711
12	xgb	4	0.485379	0.0505906
12	xgb	5	0.484677	0.017079
13	rf	1	0.501476	0.0870169
13	rf	2	0.486065	0.0183
13	rf	3	0.477957	-0.0110304
13	rf	4	0.485717	0.03838
13	rf	5	0.48228	0.00872654
13	xgb	1	0.500997	0.0750349
13	xgb	2	0.503695	0.0973277
13	xgb	3	0.488123	0.0362108
13	xgb	4	0.480821	0.0139368
13	xgb	5	0.48759	0.0356524
14	rf	1	0.480092	0.0302122
14	rf	2	0.494033	0.0611123
14	rf	3	0.478686	0
14	rf	4	0.489005	0.0475998
14	rf	5	0.483771	0.0334884
14	xgb	1	0.484876	0.0591311
14	xgb	2	0.494033	0.0611123
14	xgb	3	0.483931	0.0336356
14	xgb	4	0.489541	0.0782042
14	xgb	5	0.483771	0.0334884
15	rf	1	0.483331	0.0095711
15	rf	2	0.485143	0.0348168
15	rf	3	0.491736	0.0508179
15	rf	4	0.475633	-0.0134007
15	rf	5	0.482725	0.0119963
15	xgb	1	0.482587	-0.00123034
15	xgb	2	0.485296	0.0469875
15	xgb	3	0.486065	0.0280919
15	xgb	4	0.480529	0.0178948
15	xgb	5	0.497761	0.0662645
16	rf	1	0.478686	-0.0108352
16	rf	2	0.481848	0.0243129
16	rf	3	0.484535	0.0712763
16	rf	4	0.486686	0.0231565
16	rf	5	0.491716	0.067563
16	xgb	1	0.478565	-0.0125142
16	xgb	2	0.490759	0.0421868
16	xgb	3	0.484082	0.0262481
16	xgb	4	0.49838	0.0696461
16	xgb	5	0.476358	-0.0160706
17	rf	1	0.497107	0.0810839
17	rf	2	0.501236	0.102188
17	rf	3	0.479293	-0.00619605
17	rf	4	0.481848	0.0189375
17	rf	5	0.50195	0.103265
17	xgb	1	0.4876	0.0623698
17	xgb	2	0.490081	0.0488444
17	xgb	3	0.484839	0.034515
17	xgb	4	0.48229	0.0437824
17	xgb	5	0.49598	0.0664823
18	rf	1	0.481464	-0.0100632
18	rf	2	0.481995	0.0318514
18	rf	3	0.476614	-0.017208
18	rf	4	0.476614	-0.0159731
18	rf	5	0.479162	-0.0107087
18	xgb	1	0.481104	-0.0142411
18	xgb	2	0.487254	0.0750535
18	xgb	3	0.477103	-0.0112552
18	xgb	4	0.482143	0.0245603
18	xgb	5	0.478798	-0.0151546
19	rf	1	0.480821	0.0181219
19	rf	2	0.483033	0.0156937
19	rf	3	0.483781	0.0205457
19	rf	4	0.500997	0.0750349
19	rf	5	0.49598	0.0561181
19	xgb	1	0.480675	0.0138248
19	xgb	2	0.493512	0.0633325
19	xgb	3	0.488828	0.0369626
19	xgb	4	0.490994	0.0667253
19	xgb	5	0.490801	0.0439159
20	rf	1	0.49311	0.0693216
20	rf	2	0.501321	0.0915589
20	rf	3	0.497278	0.126578
20	rf	4	0.484233	0.0339245
20	rf	5	0.490435	0.0794979
20	xgb	1	0.497995	0.0822659
20	xgb	2	0.506146	0.107485
20	xgb	3	0.50196	0.0947983
20	xgb	4	0.489362	0.0480088
20	xgb	5	0.484374	0.0210619
21	rf	1	0.476858	-0.0158828
21	rf	2	0.483781	0.0453258
21	rf	3	0.479293	-0.0106707
21	rf	4	0.488299	0.0632367
21	rf	5	0.489531	0.0271174
21	xgb	1	0.491532	0.0430509
21	xgb	2	0.483033	0.0122443
21	xgb	3	0.479535	-0.00615795
21	xgb	4	0.483182	0.0446951
21	xgb	5	0.494726	0.0434299
22	rf	1	0.476124	-0.0132557
22	rf	2	0.484535	0.0461409
22	rf	3	0.476124	-0.00942033
22	rf	4	0.477835	-0.018849
22	rf	5	0.481816	-0.0114679
22	xgb	1	0.476124	-0.0132557
22	xgb	2	0.47905	0
22	xgb	3	0.476369	0
22	xgb	4	0.477591	-0.0208477
22	xgb	5	0.481816	-0.0114679
23	rf	1	0.476246	-0.00665969
23	rf	2	0.47905	-0.00879135
23	rf	3	0.482735	0.0250646
23	rf	4	0.477469	-0.0111592
23	rf	5	0.481576	-0.0100333
23	xgb	1	0.476001	-0.0115401
23	xgb	2	0.47905	-0.00879135
23	xgb	3	0.476981	-0.0170613
23	xgb	4	0.477469	-0.0111592
23	xgb	5	0.487779	0.0242063
24	rf	1	0.493916	0.101593
24	rf	2	0.495568	0.072537
24	rf	3	0.485143	0.0348168
24	rf	4	0.486396	0.0517177
24	rf	5	0.501708	0.126399
24	xgb	1	0.483033	0.0253216
24	xgb	2	0.484535	0.0212003
24	xgb	3	0.47905	-0.0137819
24	xgb	4	0.486738	0.0743679
24	xgb	5	0.49598	0.091331
25	rf	1	0.503695	0.0901422
25	rf	2	0.483481	0.0332097
25	rf	3	0.478686	-0.0174446
25	rf	4	0.484687	0.0267975
25	rf	5	0.478923	0.00909374
25	xgb	1	0.504204	0.106681
25	xgb	2	0.483781	0.0702262
25	xgb	3	0.478808	-0.0163143
25	xgb	4	0.484839	0.034515
25	xgb	5	0.488114	0.0515613
26	rf	1	0.485296	0.0273624
26	rf	2	0.475633	-0.0163311
26	rf	3	0.483481	0.0202898
26	rf	4	0.482143	0.0191767
26	rf	5	0.480734	-0.00841392
26	xgb	1	0.479535	-0.0106044
26	xgb	2	0.485211	0.0292627
26	xgb	3	0.489005	0.0547423
26	xgb	4	0.481995	0.0148551
26	xgb	5	0.480613	-0.0103072
27	rf	1	0.498446	0.0671205
27	rf	2	0.484082	0.0337795
27	rf	3	0.488828	0.0639035
27	rf	4	0.483931	0.0206749
27	rf	5	0.482725	0.00233487
27	xgb	1	0.499358	0.0910951
27	xgb	2	0.48972	0.0784596
27	xgb	3	0.49291	0.0482758
27	xgb	4	0.478686	-0.00887159
27	xgb	5	0.488288	0.0288985
28	rf	1	0.49291	0.0446169
28	rf	2	0.491549	0.0505919
28	rf	3	0.4782	-0.00897781
28	rf	4	0.476369	-0.0147012
28	rf	5	0.478798	-0.00884902
28	xgb	1	0.493512	0.0578427
28	xgb	2	0.485603	0.0178869
28	xgb	3	0.477835	-0.0142047
28	xgb	4	0.476491	-0.0131462
28	xgb	5	0.489891	0.065278
29	rf	1	0.488123	0.053699
29	rf	2	0.479656	-0.00613885
29	rf	3	0.483033	0.0445403
29	rf	4	0.484687	0.0106974
29	rf	5	0.482725	0.0250594
29	xgb	1	0.488299	0.0632367
29	xgb	2	0.479293	-0.0122859
29	xgb	3	0.49311	0.0772151
29	xgb	4	0.485296	0.0273624
29	xgb	5	0.482873	0.0326511
30	rf	1	0.483331	0.025582
30	rf	2	0.477103	-0.00653206
30	rf	3	0.47551	-0.0134368
30	rf	4	0.4923	0.0684979
30	rf	5	0.492862	0.0595706
30	xgb	1	0.483481	0.0332097
30	xgb	2	0.477103	-0.00653206
30	xgb	3	0.475633	-0.011634
30	xgb	4	0.48653	0.0484136
30	xgb	5	0.49248	0.0458813
31	rf	1	0.492513	0.0764213
31	rf	2	0.477469	-0.0168642
31	rf	3	0.480501	-0.0184646
31	rf	4	0.491532	0.0507906
31	rf	5	0.483471	0.0257083
31	xgb	1	0.48229	0.0246852
31	xgb	2	0.477591	-0.0156098
31	xgb	3	0.481224	-0.0116623
31	xgb	4	0.491727	0.0557011
31	xgb	5	0.488995	0.0641247
32	rf	1	0.486065	0.0280919
32	rf	2	0.478808	-0.00884489
32	rf	3	0.478686	-0.00887159
32	rf	4	0.484709	0.0327255
32	rf	5	0.488995	0.0371465
32	xgb	1	0.48622	0.0359095
32	xgb	2	0.48972	0.0556044
32	xgb	3	0.484233	0.0339245
32	xgb	4	0.489429	0.0530352
32	xgb	5	0.483921	0.0206691
33	rf	1	0.482143	0.00609251
33	rf	2	0.486566	0.0741425
33	rf	3	0.490262	0.0562679
33	rf	4	0.484991	0.0346654
33	rf	5	0.484829	0.0172104
33	xgb	1	0.482735	0.0196638
33	xgb	2	0.485717	0.0337267
33	xgb	3	0.47905	-0.0107367
33	xgb	4	0.484839	0.0269372
33	xgb	5	0.496406	0.081753
34	rf	1	0.497995	0.0974531
34	rf	2	0.497061	0.0826739
34	rf	3	0.483033	0.0327925
34	rf	4	0.492679	0.051975
34	rf	5	0.490556	0.0661258
34	xgb	1	0.477469	-0.0091356
34	xgb	2	0.490994	0.0441341
34	xgb	3	0.477347	-0.0143714
34	xgb	4	0.508268	0.0782625
34	xgb	5	0.485705	0.0439745
35	rf	1	0.483631	-0.000362073
35	rf	2	0.483033	0.00680424
35	rf	3	0.483331	0.0159397
35	rf	4	0.487081	0.0398039
35	rf	5	0.48971	0.0650438
35	xgb	1	0.500288	0.0653395
35	xgb	2	0.488475	0.0325706
35	xgb	3	0.478078	-0.0126648
35	xgb	4	0.481848	0.0112979
35	xgb	5	0.48971	0.0650438
36	rf	1	0.4876	0.0403569
36	rf	2	0.488651	0.0327558
36	rf	3	0.477469	-0.0091356
36	rf	4	0.490444	0.0435034
36	rf	5	0.489531	0.0424757
36	xgb	1	0.482884	0.0326554
36	xgb	2	0.488651	0.0327558
36	xgb	3	0.482884	0.0443866
36	xgb	4	0.490444	0.0435034
36	xgb	5	0.483621	0.0072836
37	rf	1	0.485296	0.0218771
37	rf	2	0.47905	-0.0172819
37	rf	3	0.483481	0.0202898
37	rf	4	0.4817	0.0315904
37	rf	5	0.482725	0.0250594
37	xgb	1	0.490994	0.0499242
37	xgb	2	0.485296	0.0218771
37	xgb	3	0.483631	0.0258458
37	xgb	4	0.481553	0.0240685
37	xgb	5	0.487938	0.0534894
38	rf	1	0.50641	0.107852
38	rf	2	0.49081	0.049705
38	rf	3	0.48653	0.0362327
38	rf	4	0.484839	0.0464756
38	rf	5	0.504328	0.126671
38	xgb	1	0.497327	0.0965007
38	xgb	2	0.485296	0.0273624
38	xgb	3	0.48026	-0.011977
38	xgb	4	0.484384	0.0210677
38	xgb	5	0.499887	0.120911
39	rf	1	0.50584	0.119936
39	rf	2	0.489541	0.0782042
39	rf	3	0.482884	0.0251927
39	rf	4	0.478686	-0.00887159
39	rf	5	0.47819	-0.0126331
39	xgb	1	0.4899	0.0652822
39	xgb	2	0.484082	0.0456482
39	xgb	3	0.477591	-0.0111271
39	xgb	4	0.478443	-0.0125519
39	xgb	5	0.483471	0.0160573
40	rf	1	0.48229	0.00620956
40	rf	2	0.478443	-0.0125519
40	rf	3	0.476736	-0.0092916
40	rf	4	0.478322	-0.0153335
40	rf	5	0.479646	-0.0135735
40	xgb	1	0.477713	-0.0110949
40	xgb	2	0.483781	0.0163145
40	xgb	3	0.4817	0.0241903
40	xgb	4	0.483781	0.0128582
40	xgb	5	0.485287	0.0141368
41	rf	1	0.506674	0.108222
41	rf	2	0.492711	0.0480448
41	rf	3	0.498157	0.0842505
41	rf	4	0.485717	0.0337267
41	rf	5	0.503686	0.147581
41	xgb	1	0.500843	0.0723062
41	xgb	2	0.497772	0.0662729
41	xgb	3	0.4923	0.0588354
41	xgb	4	0.486055	0.0443409
41	xgb	5	0.497269	0.0829791
42	rf	1	0.476124	-0.0161527
42	rf	2	0.484384	0.00791705
42	rf	3	0.488828	0.0545307
42	rf	4	0.494735	0.0593464
42	rf	5	0.488464	0.0232731
42	xgb	1	0.496016	0.0796517
42	xgb	2	0.489183	0.0192916
42	xgb	3	0.49412	0.0785769
42	xgb	4	0.494735	0.0593464
42	xgb	5	0.483321	0.00481247
43	rf	1	0.485296	0.0218771
43	rf	2	0.483182	0.0254514
43	rf	3	0.476491	-0.0146602
43	rf	4	0.490627	0.0494875
43	rf	5	0.483172	0.0254462
43	xgb	1	0.485143	0.0174822
43	xgb	2	0.477469	-0.0156555
43	xgb	3	0.476858	-0.00926572
43	xgb	4	0.490444	0.0435034
43	xgb	5	0.488464	0.0541067
44	rf	1	0.485296	0.0112179
44	rf	2	0.476858	-0.0113189
44	rf	3	0.490627	0.0348786
44	rf	4	0.480821	0.0234703
44	rf	5	0.478919	-0.0107746
44	xgb	1	0.479535	-0.0160089
44	xgb	2	0.477103	-0.00653206
44	xgb	3	0.49599	0.0519388
44	xgb	4	0.485548	0.0438024
44	xgb	5	0.478919	-0.0107746
45	rf	1	0.477713	-0.015564
45	rf	2	0.496016	0.0737679
45	rf	3	0.484535	0.0105692
45	rf	4	0.485756	0.0277969
45	rf	5	0.493099	0.0772097
45	xgb	1	0.487949	0.0285468
45	xgb	2	0.491144	0.0550154
45	xgb	3	0.484991	0.0216037
45	xgb	4	0.491549	0.057876
45	xgb	5	0.503269	0.116056
46	rf	1	0.501236	0.0806248
46	rf	2	0.497772	0.0760271
46	rf	3	0.498446	0.0671205
46	rf	4	0.500288	0.100783
46	rf	5	0.488113	0.0465962
46	xgb	1	0.501717	0.0944485
46	xgb	2	0.487774	0.0405437
46	xgb	3	0.483631	0.0258458
46	xgb	4	0.478565	-0.0108679
46	xgb	5	0.4929	0.0571069
47	rf	1	0.504034	0.0848167
47	rf	2	0.491144	0.0844378
47	rf	3	0.4899	0.0652822
47	rf	4	0.503949	0.0700751
47	rf	5	0.491327	0.0428237
47	xgb	1	0.499821	0.0917455
47	xgb	2	0.485717	0.03838
47	xgb	3	0.505578	0.111014
47	xgb	4	0.504978	0.0919807
47	xgb	5	0.491716	0.0510081
48	rf	1	0.487774	0.0532919
48	rf	2	0.478443	-0.0109005
48	rf	3	0.485143	0.0217399
48	rf	4	0.488475	0.0469971
48	rf	5	0.478068	-0.0126707
48	xgb	1	0.49331	0.100663
48	xgb	2	0.478686	-0.00629059
48	xgb	3	0.479656	-0.0086565
48	xgb	4	0.483182	0.020037
48	xgb	5	0.488995	0.0547371
49	rf	1	0.487774	0.0283684
49	rf	2	0.483931	0.0164409
49	rf	3	0.491923	0.0404015
49	rf	4	0.491144	0.0746323
49	rf	5	0.488641	0.0471907
49	xgb	1	0.4876	0.0251307
49	xgb	2	0.483631	0.00981627
49	xgb	3	0.480501	-0.0103363
49	xgb	4	0.490759	0.0599717
49	xgb	5	0.483621	0.0333464
50	rf	1	0.493689	0.0445169
50	rf	2	0.48229	0.0246852
50	rf	3	0.507391	0.136193
50	rf	4	0.492513	0.0685602
50	rf	5	0.479283	-0.0106756
50	xgb	1	0.494735	0.0625361
50	xgb	2	0.481848	0.0112979
50	xgb	3	0.49423	0.0539269
50	xgb	4	0.482438	0.0248109
50	xgb	5	0.479162	-0.0123299
51	rf	1	0.482438	0.00632722
51	rf	2	0.484082	0.020805
51	rf	3	0.48972	0.0338939
51	rf	4	0.502047	0.087069
51	rf	5	0.489891	0.100519
51	xgb	1	0.482587	0.00897021
51	xgb	2	0.484233	0.026384
51	xgb	3	0.495568	0.0659431
51	xgb	4	0.49291	0.0769486
51	xgb	5	0.48971	0.0784563
52	rf	1	0.490627	0.0437121
52	rf	2	0.4817	0.0315904
52	rf	3	0.482735	0.00433727
52	rf	4	0.483481	0.0202898
52	rf	5	0.490253	0.0562628
52	xgb	1	0.484384	0.00569407
52	xgb	2	0.48126	0.0142764
52	xgb	3	0.488123	0.0287262
52	xgb	4	0.483331	0.0159397
52	xgb	5	0.484072	0.0101818
53	rf	1	0.478686	-0.0124763
53	rf	2	0.47905	-0.0123623
53	rf	3	0.483033	0.0445403
53	rf	4	0.483781	0.0205457
53	rf	5	0.483172	0.044692
53	xgb	1	0.478808	-0.0108024
53	xgb	2	0.490262	0.0490572
53	xgb	3	0.477713	-0.0064399
53	xgb	4	0.484082	0.0337795
53	xgb	5	0.482725	0.0196578
54	rf	1	0.481848	0.0189375
54	rf	2	0.477713	-0.0090832
54	rf	3	0.483931	0.0336356
54	rf	4	0.483033	0.0122443
54	rf	5	0.480734	-0.00841392
54	xgb	1	0.487081	0.0524942
54	xgb	2	0.477347	-0.0143714
54	xgb	3	0.478686	0
54	xgb	4	0.483331	0.020163
54	xgb	5	0.486833	0.0365571
55	rf	1	0.500523	0.0856974
55	rf	2	0.491178	0.0574076
55	rf	3	0.495359	0.044169
55	rf	4	0.482587	0.00421788
55	rf	5	0.484199	0.0322301
55	xgb	1	0.488828	0.0236439
55	xgb	2	0.491178	0.0574076
55	xgb	3	0.50584	0.075072
55	xgb	4	0.49331	0.0528756
55	xgb	5	0.475252	-0.00960319
56	rf	1	0.485548	0.0382069
56	rf	2	0.4782	-0.0153798
56	rf	3	0.478808	-0.00884489
56	rf	4	0.483033	0.00680424
56	rf	5	0.479888	-0.0105093
56	xgb	1	0.490376	0.0595166
56	xgb	2	0.478443	-0.0125519
56	xgb	3	0.478565	-0.0125142
56	xgb	4	0.488651	0.0367727
56	xgb	5	0.479888	-0.0105093
57	rf	1	0.477713	-0.0127769
57	rf	2	0.477591	-0.0111271
57	rf	3	0.479535	-0.0106044
57	rf	4	0.478808	-0.00884489
57	rf	5	0.477703	-0.0127829
57	xgb	1	0.477957	-0.00903061
57	xgb	2	0.477469	-0.0128513
57	xgb	3	0.479535	-0.0106044
57	xgb	4	0.478686	-0.0108352
57	xgb	5	0.482873	0.0155651
58	rf	1	0.474771	-0.0118514
58	rf	2	0.48026	-0.0167316
58	rf	3	0.481944	-0.00992464
58	rf	4	0.480383	0.0101717
58	rf	5	0.483172	0.0200311
58	xgb	1	0.474771	-0.0118514
58	xgb	2	0.480863	-0.0102345
58	xgb	3	0.487629	0.0107629
58	xgb	4	0.485379	0.0380349
58	xgb	5	0.482725	0.00908118
59	rf	1	0.485379	0.033389
59	rf	2	0.483182	0.0254514
59	rf	3	0.487629	0.0240575
59	rf	4	0.483631	0.0161888
59	rf	5	0.477336	-0.0157085
59	xgb	1	0.485886	0.0511487
59	xgb	2	0.477835	-0.0110627
59	xgb	3	0.487787	0.0297967
59	xgb	4	0.488828	0.0369626
59	xgb	5	0.483022	0.0253164
60	rf	1	0.490567	0.0456004
60	rf	2	0.507173	0.113383
60	rf	3	0.4782	-0.00897781
60	rf	4	0.506369	0.0929296
60	rf	5	0.482428	0.00209516
60	xgb	1	0.475633	-0.0208718
60	xgb	2	0.496415	0.0817581
60	xgb	3	0.478078	-0.010998
60	xgb	4	0.506636	0.0988951
60	xgb	5	0.492701	0.0411018
61	rf	1	0.4899	0.100521
61	rf	2	0.490376	0.0736477
61	rf	3	0.485449	0.0275062
61	rf	4	0.476001	-0.0148236
61	rf	5	0.493439	0.0470343
61	xgb	1	0.484082	0.0337795
61	xgb	2	0.475878	-0.0094715
61	xgb	3	0.485449	0.0275062
61	xgb	4	0.475878	-0.0162421
61	xgb	5	0.480974	-0.0142964
62	rf	1	0.495586	0.0940574
62	rf	2	0.484384	0.0133628
62	rf	3	0.486055	0.0513371
62	rf	4	0.484839	0.034515
62	rf	5	0.49882	0.0645708
62	xgb	1	0.480529	0.0102817
62	xgb	2	0.48972	0.0338939
62	xgb	3	0.490185	0.0492511
62	xgb	4	0.484991	0.0466449
62	xgb	5	0.498371	0.0548853
63	rf	1	0.4876	0.0530904
63	rf	2	0.483331	0.025582
63	rf	3	0.494428	0.0616424
63	rf	4	0.484535	0.0169549
63	rf	5	0.475129	-0.0151138
63	xgb	1	0.487427	0.0458284
63	xgb	2	0.483182	0.020037
63	xgb	3	0.481824	-0.00815831
63	xgb	4	0.484839	0.0269372
63	xgb	5	0.479935	0.0132667
64	rf	1	0.490185	0.0592912
64	rf	2	0.489541	0.033701
64	rf	3	0.496629	0.0739645
64	rf	4	0.504543	0.0904275
64	rf	5	0.489352	0.0645808
64	xgb	1	0.485379	0.0380349
64	xgb	2	0.483781	0.00519114
64	xgb	3	0.484991	0.0138801
64	xgb	4	0.483331	0.00704668
64	xgb	5	0.500044	0.110667
65	rf	1	0.486738	0.0394412
65	rf	2	0.4923	0.0588354
65	rf	3	0.48972	0.0484236
65	rf	4	0.478808	-0.00884489
65	rf	5	0.486214	0.030258
65	xgb	1	0.486909	0.0452615
65	xgb	2	0.486686	0.0485985
65	xgb	3	0.478565	-0.0139521
65	xgb	4	0.484082	0.020805
65	xgb	5	0.491327	0.0552349
66	rf	1	0.480383	0.0231197
66	rf	2	0.482735	0.0120036
66	rf	3	0.477957	-0.0110304
66	rf	4	0.483931	0.0129832
66	rf	5	0.492862	0.0338363
66	xgb	1	0.47551	-0.0116652
66	xgb	2	0.482735	0.0120036
66	xgb	3	0.477957	-0.0110304
66	xgb	4	0.483931	0.0129832
66	xgb	5	0.498371	0.0477872
67	rf	1	0.489183	0.0549555
67	rf	2	0.476246	-0.00665969
67	rf	3	0.479293	-0.0106707
67	rf	4	0.478322	0
67	rf	5	0.479646	-0.0135735
67	xgb	1	0.494324	0.070894
67	xgb	2	0.481406	0.0671244
67	xgb	3	0.479293	-0.0106707
67	xgb	4	0.483182	0.020037
67	xgb	5	0.485593	0.0221488
68	rf	1	0.475633	-0.0163311
68	rf	2	0.496629	0.0922893
68	rf	3	0.484991	0.027078
68	rf	4	0.482735	0.0250646
68	rf	5	0.484829	0.0214626
68	xgb	1	0.476001	-0.0115401
68	xgb	2	0.485449	0.0471608
68	xgb	3	0.48972	0.0303948
68	xgb	4	0.482438	0.0152103
68	xgb	5	0.479283	-0.0106756
69	rf	1	0.494324	0.0540902
69	rf	2	0.489541	0.0553865
69	rf	3	0.511685	0.121882
69	rf	4	0.493916	0.101593
69	rf	5	0.48759	0.0460138
69	xgb	1	0.4989	0.0598902
69	xgb	2	0.494735	0.0714335
69	xgb	3	0.490262	0.0490572
69	xgb	4	0.503781	0.116813
69	xgb	5	0.482576	0.0249321
70	rf	1	0.483331	0.00704668
70	rf	2	0.477225	-0.0112233
70	rf	3	0.476981	-0.0144957
70	rf	4	0.482438	0.0152103
70	rf	5	0.480974	-0.0102051
70	xgb	1	0.483631	0.012734
70	xgb	2	0.48229	0.0192974
70	xgb	3	0.482143	0.0149728
70	xgb	4	0.477103	-0.0157921
70	xgb	5	0.480974	-0.0102051
71	rf	1	0.484082	0.0165682
71	rf	2	0.49311	0.0772151
71	rf	3	0.493512	0.0777539
71	rf	4	0.489005	0.0641291
71	rf	5	0.49598	0.0664823
71	xgb	1	0.483781	0.00993992
71	xgb	2	0.507476	0.109346
71	xgb	3	0.49331	0.069579
71	xgb	4	0.493714	0.0635852
71	xgb	5	0.501466	0.0870104
72	rf	1	0.484384	0.0340706
72	rf	2	0.476001	-0.0115401
72	rf	3	0.491178	0.0669725
72	rf	4	0.483481	0.0126105
72	rf	5	0.49514	0.0719752
72	xgb	1	0.484384	0.0340706
72	xgb	2	0.480821	0.0181219
72	xgb	3	0.496629	0.082061
72	xgb	4	0.483781	0.0205457
72	xgb	5	0.489531	0.0424757
73	rf	1	0.482438	0.0152103
73	rf	2	0.483033	0.0156937
73	rf	3	0.477713	-0.0090832
73	rf	4	0.494735	0.064876
73	rf	5	0.485593	0.0276461
73	xgb	1	0.477835	0
73	xgb	2	0.483033	0.0156937
73	xgb	3	0.477591	-0.0111271
73	xgb	4	0.494324	0.0540902
73	xgb	5	0.479888	-0.00860615
74	rf	1	0.49081	0.0350798
74	rf	2	0.484082	0.0456482
74	rf	3	0.478929	-0.00881815
74	rf	4	0.475755	-0.0133645
74	rf	5	0.483621	0.0127268
74	xgb	1	0.491178	0.0443475
74	xgb	2	0.489362	0.0645852
74	xgb	3	0.478565	-0.0139521
74	xgb	4	0.485886	0.060305
74	xgb	5	0.488995	0.0371465
75	rf	1	0.501476	0.08095
75	rf	2	0.477835	0
75	rf	3	0.483631	0.0451664
75	rf	4	0.488828	0.0639035
75	rf	5	0.489531	0.0553814
75	xgb	1	0.496202	0.0667647
75	xgb	2	0.477347	-0.0128884
75	xgb	3	0.483331	0.025582
75	xgb	4	0.483331	0.025582
75	xgb	5	0.489173	0.0420772
76	rf	1	0.493276	0.100681
76	rf	2	0.488299	0.0323865
76	rf	3	0.488265	0.0246817
76	rf	4	0.476981	-0.0112871
76	rf	5	0.491169	0.0501393
76	xgb	1	0.474648	-0.0097248
76	xgb	2	0.494735	0.102867
76	xgb	3	0.494428	0.0482414
76	xgb	4	0.487254	0.0526916
76	xgb	5	0.49154	0.0674686
77	rf	1	0.48126	0.00792906
77	rf	2	0.479656	-0.0121707
77	rf	3	0.478443	-0.0109005
77	rf	4	0.478443	-0.00632813
77	rf	5	0.478433	-0.00892897
77	xgb	1	0.476491	-0.0146602
77	xgb	2	0.479656	-0.0121707
77	xgb	3	0.478322	-0.0125896
77	xgb	4	0.478565	0
77	xgb	5	0.47819	-0.0126331
78	rf	1	0.516945	0.145124
78	rf	2	0.484839	0.0214683
78	rf	3	0.4817	0.0241903
78	rf	4	0.493916	0.0583369
78	rf	5	0.483022	0.0093209
78	xgb	1	0.500288	0.0741013
78	xgb	2	0.48972	0.0303948
78	xgb	3	0.487081	0.0748233
78	xgb	4	0.488651	0.0367727
78	xgb	5	0.487764	0.0225632
79	rf	1	0.496016	0.0796517
79	rf	2	0.482884	0.0155718
79	rf	3	0.483481	0.0126105
79	rf	4	0.478929	-0.0107696
79	rf	5	0.485747	0.0354301
79	xgb	1	0.481553	0.0240685
79	xgb	2	0.482735	0.0120036
79	xgb	3	0.4782	-0.0140788
79	xgb	4	0.484839	0.0464756
79	xgb	5	0.491354	0.0576359
80	rf	1	0.478565	-0.0108679
80	rf	2	0.483631	0.0451664
80	rf	3	0.484535	0.0266587
80	rf	4	0.477591	-0.0111271
80	rf	5	0.483771	0.0205398
80	xgb	1	0.478322	-0.0140366
80	xgb	2	0.4782	-0.00636553
80	xgb	3	0.484535	0.0266587
80	xgb	4	0.477713	-0.0090832
80	xgb	5	0.478068	-0.0154332
81	rf	1	0.489362	0.0480088
81	rf	2	0.48591	0.0181613
81	rf	3	0.493916	0.0703623
81	rf	4	0.488828	0.0416908
81	rf	5	0.47648	-0.00662649
81	xgb	1	0.483481	0.00969334
81	xgb	2	0.48591	0.0181613
81	xgb	3	0.493512	0.0578427
81	xgb	4	0.488828	0.0416908
81	xgb	5	0.475744	-0.0175556
82	rf	1	0.491549	0.0447791
82	rf	2	0.492118	0.0857773
82	rf	3	0.479172	-0.00876449
82	rf	4	0.488475	0.09819
82	rf	5	0.488995	0.0641247
82	xgb	1	0.48591	0.0224356
82	xgb	2	0.482143	0.043634
82	xgb	3	0.479414	0
82	xgb	4	0.493512	0.100971
82	xgb	5	0.483771	0.0453227
83	rf	1	0.481553	0.0240685
83	rf	2	0.481848	0.0112979
83	rf	3	0.486999	0.0191525
83	rf	4	0.487254	0.0526916
83	rf	5	0.485134	0.0140045
83	xgb	1	0.481406	0.0185839
83	xgb	2	0.492118	0.0616124
83	xgb	3	0.481344	-0.00586684
83	xgb	4	0.481995	0.0190567
83	xgb	5	0.485593	0.0276461
84	rf	1	0.494324	0.058838
84	rf	2	0.475878	-0.0115714
84	rf	3	0.477225	-0.0180855
84	rf	4	0.501717	0.0812777
84	rf	5	0.496193	0.0667582
84	xgb	1	0.494324	0.058838
84	xgb	2	0.476001	-0.00944593
84	xgb	3	0.487949	0.0360259
84	xgb	4	0.496415	0.0670427
84	xgb	5	0.484981	0.0173427
85	rf	1	0.492315	0.0439371
85	rf	2	0.478808	-0.0108024
85	rf	3	0.483631	0.0204173
85	rf	4	0.484082	0.0165682
85	rf	5	0.488288	0.046793
85	xgb	1	0.49331	0.069579
85	xgb	2	0.483931	0.0129832
85	xgb	3	0.483781	0.025979
85	xgb	4	0.494942	0.0651398
85	xgb	5	0.477581	-0.0142949
86	rf	1	0.488651	0.0292716
86	rf	2	0.476858	-0.00656869
86	rf	3	0.478686	-0.0108352
86	rf	4	0.490444	0.0492715
86	rf	5	0.494726	0.0894892
86	xgb	1	0.49412	0.0538439
86	xgb	2	0.486738	0.0521034
86	xgb	3	0.478443	-0.0139944
86	xgb	4	0.484839	0.0214683
86	xgb	5	0.489173	0.0549503
87	rf	1	0.480019	-0.0134372
87	rf	2	0.489005	0.0641291
87	rf	3	0.491922	0.0678145
87	rf	4	0.481995	0.0318514
87	rf	5	0.484829	0.0137426
87	xgb	1	0.491923	0.0510457
87	xgb	2	0.488828	0.0545307
87	xgb	3	0.496887	0.0876825
87	xgb	4	0.476858	-0.00926572
87	xgb	5	0.49662	0.0820558
88	rf	1	0.483182	0.020037
88	rf	2	0.485449	0.0220153
88	rf	3	0.494942	0.0717063
88	rf	4	0.479535	-0.00615795
88	rf	5	0.480517	0.0178885
88	xgb	1	0.483331	0.025582
88	xgb	2	0.480139	0
88	xgb	3	0.488475	0.0232823
88	xgb	4	0.479293	-0.0106707
88	xgb	5	0.475498	-0.0149929
89	rf	1	0.482587	0.0249373
89	rf	2	0.486375	0.015094
89	rf	3	0.476858	-0.0113189
89	rf	4	0.483182	0.00692513
89	rf	5	0.483321	0.0201571
89	xgb	1	0.476981	-0.0158375
89	xgb	2	0.486686	0.0231565
89	xgb	3	0.481995	0.0244362
89	xgb	4	0.483631	0.0161888
89	xgb	5	0.483471	0.0257083
90	rf	1	0.489183	0.0420838
90	rf	2	0.482587	0.0323838
90	rf	3	0.483481	0.0332097
90	rf	4	0.494529	0.0646141
90	rf	5	0.479041	-0.0123681
90	xgb	1	0.478443	-0.0125519
90	xgb	2	0.482587	0.0323838
90	xgb	3	0.493916	0.0783006
90	xgb	4	0.489005	0.0371537
90	xgb	5	0.484981	0.0346613
91	rf	1	0.493448	0.0421767
91	rf	2	0.476001	-0.013292
91	rf	3	0.476369	-0.00936897
91	rf	4	0.487949	0.0973525
91	rf	5	0.486833	0.0487821
91	xgb	1	0.487629	0.0240575
91	xgb	2	0.475878	-0.0148643
91	xgb	3	0.476124	-0.0132557
91	xgb	4	0.4876	0.0623698
91	xgb	5	0.486521	0.0285378
92	rf	1	0.484384	0.0133628
92	rf	2	0.483331	0.0448511
92	rf	3	0.491364	0.0672216
92	rf	4	0.480529	0.0232359
92	rf	5	0.479041	-0.0137884
92	xgb	1	0.478443	-0.0185643
92	xgb	2	0.477957	-0.00640279
92	xgb	3	0.479535	-0.0122092
92	xgb	4	0.480238	0.0134925
92	xgb	5	0.478433	-0.0195216
93	rf	1	0.483331	0.0124877
93	rf	2	0.490627	0.0567185
93	rf	3	0.483331	0.0159397
93	rf	4	0.494529	0.0791358
93	rf	5	0.482725	0.0325148
93	xgb	1	0.483931	0.0336356
93	xgb	2	0.485143	0.0348168
93	xgb	3	0.488651	0.0414964
93	xgb	4	0.49412	0.0640959
93	xgb	5	0.487764	0.0532866
94	rf	1	0.479414	-0.0136534
94	rf	2	0.478565	-0.0125142
94	rf	3	0.477835	-0.0167155
94	rf	4	0.482735	0.0325192
94	rf	5	0.48228	0.0116405
94	xgb	1	0.496415	0.0670427
94	xgb	2	0.478565	-0.0125142
94	xgb	3	0.478443	-0.0089248
94	xgb	4	0.477347	-0.0111913
94	xgb	5	0.47697	-0.0170693
95	rf	1	0.488475	0.0325706
95	rf	2	0.486065	0.0148179
95	rf	3	0.483033	0.0327925
95	rf	4	0.487949	0.0407317
95	rf	5	0.482576	0.0249321
95	xgb	1	0.488475	0.0325706
95	xgb	2	0.486375	0.022865
95	xgb	3	0.477469	-0.0128513
95	xgb	4	0.4876	0.0316619
95	xgb	5	0.48759	0.0460138
96	rf	1	0.491922	0.0434911
96	rf	2	0.485296	0.0273624
96	rf	3	0.486055	0.0443409
96	rf	4	0.483931	0.0206749
96	rf	5	0.484829	0.0108188
96	xgb	1	0.482438	0.0152103
96	xgb	2	0.490627	0.0437121
96	xgb	3	0.48126	0.023827
96	xgb	4	0.495568	0.123509
96	xgb	5	0.484374	0.00369944
97	rf	1	0.494529	0.0501813
97	rf	2	0.487774	0.0532919
97	rf	3	0.490444	0.0564924
97	rf	4	0.48126	0.00116954
97	rf	5	0.489891	0.0486274
97	xgb	1	0.483631	0.00506716
97	xgb	2	0.49311	0.087165
97	xgb	3	0.490262	0.0490572
97	xgb	4	0.482143	0.0191767
97	xgb	5	0.490071	0.0560399
98	rf	1	0.478686	-0.0219157
98	rf	2	0.477103	-0.00921382
98	rf	3	0.480501	-0.0103363
98	rf	4	0.476124	-0.0147829
98	rf	5	0.483022	0.0253164
98	xgb	1	0.484535	0.00204321
98	xgb	2	0.477225	-0.0065137
98	xgb	3	0.480381	-0.011938
98	xgb	4	0.481113	0.0141626
98	xgb	5	0.477581	-0.0128202
99	rf	1	0.489362	0.0422823
99	rf	2	0.487081	0.0524942
99	rf	3	0.477469	-0.0143299
99	rf	4	0.487946	0.0764532
99	rf	5	0.487243	0.0526862
99	xgb	1	0.478443	-0.0139944
99	xgb	2	0.481995	0.0244362
99	xgb	3	0.477835	-0.00905693
99	xgb	4	0.494033	0.0849427
99	xgb	5	0.48759	0.0755154
100	rf	1	0.478078	-0.015426
100	rf	2	0.483182	0.0329306
100	rf	3	0.477713	-0.0064399
100	rf	4	0.487254	0.0619454
100	rf	5	0.480854	-0.0117865
100	xgb	1	0.477835	-0.0178204
100	xgb	2	0.483033	0.0253216
100	xgb	3	0.477469	-0.0111592
100	xgb	4	0.487081	0.0524942
100	xgb	5	0.480613	-0.0144419
101	rf	1	0.496629	0.082061
101	rf	2	0.483481	0.0257134
101	rf	3	0.484535	0.0342177
101	rf	4	0.489005	0.0475998
101	rf	5	0.491911	0.0756385
101	xgb	1	0.501717	0.0873532
101	xgb	2	0.482884	0.00920855
101	xgb	3	0.478808	-0.0108024
101	xgb	4	0.483781	0.025979
101	xgb	5	0.496657	0.0873789
102	rf	1	0.503695	0.116406
102	rf	2	0.483481	0.0257134
102	rf	3	0.481553	0.00563036
102	rf	4	0.476491	-0.011414
102	rf	5	0.484525	0.00581308
102	xgb	1	0.485756	0.0180236
102	xgb	2	0.493512	0.0578427
102	xgb	3	0.476246	-0.0205814
102	xgb	4	0.486738	0.0613197
102	xgb	5	0.485134	0.0174758
103	rf	1	0.4899	0.0428863
103	rf	2	0.477835	-0.0142047
103	rf	3	0.483631	0.0258458
103	rf	4	0.482884	0.00668402
103	rf	5	0.483321	0.0255768
103	xgb	1	0.489541	0.033701
103	xgb	2	0.483182	0.0158163
103	xgb	3	0.489183	0.0643563
103	xgb	4	0.477591	-0.0179267
103	xgb	5	0.488641	0.0543153
104	rf	1	0.491532	0.055471
104	rf	2	0.484687	0.0267975
104	rf	3	0.488299	0.046799
104	rf	4	0.485296	0.0349694
104	rf	5	0.489173	0.0549503
104	xgb	1	0.487254	0.0619454
104	xgb	2	0.484535	0.0212003
104	xgb	3	0.483481	0.0450082
104	xgb	4	0.490081	0.0342837
104	xgb	5	0.505048	0.118737
105	rf	1	0.477469	-0.0111592
105	rf	2	0.479414	-0.00871061
105	rf	3	0.483331	0.025582
105	rf	4	0.484839	0.034515
105	rf	5	0.4929	0.0571069
105	xgb	1	0.488123	0.0630177
105	xgb	2	0.47905	-0.0137819
105	xgb	3	0.477957	-0.0110304
105	xgb	4	0.490444	0.0659954
105	xgb	5	0.4929	0.0571069
106	rf	1	0.48026	-0.011977
106	rf	2	0.476981	-0.0112871
106	rf	3	0.476858	-0.00656869
106	rf	4	0.479172	-0.00876449
106	rf	5	0.47819	-0.0140854
106	xgb	1	0.48026	-0.011977
106	xgb	2	0.476491	-0.0172568
106	xgb	3	0.481995	0.0434866
106	xgb	4	0.478565	-0.0164152
106	xgb	5	0.47819	-0.0140854
107	rf	1	0.484233	0.0166963
107	rf	2	0.476369	-0.0114456
107	rf	3	0.482438	0.0248109
107	rf	4	0.482587	0.0195409
107	rf	5	0.487462	0.0195868
107	xgb	1	0.478686	-0.0139097
107	xgb	2	0.481113	0.0141626
107	xgb	3	0.477347	-0.00916172
107	xgb	4	0.476981	-0.0170613
107	xgb	5	0.480854	-0.0164592
108	rf	1	0.48229	0.00398095
108	rf	2	0.489362	0.0422823
108	rf	3	0.485143	0.0174822
108	rf	4	0.487949	0.0534948
108	rf	5	0.488641	0.0636753
108	xgb	1	0.482587	0.00897021
108	xgb	2	0.494735	0.064876
108	xgb	3	0.496629	0.0739645
108	xgb	4	0.487774	0.0462127
108	xgb	5	0.492701	0.0480363
109	rf	1	0.476491	-0.0172568
109	rf	2	0.476124	0
109	rf	3	0.479898	-0.00860215
109	rf	4	0.478443	-0.0109005
109	rf	5	0.480492	-0.0103411
109	xgb	1	0.481848	0.0147381
109	xgb	2	0.485886	0.0732567
109	xgb	3	0.479535	-0.0136103
109	xgb	4	0.483631	0.0161888
109	xgb	5	0.480492	-0.0103411
110	rf	1	0.484991	0.0216037
110	rf	2	0.483331	0.0124877
110	rf	3	0.479172	-0.00876449
110	rf	4	0.478078	-0.0141208
110	rf	5	0.47599	-0.016205
110	xgb	1	0.479535	-0.00868358
110	xgb	2	0.478078	-0.0141208
110	xgb	3	0.479172	-0.00876449
110	xgb	4	0.478078	-0.0141208
110	xgb	5	0.481249	0.0184612
111	rf	1	0.494735	0.0593464
111	rf	2	0.491736	0.0508179
111	rf	3	0.475755	-0.0162866
111	rf	4	0.488299	0.07647
111	rf	5	0.483921	0.0100566
111	xgb	1	0.500054	0.0790355
111	xgb	2	0.490994	0.0317643
111	xgb	3	0.485886	0.0441602
111	xgb	4	0.483033	0.0445403
111	xgb	5	0.488995	0.0265591
112	rf	1	0.488299	0.0411115
112	rf	2	0.499358	0.122512
112	rf	3	0.493512	0.100971
112	rf	4	0.496415	0.0524577
112	rf	5	0.483771	0.0334884
112	xgb	1	0.488475	0.0469971
112	xgb	2	0.488123	0.0409209
112	xgb	3	0.497549	0.0757378
112	xgb	4	0.490627	0.0282764
112	xgb	5	0.488818	0.0473916
113	rf	1	0.500605	0.0720068
113	rf	2	0.485143	0.0174822
113	rf	3	0.482143	0.0245603
113	rf	4	0.489183	0.0643563
113	rf	5	0.485593	0.035274
113	xgb	1	0.490759	0.0359807
113	xgb	2	0.485296	0.0218771
113	xgb	3	0.491727	0.0557011
113	xgb	4	0.489183	0.0643563
113	xgb	5	0.491169	0.0574026
114	rf	1	0.50829	0.142487
114	rf	2	0.4817	0.0315904
114	rf	3	0.478565	-0.0174987
114	rf	4	0.482884	0.0443866
114	rf	5	0.493634	0.0703719
114	xgb	1	0.49291	0.0769486
114	xgb	2	0.4817	0.0315904
114	xgb	3	0.478686	-0.0163648
114	xgb	4	0.477713	0
114	xgb	5	0.493439	0.0603294
115	rf	1	0.484384	0.0104419
115	rf	2	0.476369	-0.0131827
115	rf	3	0.486065	0.047868
115	rf	4	0.482735	0.0154506
115	rf	5	0.478312	-0.00634982
115	xgb	1	0.478322	-0.0204694
115	xgb	2	0.476491	-0.011414
115	xgb	3	0.491549	0.057876
115	xgb	4	0.487774	0.0358423
115	xgb	5	0.483621	0.0333464
116	rf	1	0.486055	0.0340685
116	rf	2	0.489005	0.0265678
116	rf	3	0.49311	0.0628325
116	rf	4	0.49599	0.0811595
116	rf	5	0.495349	0.0601159
116	xgb	1	0.495586	0.0680991
116	xgb	2	0.489541	0.0377349
116	xgb	3	0.493512	0.0777539
116	xgb	4	0.506369	0.104871
116	xgb	5	0.501226	0.093751
117	rf	1	0.475141	-0.0117586
117	rf	2	0.482587	0.0249373
117	rf	3	0.486065	0.0225777
117	rf	4	0.48229	0.00398095
117	rf	5	0.480854	-0.0102392
117	xgb	1	0.474771	-0.0166403
117	xgb	2	0.482438	0.0194188
117	xgb	3	0.485756	0.0145456
117	xgb	4	0.482143	0.00186732
117	xgb	5	0.480734	-0.0118259
118	rf	1	0.5048	0.0814037
118	rf	2	0.482587	0.0118844
118	rf	3	0.483931	0.0164409
118	rf	4	0.484233	0.0339245
118	rf	5	0.497096	0.0613588
118	xgb	1	0.505578	0.0974082
118	xgb	2	0.492315	0.0439371
118	xgb	3	0.484384	0.0340706
118	xgb	4	0.494735	0.0714335
118	xgb	5	0.492305	0.0475788
119	rf	1	0.485603	0.027651
119	rf	2	0.477957	-0.00903061
119	rf	3	0.475755	-0.0175474
119	rf	4	0.47905	-0.0150539
119	rf	5	0.483621	0.0258406
119	xgb	1	0.491736	0.081406
119	xgb	2	0.483481	0.0450082
119	xgb	3	0.481406	0.0313327
119	xgb	4	0.479172	-0.0137392
119	xgb	5	0.483771	0.0334884
120	rf	1	0.487254	0.0619454
120	rf	2	0.478322	-0.0140366
120	rf	3	0.484384	0.0168252
120	rf	4	0.476614	-0.0113824
120	rf	5	0.496835	0.049255
120	xgb	1	0.482143	0.0319832
120	xgb	2	0.483631	0.012734
120	xgb	3	0.479293	-0.00619605
120	xgb	4	0.476124	-0.0174025
120	xgb	5	0.491914	0.0452111
121	rf	1	0.508268	0.107632
121	rf	2	0.489005	0.0774497
121	rf	3	0.478808	-0.0163143
121	rf	4	0.50884	0.117711
121	rf	5	0.490748	0.0599647
121	xgb	1	0.517912	0.116256
121	xgb	2	0.483033	0.0156937
121	xgb	3	0.495359	0.0553485
121	xgb	4	0.497995	0.0665535
121	xgb	5	0.490556	0.0543351
122	rf	1	0.477591	-0.0142882
122	rf	2	0.477225	0
122	rf	3	0.491923	0.0404015
122	rf	4	0.478078	-0.00900424
122	rf	5	0.478068	-0.0141274
122	xgb	1	0.477835	-0.0110627
122	xgb	2	0.476858	-0.0113189
122	xgb	3	0.48026	-0.0133501
122	xgb	4	0.4782	-0.00636553
122	xgb	5	0.47819	-0.0126331
123	rf	1	0.481848	0.0189375
123	rf	2	0.487949	0.0759909
123	rf	3	0.480381	-0.0156474
123	rf	4	0.499128	0.077806
123	rf	5	0.493703	0.0580816
123	xgb	1	0.481553	0.0110679
123	xgb	2	0.481995	0.0114139
123	xgb	3	0.486842	0.0233038
123	xgb	4	0.498672	0.067407
123	xgb	5	0.488995	0.0547371
124	rf	1	0.482884	0.0155718
124	rf	2	0.483033	0.0327925
124	rf	3	0.479414	-0.0171181
124	rf	4	0.484535	0.0212003
124	rf	5	0.481837	0.0147312
124	xgb	1	0.487774	0.0318413
124	xgb	2	0.477835	-0.00642136
124	xgb	3	0.479656	-0.0148181
124	xgb	4	0.484535	0.0212003
124	xgb	5	0.476725	-0.0145849
125	rf	1	0.502783	0.106941
125	rf	2	0.486396	0.0304369
125	rf	3	0.484839	0.0717082
125	rf	4	0.478929	-0.0107696
125	rf	5	0.485287	0.0273575
125	xgb	1	0.48229	0.0150912
125	xgb	2	0.481995	0.0244362
125	xgb	3	0.495359	0.080279
125	xgb	4	0.484535	0.0266587
125	xgb	5	0.490435	0.038724
126	rf	1	0.482884	0.0155718
126	rf	2	0.478078	-0.00638418
126	rf	3	0.481464	0
126	rf	4	0.488123	0.0630177
126	rf	5	0.481837	0.00837762
126	xgb	1	0.488123	0.0409209
126	xgb	2	0.477591	-0.0142882
126	xgb	3	0.487629	0.049741
126	xgb	4	0.482587	0.0195409
126	xgb	5	0.481837	0.00837762
127	rf	1	0.480967	0.0140494
127	rf	2	0.487774	0.0253064
127	rf	3	0.483781	0.0163145
127	rf	4	0.491364	0.0445625
127	rf	5	0.488641	0.0292633
127	xgb	1	0.475633	-0.0187631
127	xgb	2	0.487949	0.0285468
127	xgb	3	0.489541	0.0553865
127	xgb	4	0.491178	0.039554
127	xgb	5	0.489352	0.0480029
128	rf	1	0.486065	0.0183
128	rf	2	0.49412	0.0886041
128	rf	3	0.486065	0.0183
128	rf	4	0.475633	-0.0163311
128	rf	5	0.486727	0.0450688
128	xgb	1	0.480139	-0.0133937
128	xgb	2	0.499128	0.0990872
128	xgb	3	0.48622	0.0227208
128	xgb	4	0.490567	0.0661321
128	xgb	5	0.491716	0.067563
129	rf	1	0.492711	0.0688122
129	rf	2	0.48972	0.0784596
129	rf	3	0.483931	0.0129832
129	rf	4	0.482438	0.0117658
129	rf	5	0.484829	0.0214626
129	xgb	1	0.497327	0.0754506
129	xgb	2	0.483631	0.0161888
129	xgb	3	0.478565	-0.0139521
129	xgb	4	0.477469	-0.0128513
129	xgb	5	0.501226	0.0866766
130	rf	1	0.48229	0.0246852
130	rf	2	0.490081	0.100822
130	rf	3	0.483631	0.012734
130	rf	4	0.49331	0.0630816
130	rf	5	0.479162	-0.0137456
130	xgb	1	0.492315	0.0683099
130	xgb	2	0.484384	0.0459754
130	xgb	3	0.483931	0.0206749
130	xgb	4	0.497995	0.0711335
130	xgb	5	0.479283	-0.0122917
131	rf	1	0.475633	-0.0187631
131	rf	2	0.477347	-0.00916172
131	rf	3	0.478322	-0.0153335
131	rf	4	0.47905	-0.00879135
131	rf	5	0.480251	-0.0119826
131	xgb	1	0.485886	0.0385541
131	xgb	2	0.492118	0.0561659
131	xgb	3	0.483931	0.0164409
131	xgb	4	0.478929	-0.0107696
131	xgb	5	0.480251	-0.0119826
132	rf	1	0.480529	0.0232359
132	rf	2	0.484839	0.0269372
132	rf	3	0.484687	0.0170854
132	rf	4	0.48126	0.00792906
132	rf	5	0.486366	0.0185739
132	xgb	1	0.476001	0
132	xgb	2	0.484839	0.0269372
132	xgb	3	0.479414	-0.00871061
132	xgb	4	0.476736	-0.0113507
132	xgb	5	0.48621	0.0149487
133	rf	1	0.490951	0.0666048
133	rf	2	0.485143	0.0468155
133	rf	3	0.491178	0.0443475
133	rf	4	0.487949	0.0464068
133	rf	5	0.489352	0.0480029
133	xgb	1	0.486055	0.0443409
133	xgb	2	0.485143	0.0468155
133	xgb	3	0.479414	-0.0160601
133	xgb	4	0.477347	-0.0143714
133	xgb	5	0.49514	0.0900936
134	rf	1	0.4876	0.0356598
134	rf	2	0.491923	0.0510457
134	rf	3	0.478686	-0.00629059
134	rf	4	0.495586	0.0558659
134	rf	5	0.483022	0.00679591
134	xgb	1	0.49291	0.0625851
134	xgb	2	0.497716	0.0754492
134	xgb	3	0.489183	0.0478036
134	xgb	4	0.496887	0.0876825
134	xgb	5	0.488464	0.0325628
135	rf	1	0.489541	0.0377349
135	rf	2	0.48126	0.023827
135	rf	3	0.483331	0.0448511
135	rf	4	0.500288	0.141377
135	rf	5	0.496835	0.049255
135	xgb	1	0.489183	0.0298276
135	xgb	2	0.486055	0.0443409
135	xgb	3	0.483182	0.0329306
135	xgb	4	0.505058	0.128889
135	xgb	5	0.497487	0.0628345
136	rf	1	0.482884	0.00668402
136	rf	2	0.478078	0
136	rf	3	0.480139	-0.00854756
136	rf	4	0.485717	0.0232655
136	rf	5	0.490253	0.0657516
136	xgb	1	0.477835	-0.0155181
136	xgb	2	0.478078	0
136	xgb	3	0.480139	-0.00854756
136	xgb	4	0.481406	0.0143909
136	xgb	5	0.484525	0.0266537
137	rf	1	0.483781	0.0453258
137	rf	2	0.476858	-0.0130361
137	rf	3	0.477347	-0.0157011
137	rf	4	0.480381	-0.011938
137	rf	5	0.477581	-0.0179351
137	xgb	1	0.489183	0.0776993
137	xgb	2	0.4817	0.0111826
137	xgb	3	0.482884	0.0197874
137	xgb	4	0.48622	0.0184395
137	xgb	5	0.477946	-0.0141694
138	rf	1	0.490444	0.0435034
138	rf	2	0.476491	-0.00934323
138	rf	3	0.483931	0.00753976
138	rf	4	0.482587	0.0195409
138	rf	5	0.483471	-0.000498007
138	xgb	1	0.490081	0.0342837
138	xgb	2	0.476491	-0.00934323
138	xgb	3	0.484687	0.0267975
138	xgb	4	0.487774	0.0462127
138	xgb	5	0.483771	0.00319383
139	rf	1	0.484991	0.0138801
139	rf	2	0.477957	-0.00903061
139	rf	3	0.484082	0.0262481
139	rf	4	0.481553	0.0314611
139	rf	5	0.479041	-0.0107417
139	xgb	1	0.479535	-0.0122092
139	xgb	2	0.478078	-0.00638418
139	xgb	3	0.483481	0.00969334
139	xgb	4	0.48126	0.0184674
139	xgb	5	0.484525	0.0211946
140	rf	1	0.478322	-0.0176063
140	rf	2	0.475387	-0.0199604
140	rf	3	0.480019	-0.0104709
140	rf	4	0.478808	-0.0163143
140	rf	5	0.487416	0.052885
140	xgb	1	0.478443	-0.0164655
140	xgb	2	0.480967	0.0182364
140	xgb	3	0.485143	0.0085609
140	xgb	4	0.484082	0.00544119
140	xgb	5	0.481984	0.0148483
141	rf	1	0.49311	0.0772151
141	rf	2	0.483331	0.025582
141	rf	3	0.485449	0.0177511
141	rf	4	0.482438	0.0248109
141	rf	5	0.495558	0.080565
141	xgb	1	0.487774	0.0462127
141	xgb	2	0.478078	-0.00900424
141	xgb	3	0.485603	0.0221544
141	xgb	4	0.487774	0.0625842
141	xgb	5	0.506359	0.120741
142	rf	1	0.488299	0.0632367
142	rf	2	0.488123	0.0409209
142	rf	3	0.487254	0.0313065
142	rf	4	0.482587	0.0153301
142	rf	5	0.486521	0.0122925
142	xgb	1	0.498446	0.0980995
142	xgb	2	0.483033	0.0199118
142	xgb	3	0.486909	0.0244384
142	xgb	4	0.477225	-0.0157467
142	xgb	5	0.493053	0.0524454
143	rf	1	0.486396	0.0447055
143	rf	2	0.485449	0.0275062
143	rf	3	0.485603	0.0144107
143	rf	4	0.483182	0.0158163
143	rf	5	0.482132	0.0191706
143	xgb	1	0.476369	-0.0131827
143	xgb	2	0.484839	0.0108263
143	xgb	3	0.491549	0.0447791
143	xgb	4	0.482884	0.00920855
143	xgb	5	0.48228	0.0246799
144	rf	1	0.483631	0.00981627
144	rf	2	0.47905	-0.0137819
144	rf	3	0.479293	-0.0149599
144	rf	4	0.47551	-0.0134368
144	rf	5	0.489173	0.0643519
144	xgb	1	0.478322	-0.0153335
144	xgb	2	0.47905	-0.0137819
144	xgb	3	0.479898	-0.00610051
144	xgb	4	0.475633	-0.011634
144	xgb	5	0.483471	0.0202838
145	rf	1	0.483631	0.00729183
145	rf	2	0.48653	0.0362327
145	rf	3	0.487774	0.0358423
145	rf	4	0.480529	0.0178948
145	rf	5	0.483921	0.0129761
145	xgb	1	0.478808	-0.0108024
145	xgb	2	0.480622	-0.00598448
145	xgb	3	0.492513	0.0478153
145	xgb	4	0.475633	-0.0134007
145	xgb	5	0.48971	0.0484177
146	rf	1	0.481848	0.0147381
146	rf	2	0.486375	0.0360705
146	rf	3	0.481995	0.0114139
146	rf	4	0.477835	-0.0142047
146	rf	5	0.479041	-0.00879545
146	xgb	1	0.477103	-0.00921382
146	xgb	2	0.480381	-0.00849273
146	xgb	3	0.492711	0.076684
146	xgb	4	0.477957	-0.0127022
146	xgb	5	0.484829	0.0464726
147	rf	1	0.477713	-0.0198731
147	rf	2	0.481995	0.0148551
147	rf	3	0.484535	0.0266587
147	rf	4	0.47905	-0.0182765
147	rf	5	0.487243	0.0456321
147	xgb	1	0.483481	0.00969334
147	xgb	2	0.476981	-0.0129993
147	xgb	3	0.490081	0.0560451
147	xgb	4	0.49412	0.0263063
147	xgb	5	0.487416	0.052885
148	rf	1	0.478322	-0.0165157
148	rf	2	0.483331	0.0159397
148	rf	3	0.480742	-0.0131745
148	rf	4	0.48831	0.0571134
148	rf	5	0.48971	0.0484177
148	xgb	1	0.488475	0.0208135
148	xgb	2	0.4876	0.019932
148	xgb	3	0.48747	0.0495466
148	xgb	4	0.48388	0.0420778
148	xgb	5	0.489531	0.0424757
149	rf	1	0.488299	0.046799
149	rf	2	0.478078	-0.015426
149	rf	3	0.478686	0
149	rf	4	0.48126	0.023827
149	rf	5	0.50394	0.0904975
149	xgb	1	0.487427	0.024956
149	xgb	2	0.484082	0.0337795
149	xgb	3	0.483481	0.0160639
149	xgb	4	0.476369	-0.00936897
149	xgb	5	0.485901	0.00921689
150	rf	1	0.48622	0.0184395
150	rf	2	0.481113	0.0010552
150	rf	3	0.481553	0.0430504
150	rf	4	0.483781	0.025979
150	rf	5	0.485134	0.0272147
150	xgb	1	0.48653	0.0285426
150	xgb	2	0.481406	0.0055163
150	xgb	3	0.481553	0.0430504
150	xgb	4	0.477835	-0.0167155
150	xgb	5	0.485134	0.0272147
151	rf	1	0.487949	0.0285468
151	rf	2	0.484687	0.0343658
151	rf	3	0.487629	0.0374054
151	rf	4	0.486055	0.0513371
151	rf	5	0.492701	0.0865993
151	xgb	1	0.492711	0.0411111
151	xgb	2	0.495778	0.0910224
151	xgb	3	0.493837	0.0706535
151	xgb	4	0.481113	0.0237074
151	xgb	5	0.4929	0.100051
152	rf	1	0.4782	-0.00897781
152	rf	2	0.4782	-0.00636553
152	rf	3	0.488828	0.0545307
152	rf	4	0.476736	-0.0092916
152	rf	5	0.493053	0.0695534
152	xgb	1	0.483033	0.0122443
152	xgb	2	0.483331	0.025582
152	xgb	3	0.483182	0.0158163
152	xgb	4	0.491532	0.0673257
152	xgb	5	0.492862	0.0595706
153	rf	1	0.476858	-0.0145369
153	rf	2	0.484687	0.0213339
153	rf	3	0.478443	-0.0152872
153	rf	4	0.48126	0.0142764
153	rf	5	0.49154	0.0578711
153	xgb	1	0.476981	-0.0129993
153	xgb	2	0.485143	0.0468155
153	xgb	3	0.483481	0.00494386
153	xgb	4	0.486396	0.0447055
153	xgb	5	0.491169	0.0443412
154	rf	1	0.488123	0.0409209
154	rf	2	0.486065	0.0357498
154	rf	3	0.479172	-0.00876449
154	rf	4	0.490185	0.0734056
154	rf	5	0.489531	0.0377278
154	xgb	1	0.483331	0.0330697
154	xgb	2	0.486065	0.0357498
154	xgb	3	0.479172	-0.00876449
154	xgb	4	0.485548	0.0599086
154	xgb	5	0.489352	0.0335017
155	rf	1	0.487774	0.0405437
155	rf	2	0.478808	-0.0138672
155	rf	3	0.484082	0.0337795
155	rf	4	0.484233	0.0209359
155	rf	5	0.477581	-0.0111323
155	xgb	1	0.4876	0.0356598
155	xgb	2	0.495778	0.0808637
155	xgb	3	0.483781	0.0205457
155	xgb	4	0.483931	0.0129832
155	xgb	5	0.477581	-0.0111323
156	rf	1	0.485756	0.00686938
156	rf	2	0.476491	-0.00934323
156	rf	3	0.478443	-0.0125519
156	rf	4	0.49291	0.0524014
156	rf	5	0.483621	0.0333464
156	xgb	1	0.491549	0.0292721
156	xgb	2	0.476614	-0.00660518
156	xgb	3	0.478565	-0.0108679
156	xgb	4	0.49291	0.0524014
156	xgb	5	0.483621	0.0333464
157	rf	1	0.485449	0.0177511
157	rf	2	0.484082	0.0456482
157	rf	3	0.486065	0.0118874
157	rf	4	0.4876	0.0530904
157	rf	5	0.4852	0.0595126
157	xgb	1	0.496629	0.061729
157	xgb	2	0.478443	-0.0089248
157	xgb	3	0.480501	-0.0118989
157	xgb	4	0.476981	-0.0144957
157	xgb	5	0.4852	0.0595126
158	rf	1	0.49081	0.0569465
158	rf	2	0.479368	0.064689
158	rf	3	0.484839	0.0137496
158	rf	4	0.478443	-0.0139944
158	rf	5	0.496193	0.0667582
158	xgb	1	0.484991	0.0216037
158	xgb	2	0.48388	0.0707384
158	xgb	3	0.490994	0.0571762
158	xgb	4	0.483631	0.00981627
158	xgb	5	0.490071	0.0307713
159	rf	1	0.490759	0.0599717
159	rf	2	0.483631	0.012734
159	rf	3	0.485296	0.0273624
159	rf	4	0.484384	0.0459754
159	rf	5	0.483921	0.0206691
159	xgb	1	0.480967	0.0140494
159	xgb	2	0.49412	0.0538439
159	xgb	3	0.47905	-0.016213
159	xgb	4	0.489362	0.0480088
159	xgb	5	0.483771	0.0163079
160	rf	1	0.495359	0.0904038
160	rf	2	0.485143	0.0348168
160	rf	3	0.486055	0.0387293
160	rf	4	0.483481	0.0257134
160	rf	5	0.489352	0.0300073
160	xgb	1	0.49515	0.0799899
160	xgb	2	0.490627	0.0567185
160	xgb	3	0.485886	0.0338971
160	xgb	4	0.494324	0.0888984
160	xgb	5	0.489352	0.0300073
161	rf	1	0.485603	0.00673563
161	rf	2	0.477713	-0.0127769
161	rf	3	0.475878	-0.0148643
161	rf	4	0.476614	-0.0113824
161	rf	5	0.48621	0.0227153
161	xgb	1	0.48591	0.0117518
161	xgb	2	0.477713	-0.0127769
161	xgb	3	0.480675	0.0103922
161	xgb	4	0.486225	0.034241
161	xgb	5	0.491727	0.0401804
162	rf	1	0.497061	0.0574605
162	rf	2	0.484233	0.0166963
162	rf	3	0.478443	-0.0109005
162	rf	4	0.488123	0.0466022
162	rf	5	0.490748	0.0663613
162	xgb	1	0.491364	0.035692
162	xgb	2	0.484384	0.0210677
162	xgb	3	0.478443	-0.0109005
162	xgb	4	0.487949	0.0407317
162	xgb	5	0.486385	0.0739152
163	rf	1	0.487081	0.0454492
163	rf	2	0.483331	0.020163
163	rf	3	0.486686	0.0286952
163	rf	4	0.482438	0.0439319
163	rf	5	0.483471	0.00493513
163	xgb	1	0.486909	0.039622
163	xgb	2	0.488123	0.0322036
163	xgb	3	0.480863	-0.00594545
163	xgb	4	0.4876	0.0755188
163	xgb	5	0.489173	0.0333114
164	rf	1	0.488651	0.0769562
164	rf	2	0.477591	-0.0111271
164	rf	3	0.476491	-0.011414
164	rf	4	0.47905	-0.0123623
164	rf	5	0.486056	0.0148112
164	xgb	1	0.488123	0.0466022
164	xgb	2	0.48229	0.00873449
164	xgb	3	0.476736	-0.00658695
164	xgb	4	0.484839	0.0269372
164	xgb	5	0.492102	0.0454327
165	rf	1	0.481995	0.0114139
165	rf	2	0.48229	0.0682444
165	rf	3	0.489005	0.0418866
165	rf	4	0.480622	-0.0103024
165	rf	5	0.494519	0.0711568
165	xgb	1	0.487427	0.0458284
165	xgb	2	0.486738	0.045075
165	xgb	3	0.483781	0.0205457
165	xgb	4	0.491923	0.0363177
165	xgb	5	0.488995	0.04188
166	rf	1	0.478929	-0.0107696
166	rf	2	0.4817	0.0241903
166	rf	3	0.478565	0
166	rf	4	0.501717	0.0671684
166	rf	5	0.487938	0.040725
166	xgb	1	0.478808	-0.0124384
166	xgb	2	0.491727	0.0753885
166	xgb	3	0.478322	-0.00895133
166	xgb	4	0.502204	0.076639
166	xgb	5	0.482873	0.0197814
167	rf	1	0.48229	0.0116478
167	rf	2	0.481553	0.0430504
167	rf	3	0.485449	0.0725935
167	rf	4	0.477591	-0.0142882
167	rf	5	0.492102	0.0406107
167	xgb	1	0.476736	-0.0193543
167	xgb	2	0.476491	-0.00662338
167	xgb	3	0.47905	-0.0137819
167	xgb	4	0.487427	0.024956
167	xgb	5	0.486677	0.0286904
168	rf	1	0.478443	-0.0228205
168	rf	2	0.476614	-0.0113824
168	rf	3	0.482143	0.0245603
168	rf	4	0.483481	0.0160639
168	rf	5	0.479525	-0.0136167
168	xgb	1	0.479293	-0.0161112
168	xgb	2	0.476614	-0.0113824
168	xgb	3	0.477103	-0.00921382
168	xgb	4	0.483331	0.0124877
168	xgb	5	0.48013	0
169	rf	1	0.4876	0.0403569
169	rf	2	0.479535	-0.00615795
169	rf	3	0.477591	-0.0189621
169	rf	4	0.477469	-0.0143299
169	rf	5	0.483921	0.0164344
169	xgb	1	0.482438	0.0152103
169	xgb	2	0.485296	0.0469875
169	xgb	3	0.4782	-0.0126272
169	xgb	4	0.477225	-0.0169629
169	xgb	5	0.478312	-0.0153407
170	rf	1	0.479172	-0.0161621
170	rf	2	0.476001	-0.013292
170	rf	3	0.483182	0.0329306
170	rf	4	0.485756	0.0145456
170	rf	5	0.477824	-0.00906117
170	xgb	1	0.479414	-0.0136534
170	xgb	2	0.486225	0.0607068
170	xgb	3	0.488475	0.0634574
170	xgb	4	0.485143	0.00435652
170	xgb	5	0.483022	0.0253164
171	rf	1	0.510833	0.151219
171	rf	2	0.48622	0.0227208
171	rf	3	0.489183	0.0643563
171	rf	4	0.479079	0.00152261
171	rf	5	0.477214	-0.00919209
171	xgb	1	0.498604	0.0848996
171	xgb	2	0.497716	0.0687575
171	xgb	3	0.489541	0.0999241
171	xgb	4	0.474894	-0.015187
171	xgb	5	0.477214	-0.00919209
172	rf	1	0.479368	0.00173585
172	rf	2	0.488123	0.053699
172	rf	3	0.49287	0.0692892
172	rf	4	0.479414	-0.0122476
172	rf	5	0.483771	0.0259739
172	xgb	1	0.47879	-0.00576863
172	xgb	2	0.488299	0.0632367
172	xgb	3	0.497936	0.0634108
172	xgb	4	0.485143	0.0217399
172	xgb	5	0.488995	0.0475939
173	rf	1	0.483481	0.00969334
173	rf	2	0.478808	-0.0108024
173	rf	3	0.480501	-0.00846522
173	rf	4	0.474894	-0.0136165
173	rf	5	0.478798	-0.00884902
173	xgb	1	0.477957	-0.017767
173	xgb	2	0.484535	0.0342177
173	xgb	3	0.48622	0.0227208
173	xgb	4	0.484876	0.0719724
173	xgb	5	0.478676	-0.0108402
174	rf	1	0.476001	-0.0161974
174	rf	2	0.483631	0.0258458
174	rf	3	0.482735	0.0120036
174	rf	4	0.493512	0.0578427
174	rf	5	0.48699	0.0234468
174	xgb	1	0.475878	-0.0174992
174	xgb	2	0.488299	0.0323865
174	xgb	3	0.488475	0.0541119
174	xgb	4	0.498446	0.0717102
174	xgb	5	0.486833	0.0190017
175	rf	1	0.478443	-0.0152872
175	rf	2	0.484233	0.026384
175	rf	3	0.482735	0.0154506
175	rf	4	0.486738	0.0394412
175	rf	5	0.479646	-0.00614171
175	xgb	1	0.484384	0.0265209
175	xgb	2	0.489183	0.0373461
175	xgb	3	0.477835	-0.00905693
175	xgb	4	0.476736	-0.0130729
175	xgb	5	0.479404	-0.0106425
176	rf	1	0.490627	0.0567185
176	rf	2	0.483631	0.0258458
176	rf	3	0.485143	0.0348168
176	rf	4	0.477347	-0.00916172
176	rf	5	0.493099	0.0772097
176	xgb	1	0.496629	0.105882
176	xgb	2	0.477713	-0.0167652
176	xgb	3	0.484991	0.027078
176	xgb	4	0.4876	0.0530904
176	xgb	5	0.482873	0.0326511
177	rf	1	0.491178	0.0574076
177	rf	2	0.475387	-0.00957332
177	rf	3	0.484082	0.0262481
177	rf	4	0.483033	0.0199118
177	rf	5	0.485593	0.0144039
177	xgb	1	0.484991	0.0138801
177	xgb	2	0.479947	0.0174481
177	xgb	3	0.478322	-0.0140366
177	xgb	4	0.50353	0.100822
177	xgb	5	0.48544	0.0113427
178	rf	1	0.476858	-0.0158828
178	rf	2	0.477713	-0.0110949
178	rf	3	0.490081	0.0560451
178	rf	4	0.493512	0.0489781
178	rf	5	0.489891	0.0340805
178	xgb	1	0.491727	0.0469123
178	xgb	2	0.483481	0.0698176
178	xgb	3	0.478929	-0.0107696
178	xgb	4	0.49412	0.0640959
178	xgb	5	0.490071	0.0383213
179	rf	1	0.481224	-0.0116623
179	rf	2	0.482143	0.0319832
179	rf	3	0.487427	0.0528903
179	rf	4	0.486225	0.0302662
179	rf	5	0.484525	0.0105617
179	xgb	1	0.481224	-0.0116623
179	xgb	2	0.4817	0.0146217
179	xgb	3	0.487254	0.0456382
179	xgb	4	0.496668	0.0873853
179	xgb	5	0.484677	0.0136128
180	rf	1	0.486566	0.0271504
180	rf	2	0.478565	-0.00889822
180	rf	3	0.484991	0.0466449
180	rf	4	0.484535	0.0266587
180	rf	5	0.492701	0.0443799
180	xgb	1	0.487254	0.0456382
180	xgb	2	0.478565	-0.00889822
180	xgb	3	0.47905	-0.0107367
180	xgb	4	0.484082	0.013109
180	xgb	5	0.487938	0.032014
181	rf	1	0.47905	-0.0150539
181	rf	2	0.486566	0.0611141
181	rf	3	0.480983	-0.0102004
181	rf	4	0.476858	-0.0145369
181	rf	5	0.482576	0.0153234
181	xgb	1	0.484991	0.0216037
181	xgb	2	0.486396	0.0517177
181	xgb	3	0.486999	0.0234523
181	xgb	4	0.482438	0.0322494
181	xgb	5	0.488288	0.0632323
182	rf	1	0.488299	0.0323865
182	rf	2	0.4782	0
182	rf	3	0.484233	0.00556727
182	rf	4	0.478443	-0.0152872
182	rf	5	0.486899	0.0309474
182	xgb	1	0.477835	-0.0155181
182	xgb	2	0.4782	0
182	xgb	3	0.479414	-0.0106376
182	xgb	4	0.483931	0.0129832
182	xgb	5	0.492502	0.068554
183	rf	1	0.489362	0.0375399
183	rf	2	0.478322	-0.0153335
183	rf	3	0.478443	-0.0109005
183	rf	4	0.482438	0.0117658
183	rf	5	0.483172	0.0200311
183	xgb	1	0.494529	0.0543383
183	xgb	2	0.484384	0.0340706
183	xgb	3	0.483182	0.00692513
183	xgb	4	0.482438	0.0117658
183	xgb	5	0.477946	-0.0110355
184	rf	1	0.496202	0.0611855
184	rf	2	0.495359	0.072258
184	rf	3	0.489362	0.0422823
184	rf	4	0.481406	0.0143909
184	rf	5	0.503269	0.107651
184	xgb	1	0.490627	0.0389345
184	xgb	2	0.500523	0.0856974
184	xgb	3	0.484082	0.020805
184	xgb	4	0.49645	0.0870901
184	xgb	5	0.498435	0.098094
185	rf	1	0.483182	0.0158163
185	rf	2	0.48972	0.0650481
185	rf	3	0.48026	-0.011977
185	rf	4	0.476246	-0.0132192
185	rf	5	0.477824	-0.0142113
185	xgb	1	0.483182	0.0158163
185	xgb	2	0.484233	0.0339245
185	xgb	3	0.480622	-0.00598448
185	xgb	4	0.476124	-0.0147829
185	xgb	5	0.483172	0.0158097
186	rf	1	0.4782	-0.0140788
186	rf	2	0.478443	-0.00632813
186	rf	3	0.484535	0.0212003
186	rf	4	0.487081	0.0398039
186	rf	5	0.484072	0.0207992
186	xgb	1	0.483931	0.0261131
186	xgb	2	0.478322	-0.00895133
186	xgb	3	0.478808	-0.0138672
186	xgb	4	0.477225	-0.00918779
186	xgb	5	0.478676	-0.0108402
187	rf	1	0.484687	0.0267975
187	rf	2	0.478686	-0.00887159
187	rf	3	0.479293	-0.00873758
187	rf	4	0.476614	-0.0146192
187	rf	5	0.47819	0
187	xgb	1	0.478929	-0.0124004
187	xgb	2	0.484233	0.0339245
187	xgb	3	0.484535	0.0169549
187	xgb	4	0.476614	-0.0146192
187	xgb	5	0.483621	0.0700197
188	rf	1	0.481113	0.00305692
188	rf	2	0.484082	0.0262481
188	rf	3	0.480863	-0.0102345
188	rf	4	0.482735	0.0154506
188	rf	5	0.487938	0.0534894
188	xgb	1	0.491532	0.055471
188	xgb	2	0.489541	0.0553865
188	xgb	3	0.480742	-0.0118204
188	xgb	4	0.488123	0.0466022
188	xgb	5	0.493501	0.100967
189	rf	1	0.478686	-0.0151941
189	rf	2	0.490627	0.0567185
189	rf	3	0.478686	-0.0124763
189	rf	4	0.500997	0.0934153
189	rf	5	0.480226	0.0303291
189	xgb	1	0.488828	0.0211737
189	xgb	2	0.490627	0.0567185
189	xgb	3	0.478565	-0.0139521
189	xgb	4	0.484535	0.0212003
189	xgb	5	0.480226	0.0303291
190	rf	1	0.506369	0.0985191
190	rf	2	0.482143	0.0680543
190	rf	3	0.494942	0.0651398
190	rf	4	0.477957	-0.00903061
190	rf	5	0.484525	0.0266537
190	xgb	1	0.501476	0.0941014
190	xgb	2	0.486909	0.0615269
190	xgb	3	0.478686	-0.0124763
190	xgb	4	0.482735	0.0120036
190	xgb	5	0.484374	0.0210619
191	rf	1	0.490444	0.0659954
191	rf	2	0.476736	-0.0113507
191	rf	3	0.475878	-0.0115714
191	rf	4	0.481344	-0.00827086
191	rf	5	0.484223	0.0339204
191	xgb	1	0.50196	0.144391
191	xgb	2	0.481553	0.0145059
191	xgb	3	0.47551	-0.0163755
191	xgb	4	0.493837	0.0706535
191	xgb	5	0.47819	-0.015387
192	rf	1	0.504288	0.0900806
192	rf	2	0.480675	0.0422041
192	rf	3	0.478322	-0.0140366
192	rf	4	0.479777	-0.0159062
192	rf	5	0.484677	0.07149
192	xgb	1	0.483481	0.0126105
192	xgb	2	0.475755	-0.00673192
192	xgb	3	0.478443	-0.0125519
192	xgb	4	0.48591	0.0181613
192	xgb	5	0.490071	0.078973
193	rf	1	0.500288	0.0853737
193	rf	2	0.481553	0.00815615
193	rf	3	0.478322	-0.00895133
193	rf	4	0.478443	-0.0139944
193	rf	5	0.490071	0.0655139
193	xgb	1	0.484082	0.0165682
193	xgb	2	0.485886	0.0182451
193	xgb	3	0.4782	-0.0109656
193	xgb	4	0.478443	-0.0139944
193	xgb	5	0.490253	0.0792344
194	rf	1	0.4899	0.0486332
194	rf	2	0.485143	0.0110866
194	rf	3	0.495359	0.0656733
194	rf	4	0.492118	0.0561659
194	rf	5	0.486556	0.0611095
194	xgb	1	0.484233	0.0166963
194	xgb	2	0.49081	0.0350798
194	xgb	3	0.495359	0.0656733
194	xgb	4	0.492118	0.0561659
194	xgb	5	0.476235	-0.0132254
195	rf	1	0.476858	-0.0130361
195	rf	2	0.479535	0
195	rf	3	0.484991	0.0346654
195	rf	4	0.486225	0.0302662
195	rf	5	0.479162	-0.0137456
195	xgb	1	0.48229	0.0321159
195	xgb	2	0.479535	0
195	xgb	3	0.479535	0
195	xgb	4	0.481553	0.0145059
195	xgb	5	0.479646	-0.00614171
196	rf	1	0.483631	0.0204173
196	rf	2	0.494942	0.0717063
196	rf	3	0.482143	0.043634
196	rf	4	0.483331	0.0448511
196	rf	5	0.48544	0.0142699
196	xgb	1	0.488123	0.0256612
196	xgb	2	0.499358	0.0682787
196	xgb	3	0.482143	0.043634
196	xgb	4	0.4876	0.0316619
196	xgb	5	0.485747	0.0222889
197	rf	1	0.487254	0.0399871
197	rf	2	0.494735	0.102867
197	rf	3	0.485296	0.0273624
197	rf	4	0.491736	0.0677259
197	rf	5	0.486556	0.0448834
197	xgb	1	0.496668	0.0648985
197	xgb	2	0.509676	0.126282
197	xgb	3	0.49081	0.049705
197	xgb	4	0.490994	0.039346
197	xgb	5	0.481249	0.0108327
198	rf	1	0.478686	-0.0184496
198	rf	2	0.477347	-0.0157011
198	rf	3	0.496202	0.0563886
198	rf	4	0.491727	0.0557011
198	rf	5	0.482873	0.0251875
198	xgb	1	0.495778	0.0606503
198	xgb	2	0.497327	0.0616389
198	xgb	3	0.496845	0.0742567
198	xgb	4	0.491337	0.0464695
198	xgb	5	0.487938	0.0464008
199	rf	1	0.483631	0.0161888
199	rf	2	0.489005	0.0331301
199	rf	3	0.482735	0.0325192
199	rf	4	0.478808	0
199	rf	5	0.478312	-0.0140432
199	xgb	1	0.4782	-0.0140788
199	xgb	2	0.478565	-0.0125142
199	xgb	3	0.482735	0.0325192
199	xgb	4	0.478686	-0.00629059
[truncated: 3,001 more rows]
