# Supplementary material for: Family-Specialized Transformer for L-cystathionine gamma-lyase Engineering and Its Structural Interpretation
Source: Comput Struct Biotechnol J. 2026 Jun 5;35(1):0073. doi: 10.34133/csbj.0073 (PMC13237489; doi:10.34133/csbj.0073)
Supplement: Supplementary 1 — Figs. S1 to 15 Tables S1 to S8 [file csbj.0073.f1.zip › Fig_S5_data.xlsx]

## Sheet: association_metrics
n_sequences	n_pairs	same_pair_count	different_pair_count	labels_included	label_count_high_activity	label_count_low_activity	seed	bootstrap_reps	n_permutations	observed_auc	observed_rank_biserial	observed_delta_median	auc_ci_low	auc_ci_high	rank_biserial_ci_low	rank_biserial_ci_high	delta_median_ci_low	delta_median_ci_high	perm_auc_mean	perm_auc_ci_low	perm_auc_ci_high	perm_rank_biserial_mean	perm_rank_biserial_ci_low	perm_rank_biserial_ci_high	perm_delta_median_mean	perm_delta_median_ci_low	perm_delta_median_ci_high	perm_auc_p_two_sided	perm_rank_biserial_p_two_sided	perm_delta_median_p_two_sided
11189	20000	17007	2993	0,1	916	10273	21	1000	1000	0.503489	0.00697722	0.0042747	0.491518	0.51595	-0.0169644	0.0319005	-0.00588089	0.00924949	0.499912	0.486962	0.512408	-0.000176957	-0.0260767	0.0248152	-0.00043183	-0.0107085	0.00618711	0.595405	0.595405	0.246753

## Sheet: pair_sample
sample_a	label_a_id	label_a_name	length_a	sample_b	label_b_id	label_b_name	length_b	same_label	pair_type	exact_identity
A0A010RLL8	1	low_activity	416	A0A1M5Z6I6	1	low_activity	355	1	low-low	0.096244
A0A010RLL8	1	low_activity	416	A0A7W6MQW1	1	low_activity	388	1	low-low	0.143519
A0A010RLL8	1	low_activity	416	F0J997	1	low_activity	194	1	low-low	0.195704
A0A010SPE2	1	low_activity	347	A0A031FSG5	1	low_activity	364	1	low-low	0.538462
A0A010SPE2	1	low_activity	347	A0A0X3VRN8	1	low_activity	374	1	low-low	0.542781
A0A010SPE2	1	low_activity	347	A0A178F0K2	1	low_activity	709	1	low-low	0.080395
A0A010SPE2	1	low_activity	347	A0A671Z3I2	1	low_activity	461	1	low-low	0.10846
A0A010SPE2	1	low_activity	347	A0A8W8LT11	1	low_activity	441	1	low-low	0.124454
A0A010TBN2	1	low_activity	364	A0A1P8TPK0	1	low_activity	364	1	low-low	0.565684
A0A010TBN2	1	low_activity	364	A0AAU9WFW6	1	low_activity	431	1	low-low	0.145455
A0A011NV07	1	low_activity	379	A0A0F5MUX4	1	low_activity	368	1	low-low	0.556136
A0A011NV07	1	low_activity	379	A0A1M6MMG5	1	low_activity	375	1	low-low	0.54522
A0A011NV07	1	low_activity	379	A0A291GTF7	1	low_activity	371	1	low-low	0.507732
A0A011NV07	1	low_activity	379	A0A2T5B1Z9	1	low_activity	374	1	low-low	0.552699
A0A011NV07	1	low_activity	379	A0A3M6Y3Q8	0	high_activity	418	0	high-low	0.142857
A0A011NV07	1	low_activity	379	A0A4D9DXM3	1	low_activity	405	1	low-low	0.129496
A0A011NV07	1	low_activity	379	A0A512BQQ5	1	low_activity	358	1	low-low	0.546174
A0A011NV07	1	low_activity	379	A0A673N3A0	1	low_activity	405	1	low-low	0.144893
A0A011NV07	1	low_activity	379	A0A6M8VHP1	1	low_activity	362	1	low-low	0.571802
A0A011NY47	1	low_activity	391	A0A167PZJ2	1	low_activity	390	1	low-low	0.38191
A0A011NY47	1	low_activity	391	A0A330HN87	1	low_activity	371	1	low-low	0.305419
A0A011NY47	1	low_activity	391	A0A5N7AR86	1	low_activity	406	1	low-low	0.368039
A0A011NY47	1	low_activity	391	A0A8B4G9W6	1	low_activity	346	1	low-low	0.130024
A0A011NY47	1	low_activity	391	A0AAW0TFK4	1	low_activity	500	1	low-low	0.269461
A0A011NY47	1	low_activity	391	B8CM64	0	high_activity	358	0	high-low	0.13012
A0A011NY47	1	low_activity	391	G4FPH7	1	low_activity	411	1	low-low	0.343602
A0A011P352	1	low_activity	382	A0A2N4SSS4	1	low_activity	358	1	low-low	0.580729
A0A011P352	1	low_activity	382	A0A427YII7	1	low_activity	524	1	low-low	0.135436
A0A011P352	1	low_activity	382	A0A543A1V2	1	low_activity	362	1	low-low	0.575916
A0A011P352	1	low_activity	382	A0AAV4S4N2	1	low_activity	138	1	low-low	0.062827
A0A011P352	1	low_activity	382	A0AAW7ZJV1	1	low_activity	349	1	low-low	0.534031
A0A011Q7B7	1	low_activity	379	A0A1X6WWD3	1	low_activity	373	1	low-low	0.528205
A0A011Q7B7	1	low_activity	379	A0A2M6UG27	1	low_activity	381	1	low-low	0.549479
A0A011Q7B7	1	low_activity	379	A0A4S2R4B2	1	low_activity	383	1	low-low	0.157658
A0A011Q7B7	1	low_activity	379	A0A4V1TUQ5	1	low_activity	351	1	low-low	0.553806
A0A011Q7B7	1	low_activity	379	A0A7K2YAT3	1	low_activity	386	1	low-low	0.152174
A0A011Q7B7	1	low_activity	379	A0A8C6SCG5	1	low_activity	440	1	low-low	0.119497
A0A011Q7B7	1	low_activity	379	A0AAN0Y1E8	1	low_activity	364	1	low-low	0.559367
A0A011Q7B7	1	low_activity	379	A0AAQ2H2Z4	0	high_activity	355	0	high-low	0.556728
A0A011RND9	1	low_activity	379	A0A6I5EZ02	1	low_activity	381	1	low-low	0.129717
A0A011RND9	1	low_activity	379	A0A7W5D7N5	1	low_activity	356	1	low-low	0.116788
A0A011RND9	1	low_activity	379	A0A8C3XCW9	1	low_activity	443	1	low-low	0.343413
A0A011RND9	1	low_activity	379	A0AAW3YS85	0	high_activity	350	0	high-low	0.116505
A0A011ULP1	1	low_activity	368	A0A1W9ZDJ0	1	low_activity	368	1	low-low	0.55643
A0A011ULP1	1	low_activity	368	A0A2V0N1M8	1	low_activity	365	1	low-low	0.555556
A0A011ULP1	1	low_activity	368	A0AAP8GZI2	1	low_activity	377	1	low-low	0.124711
A0A013VTN6	1	low_activity	354	A0A2H3AW57	1	low_activity	205	1	low-low	0.129944
A0A013VTN6	1	low_activity	354	A0A3T1CGC0	1	low_activity	356	1	low-low	0.637883
A0A013VTN6	1	low_activity	354	A0AAU0YPV9	1	low_activity	377	1	low-low	0.542328
A0A014MFU8	0	high_activity	346	A0AAP4FXJ8	1	low_activity	348	0	high-low	0.778736
A0A014MFU8	0	high_activity	346	A0AAW8BQL7	1	low_activity	367	0	high-low	0.558583
A0A014NWU6	1	low_activity	373	A0A328N3L8	1	low_activity	363	1	low-low	0.630027
A0A014NWU6	1	low_activity	373	A0A8C2PPT2	1	low_activity	412	1	low-low	0.12844
A0A014NWU6	1	low_activity	373	A0A8S1HQ93	1	low_activity	406	1	low-low	0.12
A0A014P5Q6	1	low_activity	398	A0A1X7U8L9	1	low_activity	306	1	low-low	0.193548
A0A014P5Q6	1	low_activity	398	A0A2G6LAT5	1	low_activity	359	1	low-low	0.148058
A0A014P5Q6	1	low_activity	398	A0A6N6SD24	1	low_activity	370	1	low-low	0.444169
A0A014P5Q6	1	low_activity	398	A0A7K2NDI0	1	low_activity	377	1	low-low	0.705446
A0A015LXK4	1	low_activity	405	A0A0E2N3P3	1	low_activity	371	1	low-low	0.28642
A0A015LXK4	1	low_activity	405	A0A1R1Y2G8	1	low_activity	387	1	low-low	0.590123
A0A015LXK4	1	low_activity	405	A0A962SB72	1	low_activity	348	1	low-low	0.146635
A0A016WM98	0	high_activity	509	A0A7K5ZTP1	1	low_activity	399	0	high-low	0.459725
A0A016WM98	0	high_activity	509	A0A927K6G7	1	low_activity	352	0	high-low	0.109804
A0A016WN68	0	high_activity	503	A0A3E2HLT4	1	low_activity	415	0	high-low	0.371595
A0A016WN68	0	high_activity	503	A0A3Q3NCL1	1	low_activity	409	0	high-low	0.459245
A0A016WN68	0	high_activity	503	A0A5K4EHM9	0	high_activity	433	1	high-high	0.406551
A0A016WN68	0	high_activity	503	A0A851FTH0	1	low_activity	389	0	high-low	0.459245
A0A016WN68	0	high_activity	503	A0A919DK49	1	low_activity	374	0	high-low	0.120792
A0A016WN68	0	high_activity	503	K5X162	1	low_activity	443	0	high-low	0.37406
A0A017SG64	1	low_activity	407	A0A0H2M4N3	1	low_activity	358	1	low-low	0.12619
A0A017SG64	1	low_activity	407	A0A973MWM2	1	low_activity	383	1	low-low	0.330918
A0A017SG64	1	low_activity	407	A0AA96FZ06	1	low_activity	393	1	low-low	0.326087
A0A021WWZ9	1	low_activity	379	A0A542EF16	1	low_activity	390	1	low-low	0.525381
A0A021WWZ9	1	low_activity	379	A0A7K2IKC3	1	low_activity	382	1	low-low	0.148402
A0A021WWZ9	1	low_activity	379	A0A8C6DKM5	1	low_activity	405	1	low-low	0.130926
A0A021WWZ9	1	low_activity	379	A0A8D8H5H8	1	low_activity	153	1	low-low	0.076517
A0A021WXG2	1	low_activity	373	A0A4D9DXM3	1	low_activity	405	1	low-low	0.122642
A0A022GML0	1	low_activity	378	A0A1C4IL40	1	low_activity	374	1	low-low	0.511335
A0A022GML0	1	low_activity	378	A0A6A3M6M2	1	low_activity	409	1	low-low	0.137698
A0A022M8D4	1	low_activity	374	A0A348AQQ5	0	high_activity	381	0	high-low	0.120455
A0A022M8D4	1	low_activity	374	A0A7V8V328	1	low_activity	399	1	low-low	0.154734
A0A022M8D4	1	low_activity	374	A0AAX2ZQK1	1	low_activity	368	1	low-low	0.144608
A0A022MBP1	1	low_activity	394	A0A081D836	1	low_activity	380	1	low-low	0.289216
A0A022MBP1	1	low_activity	394	A0A1G5YV91	1	low_activity	364	1	low-low	0.16129
A0A022MBP1	1	low_activity	394	A0A3S2CT55	1	low_activity	375	1	low-low	0.396985
A0A022MBP1	1	low_activity	394	A0A5B8UBU9	1	low_activity	355	1	low-low	0.479899
A0A022MBP1	1	low_activity	394	A0A5R8VTL6	1	low_activity	367	1	low-low	0.151659
A0A022PME4	0	high_activity	350	A0A0J8U509	1	low_activity	368	0	high-low	0.123223
A0A023B787	1	low_activity	441	A0A6L7GB03	1	low_activity	352	1	low-low	0.116327
A0A023ETT3	1	low_activity	403	A0A164ATQ0	1	low_activity	381	1	low-low	0.147465
A0A023ETT3	1	low_activity	403	A0A2P1NN34	1	low_activity	351	1	low-low	0.116337
A0A023ETT3	1	low_activity	403	A0A4D7DQZ4	1	low_activity	377	1	low-low	0.141809
A0A023ETT3	1	low_activity	403	A0A7W5EJE8	1	low_activity	389	1	low-low	0.470297
A0A023ETT3	1	low_activity	403	A0A8H3E8X6	1	low_activity	443	1	low-low	0.415755
A0A023ETT3	1	low_activity	403	A0AAW4JWF7	1	low_activity	372	1	low-low	0.292804
A0A023FZC3	1	low_activity	402	A0A4S2TL42	1	low_activity	377	1	low-low	0.292271
A0A023FZC3	1	low_activity	402	A0AAI8M8H1	1	low_activity	381	1	low-low	0.123596
A0A023GGN5	1	low_activity	230	A0A0A0K004	1	low_activity	370	1	low-low	0.091892
A0A023GGN5	1	low_activity	230	A0A9P6XHH8	1	low_activity	385	1	low-low	0.34456
A0A023GGN5	1	low_activity	230	M7BK58	1	low_activity	406	1	low-low	0.312808
A0A023GJM2	1	low_activity	402	A0A0W0GL51	1	low_activity	381	1	low-low	0.435323
A0A023GJM2	1	low_activity	402	A0A2A7NQ34	1	low_activity	361	1	low-low	0.128959
A0A023GJM2	1	low_activity	402	A0A2K0JFG3	0	high_activity	351	0	high-low	0.106888
A0A023GJM2	1	low_activity	402	A0A372FX54	1	low_activity	363	1	low-low	0.130024
A0A023GJM2	1	low_activity	402	A0A9P5QMV2	1	low_activity	399	1	low-low	0.549751
A0A024EAB5	1	low_activity	364	A0A7W9QMM5	0	high_activity	367	0	high-low	0.658537
A0A024EAB5	1	low_activity	364	A0A817XNI5	1	low_activity	522	1	low-low	0.119349
A0A024EAB5	1	low_activity	364	A0A8H2JI02	1	low_activity	366	1	low-low	0.536
A0A024EAB5	1	low_activity	364	A0A9Q6N2P5	1	low_activity	344	1	low-low	0.604396
A0A024GB09	1	low_activity	404	A0A0P1AIQ5	1	low_activity	101	1	low-low	0.158416
A0A024GB09	1	low_activity	404	A0A2I3GWV8	1	low_activity	361	1	low-low	0.484337
A0A024GB09	1	low_activity	404	A0A7R8W5A9	1	low_activity	389	1	low-low	0.384804
A0A024GB09	1	low_activity	404	A0AAU4QYG9	1	low_activity	374	1	low-low	0.125561
A0A024H1G6	0	high_activity	363	A0A2M9JL39	1	low_activity	378	0	high-low	0.136476
A0A024HEF9	1	low_activity	367	A0A062VK23	1	low_activity	353	1	low-low	0.547684
A0A024HEF9	1	low_activity	367	A0A136PWW4	1	low_activity	363	1	low-low	0.58445
A0A024HEF9	1	low_activity	367	A0A1Q5TVX5	0	high_activity	350	0	high-low	0.558583
A0A024HEF9	1	low_activity	367	A0A2Y9EK83	1	low_activity	425	1	low-low	0.141304
A0A024HEF9	1	low_activity	367	A0AAD0Q5H8	1	low_activity	374	1	low-low	0.150485
A0A024HEF9	1	low_activity	367	A0AAN9Z6S9	1	low_activity	398	1	low-low	0.12963
A0A024JQ82	1	low_activity	368	A0A0A1VC04	1	low_activity	344	1	low-low	0.595109
A0A024JQ82	1	low_activity	368	A0A2H4SIQ8	1	low_activity	410	1	low-low	0.157385
A0A024S885	1	low_activity	415	A0A0K8RQR0	0	high_activity	434	0	high-low	0.422222
A0A024S885	1	low_activity	415	A0A0L8N6P3	1	low_activity	361	1	low-low	0.308612
A0A024S885	1	low_activity	415	A0A0Q4JU81	1	low_activity	353	1	low-low	0.144578
A0A024S885	1	low_activity	415	A0A6B3KR25	1	low_activity	377	1	low-low	0.384615
A0A024USH1	0	high_activity	430	A0A5B0SJ09	1	low_activity	461	0	high-low	0.302419
A0A024USH1	0	high_activity	430	A0A7W9HKE2	1	low_activity	395	0	high-low	0.320542
A0A026WE10	1	low_activity	385	A0A1C5HN56	1	low_activity	363	1	low-low	0.132124
A0A026WE10	1	low_activity	385	A0A1I5RA62	1	low_activity	352	1	low-low	0.108911
A0A026WE10	1	low_activity	385	A0A6L9G3P2	1	low_activity	356	1	low-low	0.111688
A0A026WE10	1	low_activity	385	A0A7Y4AQE3	1	low_activity	354	1	low-low	0.12963
A0A026WE10	1	low_activity	385	A0A8S1WIB2	1	low_activity	398	1	low-low	0.4775
A0A026WE10	1	low_activity	385	A0A9P7URK3	1	low_activity	471	1	low-low	0.387712
A0A026WE10	1	low_activity	385	A0AAD7H902	1	low_activity	462	1	low-low	0.390929
A0A026WE10	1	low_activity	385	V5NP07	0	high_activity	380	0	high-low	0.501292
A0A031FSG5	1	low_activity	364	A0A0E4H4Q7	1	low_activity	368	1	low-low	0.551724
A0A031FSG5	1	low_activity	364	A0A154QDE4	0	high_activity	368	0	high-low	0.490667
A0A031FSG5	1	low_activity	364	A0A2R7NRQ1	1	low_activity	363	1	low-low	0.555556
A0A031FSG5	1	low_activity	364	A0A9W9X045	1	low_activity	398	1	low-low	0.140704
A0A031FSG5	1	low_activity	364	A0AAF5PW21	0	high_activity	407	0	high-low	0.138173
A0A031FSG5	1	low_activity	364	E4WZ81	1	low_activity	405	1	low-low	0.115646
A0A031G7R2	1	low_activity	390	A0A2S9UIJ3	0	high_activity	348	0	high-low	0.115663
A0A031G7R2	1	low_activity	390	A0AAR2KU27	1	low_activity	408	1	low-low	0.463592
A0A031G7R2	1	low_activity	390	D2Q3P9	1	low_activity	380	1	low-low	0.361179
A0A031HLV2	1	low_activity	416	A0A071LUG6	1	low_activity	347	1	low-low	0.480769
A0A031HLV2	1	low_activity	416	A0A2I1DAY6	1	low_activity	411	1	low-low	0.164733
A0A031HLV2	1	low_activity	416	A0A7G2D1R0	1	low_activity	386	1	low-low	0.137931
A0A031HLV2	1	low_activity	416	A0A7W9PVY5	1	low_activity	382	1	low-low	0.134956
A0A031HLV2	1	low_activity	416	A0A8C2GNZ7	1	low_activity	422	1	low-low	0.137079
A0A031ILD4	1	low_activity	364	A0A0C3EI99	1	low_activity	435	1	low-low	0.157303
A0A031J4A9	1	low_activity	388	A0A672LKW8	1	low_activity	416	1	low-low	0.449761
A0A031J4A9	1	low_activity	388	A0A8C4F902	1	low_activity	427	1	low-low	0.431235
A0A031J4A9	1	low_activity	388	A0AAU4XPC2	1	low_activity	368	1	low-low	0.136585
A0A031J4A9	1	low_activity	388	A0AAU8DT24	1	low_activity	364	1	low-low	0.15212
A0A031J4A9	1	low_activity	388	H0TEN7	1	low_activity	386	1	low-low	0.158768
A0A034VR89	1	low_activity	393	A0A6J1RB42	1	low_activity	383	1	low-low	0.621827
A0A045KCM8	0	high_activity	346	A0A1Z9XG36	1	low_activity	348	0	high-low	0.547753
A0A045KCM8	0	high_activity	346	A0A3A9WEY0	1	low_activity	396	0	high-low	0.135338
A0A045KCM8	0	high_activity	346	A0A494T1M6	1	low_activity	361	0	high-low	0.684932
A0A045KCM8	0	high_activity	346	A0AAU7Y7N9	1	low_activity	364	0	high-low	0.554348
A0A051TJ94	0	high_activity	352	A0A3S9EAA8	1	low_activity	371	0	high-low	0.15051
A0A051TJ94	0	high_activity	352	A0A4U3CEU9	1	low_activity	366	0	high-low	0.667553
A0A058ZD51	1	low_activity	389	A0A6I6SFG7	1	low_activity	382	1	low-low	0.334165
A0A058ZD51	1	low_activity	389	A0A7L2H1Y2	1	low_activity	342	1	low-low	0.514139
A0A058ZD51	1	low_activity	389	A0A7U3VNN2	1	low_activity	391	1	low-low	0.125874
A0A058ZD51	1	low_activity	389	A0A8D0AWB5	1	low_activity	404	1	low-low	0.514563
A0A059DUW1	1	low_activity	360	A0A2N9NCT4	0	high_activity	385	0	high-low	0.145238
A0A059DUW1	1	low_activity	360	A0A413KE12	1	low_activity	426	1	low-low	0.129545
A0A059DUW1	1	low_activity	360	A0AAD0ZES0	1	low_activity	392	1	low-low	0.128668
A0A059DX02	1	low_activity	356	A0A061IK27	1	low_activity	423	1	low-low	0.132723
A0A059DX02	1	low_activity	356	A0AAD8YIY7	1	low_activity	485	1	low-low	0.130612
A0A059DX02	1	low_activity	356	M2TDW0	1	low_activity	411	1	low-low	0.135593
A0A059DX02	1	low_activity	356	R4X942	1	low_activity	375	1	low-low	0.102083
A0A059EEL9	1	low_activity	359	A0A290ZCZ8	1	low_activity	380	1	low-low	0.144737
A0A059EEL9	1	low_activity	359	A0A4V2I2H2	1	low_activity	349	1	low-low	0.537396
A0A059EEL9	1	low_activity	359	A0A7W5ZV55	1	low_activity	358	1	low-low	0.570637
A0A059EEL9	1	low_activity	359	D2PVS6	1	low_activity	378	1	low-low	0.55643
A0A059FUU3	1	low_activity	369	A0A1B3ZCC7	1	low_activity	360	1	low-low	0.130769
A0A059FUU3	1	low_activity	369	A0A1G7Y292	1	low_activity	355	1	low-low	0.121588
A0A059FUU3	1	low_activity	369	A0A3Q1G1S3	1	low_activity	402	1	low-low	0.263682
A0A059FUU3	1	low_activity	369	A0A6G3PW33	1	low_activity	374	1	low-low	0.441489
A0A059FUU3	1	low_activity	369	A0AAD9AMU5	1	low_activity	394	1	low-low	0.321608
A0A059FYL9	1	low_activity	373	A0A1S2PJB0	1	low_activity	374	1	low-low	0.158986
A0A059FYL9	1	low_activity	373	A0A238WCE4	1	low_activity	374	1	low-low	0.138702
A0A059FYL9	1	low_activity	373	A0AAP8SY69	1	low_activity	356	1	low-low	0.101235
A0A059FYL9	1	low_activity	373	D4BD11	1	low_activity	358	1	low-low	0.142518
A0A059G508	1	low_activity	369	A0A543IKE8	1	low_activity	365	1	low-low	0.155502
A0A059G508	1	low_activity	369	A0AA42PNR4	1	low_activity	370	1	low-low	0.139303
A0A059IXN0	1	low_activity	429	A0A0C9US28	1	low_activity	188	1	low-low	0.132867
A0A059IXN0	1	low_activity	429	A0A1C2HL27	1	low_activity	376	1	low-low	0.138393
A0A059IXN0	1	low_activity	429	A0A7S2ET41	1	low_activity	173	1	low-low	0.153499
A0A059IXN0	1	low_activity	429	A0A918X947	1	low_activity	388	1	low-low	0.145055
A0A059IXN0	1	low_activity	429	A0A919RIP6	1	low_activity	357	1	low-low	0.150115
A0A059IXN0	1	low_activity	429	A0AAD8ZCQ8	1	low_activity	421	1	low-low	0.432802
A0A059IXN0	1	low_activity	429	A0AAT9L0M0	1	low_activity	390	1	low-low	0.303448
A0A059MLE5	1	low_activity	363	A0A0Q9NW43	1	low_activity	364	1	low-low	0.648501
A0A059MLE5	1	low_activity	363	A0A976BC44	1	low_activity	376	1	low-low	0.53125
A0A059MLE5	1	low_activity	363	A0AAU5MG68	1	low_activity	369	1	low-low	0.672087
A0A059MLE5	1	low_activity	363	D3V0C2	0	high_activity	350	0	high-low	0.559229
A0A059W3A1	1	low_activity	392	A0A2S3Y1G4	1	low_activity	381	1	low-low	0.795918
A0A059W3A1	1	low_activity	392	A0A5C5QLP2	0	high_activity	364	0	high-low	0.525
A0A060DTT8	1	low_activity	383	A0A0Q9PFT4	1	low_activity	372	1	low-low	0.513854
A0A060DTT8	1	low_activity	383	A0A6P6IS64	1	low_activity	405	1	low-low	0.132867
A0A060DTT8	1	low_activity	383	R7XTN3	1	low_activity	369	1	low-low	0.524675
A0A060H1U4	0	high_activity	403	A0A1A9GD28	1	low_activity	373	0	high-low	0.486352
A0A060H1U4	0	high_activity	403	A0A3F2UEP7	1	low_activity	366	0	high-low	0.157767
A0A060H1U4	0	high_activity	403	A0A430Q3G8	0	high_activity	430	1	high-high	0.124211
A0A060S9J9	1	low_activity	265	A0A0A0VA00	1	low_activity	199	1	low-low	0.099644
A0A060S9J9	1	low_activity	265	A0A0U1CZ90	1	low_activity	371	1	low-low	0.13172
A0A060S9J9	1	low_activity	265	A0A3Q9WFW5	1	low_activity	364	1	low-low	0.122016
A0A060S9J9	1	low_activity	265	A0A4Z0E4E8	1	low_activity	370	1	low-low	0.112601
A0A060S9J9	1	low_activity	265	A0A6A3MXC6	1	low_activity	409	1	low-low	0.22093
A0A060S9J9	1	low_activity	265	A0A8K0XBE0	1	low_activity	445	1	low-low	0.36044
A0A060S9J9	1	low_activity	265	D7B322	1	low_activity	380	1	low-low	0.119171
A0A060S9J9	1	low_activity	265	I1CX85	1	low_activity	354	1	low-low	0.125698
A0A060S9J9	1	low_activity	265	Q89XS1	1	low_activity	387	1	low-low	0.118863
A0A060TFQ7	1	low_activity	391	A0A0X3V4L3	1	low_activity	371	1	low-low	0.146512
A0A060TFQ7	1	low_activity	391	A0A1X7UGS6	1	low_activity	118	1	low-low	0.13555
A0A060TFQ7	1	low_activity	391	A0A452QWS0	1	low_activity	306	1	low-low	0.361179
A0A060TFQ7	1	low_activity	391	Q55DV9	1	low_activity	387	1	low-low	0.516291
A0A060VY35	1	low_activity	405	A0A1E4RSX8	1	low_activity	403	1	low-low	0.447942
A0A060WCQ1	1	low_activity	405	A0A1K2FJ19	1	low_activity	374	1	low-low	0.124711
A0A060WCQ1	1	low_activity	405	A0A934P6R5	1	low_activity	360	1	low-low	0.127155
A0A060WCQ1	1	low_activity	405	A0AAU1IXT8	1	low_activity	374	1	low-low	0.141531
A0A060WCQ1	1	low_activity	405	A0AAU5PEM4	1	low_activity	374	1	low-low	0.139211
A0A060WCQ1	1	low_activity	405	A0AAX0VKI0	1	low_activity	390	1	low-low	0.281174
A0A061A1W6	1	low_activity	373	A0A1C5IND0	1	low_activity	363	1	low-low	0.646113
A0A061A1W6	1	low_activity	373	A0A2G1QQ64	1	low_activity	370	1	low-low	0.13981
A0A061A1W6	1	low_activity	373	A0A7W2FPK9	1	low_activity	355	1	low-low	0.549598
A0A061A1W6	1	low_activity	373	A0AAU4PDQ3	1	low_activity	377	1	low-low	0.128319
A0A061ADQ4	1	low_activity	487	A0A8C7NLM6	1	low_activity	394	1	low-low	0.387755
A0A061ADQ4	1	low_activity	487	A0AAU6MP37	1	low_activity	376	1	low-low	0.132411
A0A061AZ05	1	low_activity	386	A0A918X947	1	low_activity	388	1	low-low	0.14922
A0A061AZ05	1	low_activity	386	A0AAD0SGF3	1	low_activity	357	1	low-low	0.142191
A0A061HKL3	1	low_activity	390	A0A0J6KCY7	1	low_activity	364	1	low-low	0.154734
A0A061HKL3	1	low_activity	390	A0A5D0N1K6	1	low_activity	370	1	low-low	0.322251
A0A061HKL3	1	low_activity	390	A0A7Y8ESN7	1	low_activity	364	1	low-low	0.153846
A0A061HKL3	1	low_activity	390	A0A917MHD7	1	low_activity	359	1	low-low	0.128329
A0A061HKL3	1	low_activity	390	W7NRY1	1	low_activity	348	1	low-low	0.119159
A0A061IK27	1	low_activity	423	A0A182V506	1	low_activity	466	1	low-low	0.472617
A0A061IK27	1	low_activity	423	A0A3R9X892	1	low_activity	391	1	low-low	0.28271
A0A061IK27	1	low_activity	423	A0A7X8TRX4	1	low_activity	358	1	low-low	0.149184
A0A061IK27	1	low_activity	423	A0A9X2VPB9	1	low_activity	363	1	low-low	0.269504
A0A061IK27	1	low_activity	423	L7KH51	1	low_activity	382	1	low-low	0.147253
A0A061IMK1	1	low_activity	488	A0A5C8WEK4	1	low_activity	356	1	low-low	0.112705
A0A061IMK1	1	low_activity	488	A0A5J2KA15	0	high_activity	351	0	high-low	0.112
A0A061IMK1	1	low_activity	488	A0A5U2PLB3	0	high_activity	351	0	high-low	0.126
A0A061IMK1	1	low_activity	488	A0A7H0GMW6	1	low_activity	359	1	low-low	0.122449
A0A061IMK1	1	low_activity	488	V2XAN9	1	low_activity	477	1	low-low	0.335677
A0A061IMK1	1	low_activity	488	W3VI18	1	low_activity	714	1	low-low	0.26087
A0A062VBM3	1	low_activity	373	A0A2V2Q5H8	1	low_activity	381	1	low-low	0.146465
A0A062VBM3	1	low_activity	373	A0A2V3V9K9	1	low_activity	354	1	low-low	0.140394
A0A062VBM3	1	low_activity	373	A0A8B9QE95	1	low_activity	386	1	low-low	0.298246
A0A062VBM3	1	low_activity	373	A0AAJ5V7B2	1	low_activity	344	1	low-low	0.135065
A0A062VK23	1	low_activity	353	A0A182FKJ4	1	low_activity	398	1	low-low	0.13253
A0A062VK23	1	low_activity	353	A0A6J4I5B8	1	low_activity	391	1	low-low	0.624041
A0A062WSJ7	1	low_activity	392	A0A0F0LAV6	1	low_activity	423	1	low-low	0.370709
A0A062WSJ7	1	low_activity	392	A0A7K9XQH4	1	low_activity	342	1	low-low	0.39899
A0A062WSJ7	1	low_activity	392	A0AAU1H494	1	low_activity	386	1	low-low	0.133333
A0A062WSJ7	1	low_activity	392	A0AAU2TRZ6	1	low_activity	385	1	low-low	0.330846
A0A062WSJ7	1	low_activity	392	A0AAW4GHX7	1	low_activity	370	1	low-low	0.145833
A0A062WYJ2	1	low_activity	361	A0A0C4Y4N0	1	low_activity	378	1	low-low	0.524675
A0A062WYJ2	1	low_activity	361	A0A6G8D509	1	low_activity	355	1	low-low	0.604972
A0A062WYJ2	1	low_activity	361	A0AAX2ZQK1	1	low_activity	368	1	low-low	0.157754
A0A064CGL0	1	low_activity	372	A0A0K2ZPB2	0	high_activity	367	0	high-low	0.544974
A0A064CGL0	1	low_activity	372	A0A2K5RA98	1	low_activity	373	1	low-low	0.125858
A0A064CGL0	1	low_activity	372	A0A3B1J5Y0	1	low_activity	402	1	low-low	0.128959
A0A064CGL0	1	low_activity	372	A0A3N5EVC8	1	low_activity	372	1	low-low	0.56701
A0A064CGL0	1	low_activity	372	Q0SF52	1	low_activity	369	1	low-low	0.65252
A0A064CH19	1	low_activity	369	A0A1C0B6L8	1	low_activity	497	1	low-low	0.149621
A0A064CH19	1	low_activity	369	A0A2S4ZE23	1	low_activity	374	1	low-low	0.140553
A0A066S0G2	1	low_activity	367	A0A6P4FCH1	1	low_activity	393	1	low-low	0.145882
A0A066TY17	1	low_activity	359	A0A841PZ94	1	low_activity	371	1	low-low	0.592992
A0A066TY17	1	low_activity	359	A0A922VSC4	1	low_activity	360	1	low-low	0.158602
A0A066TY17	1	low_activity	359	A0A972Y9R9	1	low_activity	353	1	low-low	0.145833
A0A066TY17	1	low_activity	359	A0A9E3GE29	0	high_activity	368	0	high-low	0.605405
A0A066TY17	1	low_activity	359	A0AAI8NHX8	1	low_activity	378	1	low-low	0.601583
A0A066TY17	1	low_activity	359	A5VZZ5	1	low_activity	393	1	low-low	0.134474
A0A066V1X4	1	low_activity	354	A0A0Q8A9N6	1	low_activity	364	1	low-low	0.598901
A0A066VCR5	1	low_activity	462	A0A0P1ARJ5	1	low_activity	113	1	low-low	0.125541
A0A066VCR5	1	low_activity	462	A0A378CG91	0	high_activity	350	0	high-low	0.122105
A0A066VCR5	1	low_activity	462	A0A7X0GBG7	1	low_activity	362	1	low-low	0.123377
A0A066VCR5	1	low_activity	462	F7D1J3	1	low_activity	407	1	low-low	0.414687
A0A066VCR5	1	low_activity	462	G0ERN3	1	low_activity	378	1	low-low	0.126316
A0A066XJ59	1	low_activity	418	A0A1X6X1A6	1	low_activity	392	1	low-low	0.356459
A0A066XJ59	1	low_activity	418	A0A9X2Z8Q3	1	low_activity	367	1	low-low	0.272727
A0A066XJ59	1	low_activity	418	A0AAU6CHK2	1	low_activity	388	1	low-low	0.141148
A0A066Z8G9	1	low_activity	368	A0A1C6Z0J9	1	low_activity	346	1	low-low	0.565217
A0A066Z8G9	1	low_activity	368	A0AAI9GLB8	1	low_activity	349	1	low-low	0.57337
A0A066Z8G9	1	low_activity	368	A0AAJ3D191	1	low_activity	383	1	low-low	0.154206
A0A067MHC5	1	low_activity	455	A0A522R815	1	low_activity	353	1	low-low	0.131799
A0A067MHC5	1	low_activity	455	A0A9W9EUQ6	1	low_activity	399	1	low-low	0.471491
A0A067NDG4	1	low_activity	450	A0A167G8I3	1	low_activity	348	1	low-low	0.121795
A0A067NDG4	1	low_activity	450	A0A2K4G856	1	low_activity	364	1	low-low	0.124444
A0A067NDG4	1	low_activity	450	A0A560JD04	1	low_activity	381	1	low-low	0.125
A0A067NDG4	1	low_activity	450	A0AAW4ZWA1	1	low_activity	361	1	low-low	0.135246
A0A067NDG4	1	low_activity	450	M2YKQ5	1	low_activity	363	1	low-low	0.137712
A0A067QZT5	1	low_activity	391	A0A1B1K4E3	1	low_activity	374	1	low-low	0.310606
A0A067RA29	1	low_activity	386	A0A5A8CFH0	1	low_activity	415	1	low-low	0.480769
A0A067RA29	1	low_activity	386	A0A931ERQ4	1	low_activity	374	1	low-low	0.141553
A0A067RA29	1	low_activity	386	A0A9W4E8N1	1	low_activity	380	1	low-low	0.433673
A0A068QNQ8	0	high_activity	350	A0A0C5DXX6	1	low_activity	364	0	high-low	0.56044
A0A068QNQ8	0	high_activity	350	A0A4Q7YGR5	1	low_activity	374	0	high-low	0.55615
A0A068QNQ8	0	high_activity	350	A0AAU1VXN1	1	low_activity	365	0	high-low	0.572603
A0A068QZM4	0	high_activity	350	A0A0K2YDK3	1	low_activity	384	0	high-low	0.117188
A0A068QZM4	0	high_activity	350	A0A0Q4L8V4	1	low_activity	354	0	high-low	0.553371
A0A068QZM4	0	high_activity	350	A0A2W6S8R0	1	low_activity	403	0	high-low	0.498759
A0A068QZM4	0	high_activity	350	A0AA46WVD2	1	low_activity	365	0	high-low	0.567123
A0A068RJJ5	1	low_activity	389	A0A8H3E8X6	1	low_activity	443	1	low-low	0.451467
A0A069ISF2	1	low_activity	346	A0A0T1SA40	1	low_activity	379	1	low-low	0.142105
A0A069ISF2	1	low_activity	346	A0A257E0X2	1	low_activity	364	1	low-low	0.568681
A0A069ISF2	1	low_activity	346	A0A9P5LBD4	1	low_activity	421	1	low-low	0.13981
A0A071L090	0	high_activity	365	A0A183F407	0	high_activity	393	1	high-high	0.138272
A0A071L090	0	high_activity	365	A0A5B1BTR8	1	low_activity	346	0	high-low	0.533875
A0A071LUG6	1	low_activity	347	A0A2K6ATR8	1	low_activity	434	1	low-low	0.094
A0A071LUG6	1	low_activity	347	A0A5B8JID6	1	low_activity	365	1	low-low	0.572603
A0A071LUG6	1	low_activity	347	A0A5E6W6E2	1	low_activity	375	1	low-low	0.578667
A0A071LUG6	1	low_activity	347	A0A6J0GH87	1	low_activity	393	1	low-low	0.125616
A0A071LUG6	1	low_activity	347	A0A7E4VAR9	1	low_activity	434	1	low-low	0.121086
A0A071LUG6	1	low_activity	347	A0AAQ6ITY4	1	low_activity	366	1	low-low	0.118734
A0A072PVZ0	1	low_activity	443	A0A1G8B3Q2	1	low_activity	357	1	low-low	0.137168
A0A072PVZ0	1	low_activity	443	A0A3Y8WKQ5	0	high_activity	351	0	high-low	0.108352
A0A072PVZ0	1	low_activity	443	Q04D73	1	low_activity	379	1	low-low	0.351351
A0A072ZM75	0	high_activity	365	A0A081I6D5	1	low_activity	346	0	high-low	0.531165
A0A072ZM75	0	high_activity	365	A0A3A3HC82	1	low_activity	371	0	high-low	0.154964
A0A072ZM75	0	high_activity	365	A0A850Z6L5	1	low_activity	400	0	high-low	0.13217
A0A072ZM75	0	high_activity	365	A0A960GUD5	0	high_activity	367	1	high-high	0.156566
A0A072ZM75	0	high_activity	365	A0A9E7C151	1	low_activity	384	0	high-low	0.52987
A0A073AVB0	1	low_activity	373	A0A1F4I9G1	1	low_activity	355	1	low-low	0.147619
A0A073AVB0	1	low_activity	373	A0AAD9GP36	1	low_activity	283	1	low-low	0.232143
A0A073AVB0	1	low_activity	373	W7TCM8	1	low_activity	445	1	low-low	0.260579
A0A073B0Z6	1	low_activity	366	A0A443J8U7	1	low_activity	377	1	low-low	0.55291
A0A073B0Z6	1	low_activity	366	A0A503QH95	1	low_activity	371	1	low-low	0.1375
A0A073B0Z6	1	low_activity	366	A0A7H8MHD1	1	low_activity	381	1	low-low	0.613577
A0A074RPN3	1	low_activity	423	A0A7W3FLA0	1	low_activity	369	1	low-low	0.132911
A0A074RPN3	1	low_activity	423	A0A8A3PFY3	1	low_activity	417	1	low-low	0.424779
A0A074RPN3	1	low_activity	423	A0AAV2WSW6	1	low_activity	358	1	low-low	0.127155
A0A074SCJ3	1	low_activity	437	A0A1B1KC73	1	low_activity	369	1	low-low	0.123644
A0A074SCJ3	1	low_activity	437	A0A6P9DA53	1	low_activity	405	1	low-low	0.410714
A0A074SSM0	1	low_activity	475	A0A1N6RLS0	1	low_activity	363	1	low-low	0.135699
A0A074SSM0	1	low_activity	475	A0A1X2EIF5	1	low_activity	367	1	low-low	0.119403
A0A074SSM0	1	low_activity	475	A0A239CAY5	1	low_activity	363	1	low-low	0.137143
A0A074SSM0	1	low_activity	475	A0A3Q3A9S9	1	low_activity	409	1	low-low	0.40568
A0A074SSM0	1	low_activity	475	A0A4Q7ZMH7	1	low_activity	363	1	low-low	0.131524
A0A074SSM0	1	low_activity	475	A0AAE1L152	1	low_activity	369	1	low-low	0.386555
A0A074SSM0	1	low_activity	475	A0AAJ5JJX1	1	low_activity	364	1	low-low	0.128898
A0A074SSM0	1	low_activity	475	E1SWE9	1	low_activity	354	1	low-low	0.115789
A0A074VLT7	1	low_activity	403	A0A1G4ILW7	1	low_activity	391	1	low-low	0.602469
A0A074VLT7	1	low_activity	403	A0A377X6V9	0	high_activity	350	0	high-low	0.121287
A0A074VLT7	1	low_activity	403	A0A3P9NGS2	1	low_activity	441	1	low-low	0.427928
A0A074VLT7	1	low_activity	403	A0A6I5I6X8	1	low_activity	378	1	low-low	0.135922
A0A074VLT7	1	low_activity	403	A0A7K3FZC1	1	low_activity	387	1	low-low	0.135071
A0A074VLT7	1	low_activity	403	A0AA91M0G8	1	low_activity	365	1	low-low	0.139535
A0A074VLT7	1	low_activity	403	A0AAV2ZTC0	1	low_activity	416	1	low-low	0.458234
A0A074Y6R9	0	high_activity	403	A0A0J6RF74	1	low_activity	351	0	high-low	0.125307
A0A074Y6R9	0	high_activity	403	A0A3N9TKY7	1	low_activity	356	0	high-low	0.111111
A0A074Y6R9	0	high_activity	403	A0AAE1DNR9	1	low_activity	428	0	high-low	0.414966
A0A074ZS73	0	high_activity	546	A0A0Q8A767	1	low_activity	370	0	high-low	0.111311
A0A074ZS73	0	high_activity	546	A0A1J8PLV4	1	low_activity	460	0	high-low	0.283784
A0A074ZS73	0	high_activity	546	A0A3D8QED7	1	low_activity	417	0	high-low	0.2959
A0A074ZS73	0	high_activity	546	A0A7L0I503	1	low_activity	342	0	high-low	0.327839
A0A074ZS73	0	high_activity	546	L0J768	1	low_activity	368	0	high-low	0.117216
A0A075B546	1	low_activity	518	A0A420J1U6	1	low_activity	395	1	low-low	0.404896
A0A075B546	1	low_activity	518	A0A954J5H4	1	low_activity	367	1	low-low	0.226054
A0A075B546	1	low_activity	518	A0A9E6SBC8	1	low_activity	369	1	low-low	0.103704
A0A075K2H9	1	low_activity	356	A0AAE0S433	1	low_activity	390	1	low-low	0.130435
A0A075K2H9	1	low_activity	356	I0R6N5	1	low_activity	379	1	low-low	0.15534
A0A075NUA2	1	low_activity	348	A0A6P0V3Z2	0	high_activity	371	0	high-low	0.135678
A0A075NUA2	1	low_activity	348	A0A9J8BU24	1	low_activity	421	1	low-low	0.117371
A0A075NUA2	1	low_activity	348	A0A9P8V7I1	1	low_activity	417	1	low-low	0.105991
A0A075NUA2	1	low_activity	348	A0AA90H297	1	low_activity	382	1	low-low	0.526178
A0A075RAW4	1	low_activity	377	A0A2T0JXT5	1	low_activity	365	1	low-low	0.130221
A0A075RAW4	1	low_activity	377	A0AAU6H8V1	1	low_activity	365	1	low-low	0.142169
A0A075V178	1	low_activity	360	A0A0M8YLX0	1	low_activity	330	1	low-low	0.594444
A0A075V178	1	low_activity	360	A0A293LCS4	0	high_activity	400	0	high-low	0.141791
A0A075V178	1	low_activity	360	A0A2H1V295	1	low_activity	403	1	low-low	0.141487
A0A075V178	1	low_activity	360	A0A4P8YHJ1	1	low_activity	348	1	low-low	0.575
A0A075V178	1	low_activity	360	A0A963TWK7	1	low_activity	350	1	low-low	0.580556
A0A076EM92	1	low_activity	374	A0A6B0QZH1	1	low_activity	399	1	low-low	0.195833
A0A076EM92	1	low_activity	374	A0AAC9HTZ0	1	low_activity	381	1	low-low	0.489744
A0A076EM92	1	low_activity	374	A0AAJ6CU81	1	low_activity	371	1	low-low	0.406332
A0A076EM92	1	low_activity	374	V5U2Z9	0	high_activity	348	0	high-low	0.141148
A0A076F0H0	1	low_activity	369	A0A1A6XZ97	0	high_activity	370	0	high-low	0.564304
A0A076F0H0	1	low_activity	369	A0A2K5Z288	1	low_activity	361	1	low-low	0.1247
A0A076F0H0	1	low_activity	369	A0A8S1RH98	1	low_activity	398	1	low-low	0.114428
A0A076F0H0	1	low_activity	369	A0A9X7NYH6	1	low_activity	368	1	low-low	0.680965
A0A076F0H0	1	low_activity	369	J9S8M0	1	low_activity	387	1	low-low	0.632653
A0A076LVE4	1	low_activity	380	A0A101TAP2	1	low_activity	374	1	low-low	0.132883
A0A076LVE4	1	low_activity	380	A0A2I4AJ68	0	high_activity	430	0	high-low	0.43287
A0A076LVE4	1	low_activity	380	A0A2N5EYK8	1	low_activity	364	1	low-low	0.134615
A0A076LVE4	1	low_activity	380	A0A6J4PX15	1	low_activity	370	1	low-low	0.166667
A0A076LVE4	1	low_activity	380	A0AAJ7LRC3	1	low_activity	409	1	low-low	0.447689
A0A076LVE4	1	low_activity	380	W9Y6J2	1	low_activity	438	1	low-low	0.424036
A0A076MIH5	1	low_activity	349	A0A369XJJ6	1	low_activity	380	1	low-low	0.531579
A0A076MIH5	1	low_activity	349	A0A671Z3P4	1	low_activity	424	1	low-low	0.12959
A0A076MIH5	1	low_activity	349	A0A673CHN4	1	low_activity	426	1	low-low	0.114943
A0A076MIH5	1	low_activity	349	X6FGG3	1	low_activity	371	1	low-low	0.136364
A0A077F818	1	low_activity	364	A0A231PH11	1	low_activity	394	1	low-low	0.152542
A0A077F818	1	low_activity	364	A0A2U3L730	1	low_activity	401	1	low-low	0.144254
A0A077M135	1	low_activity	387	A0A4U5WDU7	1	low_activity	377	1	low-low	0.136364
A0A077M135	1	low_activity	387	N1UYX2	1	low_activity	373	1	low-low	0.15
A0A077M2L8	1	low_activity	366	A0A944LQG0	1	low_activity	354	1	low-low	0.155263
A0A077M3J5	0	high_activity	362	A0A0J6XU90	1	low_activity	378	0	high-low	0.578534
A0A077M3J5	0	high_activity	362	A0A7L5SXC7	1	low_activity	377	0	high-low	0.156627
A0A077M3J5	0	high_activity	362	A0A8C5FSN6	1	low_activity	443	0	high-low	0.110895
A0A077M3J5	0	high_activity	362	A0A9P5AZN3	1	low_activity	417	0	high-low	0.155556
A0A077M3J5	0	high_activity	362	A0AAW8Q5T9	0	high_activity	364	1	high-high	0.54522
A0A077N348	0	high_activity	350	A0A2R3Q5Z4	0	high_activity	370	1	high-high	0.551351
A0A077N348	0	high_activity	350	A0A653M654	1	low_activity	392	0	high-low	0.135678
A0A077N348	0	high_activity	350	A0A6A5QA33	1	low_activity	411	0	high-low	0.125
A0A077N348	0	high_activity	350	A0A833J5J2	1	low_activity	417	0	high-low	0.133038
A0A077N348	0	high_activity	350	A0AAW6X5N0	1	low_activity	346	0	high-low	0.777143
A0A077NXK7	0	high_activity	350	A0A0H4C2W4	1	low_activity	382	0	high-low	0.130769
A0A077NXK7	0	high_activity	350	A0A5E4MPC1	1	low_activity	400	0	high-low	0.114558
A0A077NXK7	0	high_activity	350	A0A9X2LEJ2	1	low_activity	362	0	high-low	0.538674
A0A077NZV8	0	high_activity	350	A0A0L0VCS7	1	low_activity	468	0	high-low	0.128421
A0A077NZV8	0	high_activity	350	A0A5U1N935	0	high_activity	351	1	high-high	0.717949
A0A077NZV8	0	high_activity	350	A0A8J3XNV5	1	low_activity	356	0	high-low	0.568245
A0A077NZV8	0	high_activity	350	A0A976HKK5	1	low_activity	352	0	high-low	0.569014
A0A077NZV8	0	high_activity	350	A0AAJ7HV41	1	low_activity	385	0	high-low	0.128463
A0A077NZV8	0	high_activity	350	A0AAU6BES4	1	low_activity	374	0	high-low	0.561497
A0A077NZV8	0	high_activity	350	A0AAU7M1N8	1	low_activity	371	0	high-low	0.129771
A0A077PLQ2	0	high_activity	350	A0A2N7KG98	1	low_activity	355	0	high-low	0.670423
A0A077PLQ2	0	high_activity	350	A0A528A0C9	1	low_activity	371	0	high-low	0.134715
A0A077PLQ2	0	high_activity	350	A0A7V8IKT8	1	low_activity	358	0	high-low	0.731844
A0A077PLQ2	0	high_activity	350	A0A8D2JND2	1	low_activity	405	0	high-low	0.144928
A0A077PLQ2	0	high_activity	350	A0A8R1TKI1	0	high_activity	407	1	high-high	0.15011
A0A077PLQ2	0	high_activity	350	T1KVH8	1	low_activity	385	0	high-low	0.144208
A0A077Q9G1	0	high_activity	350	A0A1G8J958	1	low_activity	367	0	high-low	0.558583
A0A077Q9G1	0	high_activity	350	A0A4W4EF32	1	low_activity	404	0	high-low	0.131707
A0A077Q9G1	0	high_activity	350	A0A7M7MGB8	1	low_activity	394	0	high-low	0.130024
A0A077Q9G1	0	high_activity	350	A0AAW9VWY4	1	low_activity	372	0	high-low	0.534946
A0A077X264	1	low_activity	389	A0A162JUM5	1	low_activity	418	1	low-low	0.5179
A0A077X264	1	low_activity	389	A0A1L0BT43	1	low_activity	396	1	low-low	0.507538
A0A077X264	1	low_activity	389	A0A6B2UVC7	1	low_activity	372	1	low-low	0.296954
A0A077X264	1	low_activity	389	A0A973MWM2	1	low_activity	383	1	low-low	0.311558
A0A077X264	1	low_activity	389	A0AA90N704	1	low_activity	364	1	low-low	0.145631
A0A077ZGF9	0	high_activity	409	A0A673CK64	1	low_activity	410	0	high-low	0.484848
A0A077ZGF9	0	high_activity	409	A0A7W2D1L8	1	low_activity	413	0	high-low	0.266075
A0A077ZGF9	0	high_activity	409	A0A9W5X3E7	1	low_activity	352	0	high-low	0.14455
A0A078A8P0	1	low_activity	419	A0A0R0D6M7	1	low_activity	369	1	low-low	0.134434
A0A078A8P0	1	low_activity	419	A0A2R3IP70	0	high_activity	365	0	high-low	0.127059
A0A078A8P0	1	low_activity	419	A0A369H729	1	low_activity	417	1	low-low	0.42069
A0A078B098	1	low_activity	364	A0A1A2M4V9	1	low_activity	371	1	low-low	0.106818
A0A078B098	1	low_activity	364	A0A672QRA7	1	low_activity	406	1	low-low	0.194836
A0A078B098	1	low_activity	364	A0A847DWD9	1	low_activity	370	1	low-low	0.121655
A0A078LKD5	1	low_activity	351	A0A482WDY1	1	low_activity	241	1	low-low	0.131285
A0A078LKD5	1	low_activity	351	A0A932IZZ9	1	low_activity	370	1	low-low	0.120301
A0A080ZY26	1	low_activity	408	A0A5J4RCN1	0	high_activity	336	0	high-low	0.424757
A0A080ZY26	1	low_activity	408	A0A846WVT8	1	low_activity	367	1	low-low	0.134474
A0A080ZY26	1	low_activity	408	A0A9W8E8G6	1	low_activity	403	1	low-low	0.541966
A0A080ZY26	1	low_activity	408	K1VH21	1	low_activity	537	1	low-low	0.377778
A0A081CSM1	1	low_activity	378	A0A1E1VAM4	1	low_activity	372	1	low-low	0.573684
A0A081CSM1	1	low_activity	378	A0AAJ5VZP5	1	low_activity	375	1	low-low	0.561039
A0A081CSM1	1	low_activity	378	X5VIB6	1	low_activity	371	1	low-low	0.142145
A0A081D836	1	low_activity	380	A0A0S9Q7B0	1	low_activity	366	1	low-low	0.113924
A0A081D9U0	1	low_activity	387	A0A2A5MK03	0	high_activity	350	0	high-low	0.118987
A0A081D9U0	1	low_activity	387	A0A2P5HJ23	1	low_activity	425	1	low-low	0.313817
A0A081D9U0	1	low_activity	387	A0A537AIQ5	1	low_activity	370	1	low-low	0.283505
A0A081D9U0	1	low_activity	387	A0A6B3AZN7	1	low_activity	376	1	low-low	0.295
A0A081D9U0	1	low_activity	387	A0A7K3VYJ8	1	low_activity	375	1	low-low	0.272959
A0A081D9U0	1	low_activity	387	A0A914C7W0	1	low_activity	412	1	low-low	0.333333
A0A081D9U0	1	low_activity	387	A0AA48IAM7	1	low_activity	463	1	low-low	0.301075
A0A081I6D5	1	low_activity	346	A0A4U2EEI0	1	low_activity	355	1	low-low	0.584958
A0A081I6D5	1	low_activity	346	A0A662XWZ1	1	low_activity	406	1	low-low	0.134956
A0A081I6D5	1	low_activity	346	A0AAJ3GQT2	1	low_activity	364	1	low-low	0.527174
A0A081KG77	1	low_activity	349	A0A5Q0LLN4	1	low_activity	374	1	low-low	0.57754
A0A081M1S9	0	high_activity	350	A0A2T6X0X4	0	high_activity	351	1	high-high	0.854701
A0A081M1S9	0	high_activity	350	A0A7X3SS03	1	low_activity	359	0	high-low	0.584958
A0A081N8M4	1	low_activity	356	A0A5F5PVC2	1	low_activity	361	1	low-low	0.139241
A0A081N8M4	1	low_activity	356	A0A7Z7YH24	0	high_activity	355	0	high-low	0.75
A0A081N8M4	1	low_activity	356	V5NP07	0	high_activity	380	0	high-low	0.131068
A0A081RRY1	0	high_activity	384	A0A8C3K8B0	0	high_activity	380	1	high-high	0.465296
A0A081S224	0	high_activity	350	A0A1Y2SQN3	1	low_activity	350	0	high-low	0.854286
A0A081S224	0	high_activity	350	A0A3B0B8F1	1	low_activity	352	0	high-low	0.553672
A0A081S224	0	high_activity	350	A0A564GUJ3	1	low_activity	350	0	high-low	0.725714
A0A081S224	0	high_activity	350	A0A918FLT3	1	low_activity	374	0	high-low	0.564171
A0A081S224	0	high_activity	350	B8L8S8	1	low_activity	370	0	high-low	0.559459
A0A081XL12	1	low_activity	384	A0A0Q9LJJ5	1	low_activity	360	1	low-low	0.588542
A0A081XL12	1	low_activity	384	A0A979FZL2	1	low_activity	379	1	low-low	0.135714
A0A081XL12	1	low_activity	384	V8CVE1	1	low_activity	380	1	low-low	0.57868
A0A081XP79	1	low_activity	389	A0A091MDI1	1	low_activity	342	1	low-low	0.271186
A0A081XP79	1	low_activity	389	A0A5X7VCH1	0	high_activity	351	0	high-low	0.131105
A0A081XP79	1	low_activity	389	A0AAW8HCM0	1	low_activity	348	1	low-low	0.156863
A0A084A5G6	1	low_activity	346	A0A1T1APJ9	1	low_activity	347	1	low-low	0.642857
A0A084A5G6	1	low_activity	346	A0A6L9FKI0	1	low_activity	355	1	low-low	0.690141
A0A084A5G6	1	low_activity	346	A0A6M0QQZ2	1	low_activity	371	1	low-low	0.159898
A0A084AK40	1	low_activity	416	A0A2T4UFE1	1	low_activity	357	1	low-low	0.264423
A0A084AK40	1	low_activity	416	A0A503QH95	1	low_activity	371	1	low-low	0.262019
A0A084AK40	1	low_activity	416	A0A7X5LM48	1	low_activity	348	1	low-low	0.114865
A0A084J2P6	1	low_activity	377	A0A4Q7L5D7	1	low_activity	371	1	low-low	0.13981
A0A084J2P6	1	low_activity	377	A0A607Y5L6	0	high_activity	351	0	high-low	0.107456
A0A084J2P6	1	low_activity	377	A0A7Y4M4T4	1	low_activity	390	1	low-low	0.119512
A0A084J2P6	1	low_activity	377	A0A8H5GBE5	1	low_activity	489	1	low-low	0.359918
A0A084J2P6	1	low_activity	377	A0AAJ8M9N5	1	low_activity	484	1	low-low	0.332645
A0A084J2P6	1	low_activity	377	I4F2H5	0	high_activity	384	0	high-low	0.266497
A0A084QJL5	1	low_activity	416	A0A317RFZ7	1	low_activity	354	1	low-low	0.123596
A0A084QJL5	1	low_activity	416	A0A838G5N5	1	low_activity	364	1	low-low	0.141148
A0A084T571	1	low_activity	355	A0A1S3JF62	1	low_activity	391	1	low-low	0.138824
A0A084T571	1	low_activity	355	A0A8B5WIS9	1	low_activity	364	1	low-low	0.641096
A0A084T571	1	low_activity	355	A0A9N9XPY7	1	low_activity	484	1	low-low	0.109504
A0A084VHV3	1	low_activity	355	A0A255PLB4	1	low_activity	382	1	low-low	0.302267
A0A084VHV3	1	low_activity	355	A0A8B5WIS9	1	low_activity	364	1	low-low	0.146341
A0A084VHV3	1	low_activity	355	A0A9R0DW77	1	low_activity	429	1	low-low	0.487179
A0A084VHV3	1	low_activity	355	A0AAJ2KK52	1	low_activity	348	1	low-low	0.136476
A0A084VHV3	1	low_activity	355	A0AAX1WUK5	1	low_activity	360	1	low-low	0.137209
A0A085F623	1	low_activity	371	A0A316U4W8	1	low_activity	470	1	low-low	0.143158
A0A085G779	1	low_activity	347	A0A0Q9PFT4	1	low_activity	372	1	low-low	0.567204
A0A085G779	1	low_activity	347	A0A1K1ZEJ3	1	low_activity	376	1	low-low	0.56383
A0A085G779	1	low_activity	347	A0A2T3IMZ8	1	low_activity	362	1	low-low	0.671271
A0A085G779	1	low_activity	347	A0A4R2Z2H8	1	low_activity	347	1	low-low	0.913545
A0A085G779	1	low_activity	347	K7G3F5	1	low_activity	406	1	low-low	0.128019
A0A085GI45	1	low_activity	348	A0A1B1USR8	1	low_activity	390	1	low-low	0.523077
A0A085GI45	1	low_activity	348	A0A2T3JXK7	1	low_activity	361	1	low-low	0.6759
A0A085GI45	1	low_activity	348	A0A7Y8WXG6	1	low_activity	378	1	low-low	0.550265
A0A085GI45	1	low_activity	348	A0A8H5M799	1	low_activity	909	1	low-low	0.073707
A0A085GI45	1	low_activity	348	A0AAN5CTL6	1	low_activity	392	1	low-low	0.121519
A0A085GI45	1	low_activity	348	J8Q8C0	1	low_activity	394	1	low-low	0.129808
A0A085JAR5	1	low_activity	345	A0A0P9EZ45	1	low_activity	510	1	low-low	0.123552
A0A085JAR5	1	low_activity	345	A0A1E4XFV2	1	low_activity	364	1	low-low	0.587912
A0A085JAR5	1	low_activity	345	A0A1L6PT41	1	low_activity	377	1	low-low	0.557029
A0A085JAR5	1	low_activity	345	A0A1T4KAR1	1	low_activity	363	1	low-low	0.625344
A0A085MLN6	1	low_activity	426	A0A673N2B6	1	low_activity	405	1	low-low	0.525701
A0A085MLN6	1	low_activity	426	A0A7K2L319	1	low_activity	380	1	low-low	0.126667
A0A085MLN6	1	low_activity	426	A0A7U0YEP9	0	high_activity	420	0	high-low	0.452214
A0A085MYV6	1	low_activity	325	A0AAQ6I925	1	low_activity	409	1	low-low	0.408313
A0A085MYV6	1	low_activity	325	A0AAW7ENN6	1	low_activity	351	1	low-low	0.145363
A0A085U5B6	0	high_activity	346	A0A182EEW0	0	high_activity	419	1	high-high	0.132118
A0A085U5B6	0	high_activity	346	A0A329LU69	0	high_activity	349	1	high-high	0.575
A0A085U5B6	0	high_activity	346	A0A516RLC6	1	low_activity	395	0	high-low	0.12201
A0A085U5B6	0	high_activity	346	A0A5P1REF7	1	low_activity	350	0	high-low	0.618234
A0A085URM9	1	low_activity	352	A0A168MTV6	1	low_activity	388	1	low-low	0.129268
A0A085URM9	1	low_activity	352	A0A2S1YYW5	1	low_activity	371	1	low-low	0.541779
A0A085URM9	1	low_activity	352	A0A327N9C2	1	low_activity	364	1	low-low	0.516484
A0A085URM9	1	low_activity	352	A0A673YMF1	1	low_activity	409	1	low-low	0.123894
A0A085URM9	1	low_activity	352	A0A9W9VZV2	1	low_activity	387	1	low-low	0.132832
A0A086KI59	1	low_activity	417	A0A0R0DDC8	1	low_activity	373	1	low-low	0.105505
A0A086KI59	1	low_activity	417	A0A2A7NQ34	1	low_activity	361	1	low-low	0.12
A0A086KI59	1	low_activity	417	A0A4P9ZA83	1	low_activity	398	1	low-low	0.329412
A0A086MI74	1	low_activity	361	A0A442HWW2	1	low_activity	371	1	low-low	0.144928
A0A086MI74	1	low_activity	361	A0A753BC04	0	high_activity	351	0	high-low	0.590028
A0A086MI74	1	low_activity	361	A0A7D5Y6U3	1	low_activity	374	1	low-low	0.147343
A0A086MI74	1	low_activity	361	A0A7S7ULE3	1	low_activity	381	1	low-low	0.572178
A0A086MTY5	1	low_activity	392	A0A2A2IYU0	1	low_activity	367	1	low-low	0.147059
A0A086MTY5	1	low_activity	392	A0A3R8RNB0	1	low_activity	371	1	low-low	0.152225
A0A086MTY5	1	low_activity	392	A0A699UY98	1	low_activity	161	1	low-low	0.091358
A0A086MTY5	1	low_activity	392	A0A6V7W2A7	0	high_activity	335	0	high-low	0.239295
A0A086MTY5	1	low_activity	392	A0A8C7F2N9	1	low_activity	429	1	low-low	0.276498
A0A086MTY5	1	low_activity	392	A0A960H7V4	1	low_activity	368	1	low-low	0.143541
A0A086MTY5	1	low_activity	392	A0A962SB72	1	low_activity	348	1	low-low	0.114796
A0A086SW78	1	low_activity	417	A0A1V0U583	1	low_activity	377	1	low-low	0.137931
A0A086SW78	1	low_activity	417	A0A8H8D4P0	1	low_activity	425	1	low-low	0.736471
A0A087A8U8	1	low_activity	406	A0A2D8FPL5	1	low_activity	346	1	low-low	0.132723
A0A087A8U8	1	low_activity	406	A0A317SYC6	1	low_activity	411	1	low-low	0.349057
A0A087A8U8	1	low_activity	406	A0A8E3BHF3	1	low_activity	361	1	low-low	0.147783
A0A087A8U8	1	low_activity	406	A0A937CYN8	1	low_activity	359	1	low-low	0.132678
A0A087A8U8	1	low_activity	406	A0AAQ3LZZ3	1	low_activity	419	1	low-low	0.331002
A0A087CYW3	1	low_activity	415	A0A7K4LAJ6	1	low_activity	396	1	low-low	0.334129
A0A087CYW3	1	low_activity	415	A0A9P0HQK7	1	low_activity	417	1	low-low	0.321759
A0A087CYW3	1	low_activity	415	A0A9Q5MXU8	1	low_activity	451	1	low-low	0.296842
A0A087CYW3	1	low_activity	415	C1N9Z8	1	low_activity	436	1	low-low	0.247401
A0A087DP53	1	low_activity	406	A0A3N4PB46	1	low_activity	344	1	low-low	0.158019
A0A087DP53	1	low_activity	406	A0A4Q7IKB0	1	low_activity	347	1	low-low	0.165854
A0A087EBQ0	1	low_activity	406	A0A0C3PB36	1	low_activity	448	1	low-low	0.321586
A0A087EBQ0	1	low_activity	406	A0A0P1AIQ5	1	low_activity	101	1	low-low	0.066502
A0A087EBQ0	1	low_activity	406	A0A2K7SY00	1	low_activity	364	1	low-low	0.16269
A0A087EBQ0	1	low_activity	406	A0A437REZ3	1	low_activity	374	1	low-low	0.153659
A0A087EBQ0	1	low_activity	406	A0A4Q2DGQ3	1	low_activity	186	1	low-low	0.108374
A0A087EBQ0	1	low_activity	406	A0A8C5T3N6	1	low_activity	348	1	low-low	0.287469
A0A087EBQ0	1	low_activity	406	A0AAU5QCX7	1	low_activity	385	1	low-low	0.297101
A0A087FUH5	0	high_activity	350	A0A0F0HJY5	1	low_activity	377	0	high-low	0.148418
A0A087FUH5	0	high_activity	350	A0A143BUL7	1	low_activity	374	0	high-low	0.569519
A0A087FUH5	0	high_activity	350	A0A1F2PFU2	1	low_activity	381	0	high-low	0.154964
A0A087FUH5	0	high_activity	350	A0A2Z6E6G5	1	low_activity	386	0	high-low	0.503876
A0A087FUH5	0	high_activity	350	A0A8U0WCN4	1	low_activity	394	0	high-low	0.131579
A0A087FUH5	0	high_activity	350	G7GR17	1	low_activity	392	0	high-low	0.548469
A0A087FUH5	0	high_activity	350	K0KF90	1	low_activity	377	0	high-low	0.136247
A0A087K068	1	low_activity	377	A0A1X3EQU0	1	low_activity	386	1	low-low	0.558376
A0A087KBK4	1	low_activity	374	A0A0T9UHN1	1	low_activity	346	1	low-low	0.134211
A0A087KBK4	1	low_activity	374	A0A9P6N4P8	1	low_activity	343	1	low-low	0.293059
A0A087KBK4	1	low_activity	374	A0AAU3NCS7	1	low_activity	381	1	low-low	0.753281
A0A087KBK4	1	low_activity	374	A0AAW1KS25	1	low_activity	424	1	low-low	0.314685
A0A087KBK4	1	low_activity	374	I8R972	1	low_activity	381	1	low-low	0.289406
A0A087L0B4	1	low_activity	346	A0A401SR14	1	low_activity	354	1	low-low	0.111732
A0A087L0B4	1	low_activity	346	A0A7G3AAB4	0	high_activity	438	0	high-low	0.126411
A0A087L0B4	1	low_activity	346	A0A7W4ZS91	1	low_activity	401	1	low-low	0.127182
A0A087L0B4	1	low_activity	346	A0A8B8ULE7	1	low_activity	394	1	low-low	0.14321
A0A087L0B4	1	low_activity	346	A0A951Z1P5	1	low_activity	366	1	low-low	0.584699
A0A087L0B4	1	low_activity	346	A0AAE8M585	1	low_activity	430	1	low-low	0.138009
A0A087L0B4	1	low_activity	346	D2V6M2	1	low_activity	397	1	low-low	0.112676
A0A087L0B4	1	low_activity	346	R4YVR0	1	low_activity	406	1	low-low	0.117647
A0A087LX15	1	low_activity	372	A0A518ITD0	1	low_activity	381	1	low-low	0.143939
A0A087LX15	1	low_activity	372	A0A838AYU4	1	low_activity	371	1	low-low	0.145278
A0A087LX15	1	low_activity	372	A0AAU0UH35	1	low_activity	365	1	low-low	0.534946
A0A087LX15	1	low_activity	372	I3EAR8	1	low_activity	378	1	low-low	0.153652
A0A087N9D3	1	low_activity	350	A0A4V3T3L5	1	low_activity	375	1	low-low	0.542553
A0A087N9D3	1	low_activity	350	A0A6B3BTV1	1	low_activity	389	1	low-low	0.159705
A0A087N9D3	1	low_activity	350	A0A6I5WHW7	1	low_activity	371	1	low-low	0.162963
A0A087N9D3	1	low_activity	350	A0A7G2JIP9	1	low_activity	346	1	low-low	0.608571
A0A087N9D3	1	low_activity	350	A0A7I9XWG2	1	low_activity	368	1	low-low	0.596206
A0A087N9D3	1	low_activity	350	A0A857KRC8	1	low_activity	376	1	low-low	0.540897
A0A087N9D3	1	low_activity	350	A0A9X8QXG1	1	low_activity	385	1	low-low	0.533679
A0A087TJT5	1	low_activity	404	A0A167FXE2	1	low_activity	400	1	low-low	0.446043
A0A087TJT5	1	low_activity	404	A0A4Q5T2U8	1	low_activity	366	1	low-low	0.125581
A0A087TJT5	1	low_activity	404	A0A7N9AZR7	1	low_activity	409	1	low-low	0.55122
A0A087TJT5	1	low_activity	404	A0A8E1W3F4	1	low_activity	358	1	low-low	0.120181
A0A087TJT5	1	low_activity	404	A0A8J3XNV5	1	low_activity	356	1	low-low	0.118943
A0A087TJT5	1	low_activity	404	A0AAP8PS56	0	high_activity	346	0	high-low	0.131765
A0A087TV62	1	low_activity	193	A0A154VER4	1	low_activity	370	1	low-low	0.102703
A0A087TV62	1	low_activity	193	A0A8B9SGC7	1	low_activity	400	1	low-low	0.28
A0A087VMH6	1	low_activity	342	A0A0E9X2A6	1	low_activity	196	1	low-low	0.439306
A0A087VMH6	1	low_activity	342	A0A2T3N668	1	low_activity	355	1	low-low	0.112532
A0A087VMH6	1	low_activity	342	A0A379M0Z0	1	low_activity	365	1	low-low	0.136364
A0A087VMH6	1	low_activity	342	A0A9P7D4H2	1	low_activity	465	1	low-low	0.375536
A0A088RYH5	0	high_activity	399	A0A0K2ZHG0	0	high_activity	367	1	high-high	0.141809
A0A088RYH5	0	high_activity	399	A0A167PE19	1	low_activity	466	0	high-low	0.237687
A0A088RYH5	0	high_activity	399	A0A1S1L544	1	low_activity	356	0	high-low	0.143204
A0A088RYH5	0	high_activity	399	A0A5M7Q5S6	1	low_activity	344	0	high-low	0.146341
A0A088RYH5	0	high_activity	399	A0A838V6P2	1	low_activity	377	0	high-low	0.256858
A0A088RYH5	0	high_activity	399	A0AAW1PHP2	1	low_activity	357	0	high-low	0.207824
A0A088RYH5	0	high_activity	399	J3GK46	1	low_activity	364	0	high-low	0.155452
A0A088RYH5	0	high_activity	399	L8DKL3	1	low_activity	360	0	high-low	0.138425
A0A088S0Y7	0	high_activity	410	A0A0D0KDK3	1	low_activity	358	0	high-low	0.130631
A0A088S0Y7	0	high_activity	410	A0A2I1BZW6	1	low_activity	412	0	high-low	0.37619
A0A088S0Y7	0	high_activity	410	A0A2M4BRB6	1	low_activity	381	0	high-low	0.393204
A0A088S0Y7	0	high_activity	410	A0A368NPL8	1	low_activity	353	0	high-low	0.128755
A0A088S0Y7	0	high_activity	410	A0A807LGN1	1	low_activity	350	0	high-low	0.14447
A0A089PZQ2	1	low_activity	351	A0A3S2ASQ7	1	low_activity	375	1	low-low	0.149626
A0A089PZQ2	1	low_activity	351	A0A850TH17	0	high_activity	342	0	high-low	0.121827
A0A089PZQ2	1	low_activity	351	Q8VCN5	1	low_activity	398	1	low-low	0.114713
A0A089WZ87	1	low_activity	380	A0A0H3NWL8	0	high_activity	381	0	high-low	0.15677
A0A089WZ87	1	low_activity	380	A0A1H0SKS7	1	low_activity	381	1	low-low	0.732283
A0A089WZ87	1	low_activity	380	A0A1Q8CN84	1	low_activity	376	1	low-low	0.600509
A0A089WZ87	1	low_activity	380	A0A2S9DJN8	1	low_activity	364	1	low-low	0.556701
A0A089WZ87	1	low_activity	380	A0A3Q9BW15	1	low_activity	377	1	low-low	0.907895
A0A089WZ87	1	low_activity	380	A0A7M5UUW0	1	low_activity	408	1	low-low	0.13363
A0A089WZ87	1	low_activity	380	A0A7Y6F206	1	low_activity	374	1	low-low	0.162025
A0A089WZ87	1	low_activity	380	A0A7Y9RSC9	1	low_activity	377	1	low-low	0.645995
A0A089WZ87	1	low_activity	380	A0AAV4HVJ7	1	low_activity	434	1	low-low	0.118896
A0A089XBQ8	1	low_activity	380	A0A091RU59	1	low_activity	342	1	low-low	0.288608
A0A089XBQ8	1	low_activity	380	A0A6B2YBT8	1	low_activity	395	1	low-low	0.810127
A0A090D0W0	1	low_activity	387	A0A9J6FIB7	1	low_activity	453	1	low-low	0.344371
A0A090DCS1	1	low_activity	371	A0A158L1Z7	1	low_activity	374	1	low-low	0.144893
A0A090DCS1	1	low_activity	371	A0A1J6X5L8	1	low_activity	349	1	low-low	0.143577
A0A090DCS1	1	low_activity	371	A0A2K6ATR8	1	low_activity	434	1	low-low	0.264977
A0A090DCS1	1	low_activity	371	A0A3D9FBC2	1	low_activity	373	1	low-low	0.150358
A0A090DCS1	1	low_activity	371	A0A4V2Y651	1	low_activity	371	1	low-low	0.437333
A0A090DCS1	1	low_activity	371	A0A8D8FG22	1	low_activity	298	1	low-low	0.267352
A0A090DU84	1	low_activity	371	A0A2K6K4X0	1	low_activity	405	1	low-low	0.291358
A0A090DU84	1	low_activity	371	A0A5B0AED0	1	low_activity	382	1	low-low	0.146283
A0A090DU84	1	low_activity	371	A0A7J7X4H0	1	low_activity	387	1	low-low	0.282878
A0A090DU84	1	low_activity	371	A0A927BKT7	1	low_activity	374	1	low-low	0.43617
A0A090DU84	1	low_activity	371	A0AAE4J7E1	1	low_activity	359	1	low-low	0.14604
A0A090DU84	1	low_activity	371	A0AAU2YJ22	1	low_activity	376	1	low-low	0.433862
A0A090EAE9	1	low_activity	371	A0A0K8TZQ8	1	low_activity	170	1	low-low	0.130548
A0A090EAE9	1	low_activity	371	A0A4R4SJ65	1	low_activity	395	1	low-low	0.147321
A0A090EAE9	1	low_activity	371	A0A517DPM2	1	low_activity	380	1	low-low	0.290909
A0A090GEW0	1	low_activity	371	A0A7W0MWC5	1	low_activity	357	1	low-low	0.396783
A0A090GEW0	1	low_activity	371	A0A819RP03	1	low_activity	416	1	low-low	0.276347
A0A090GEW0	1	low_activity	371	R7SLY7	1	low_activity	447	1	low-low	0.252193
A0A090GVC6	1	low_activity	371	A0A2W2HTT1	1	low_activity	357	1	low-low	0.146853
A0A090GVC6	1	low_activity	371	A0A7H1BJZ7	1	low_activity	365	1	low-low	0.134518
A0A090MU00	0	high_activity	416	A0A1S1VA22	1	low_activity	379	0	high-low	0.394231
A0A090MU00	0	high_activity	416	A0A1V2KG15	1	low_activity	364	0	high-low	0.120582
A0A090MU00	0	high_activity	416	A0A318K1U0	1	low_activity	361	0	high-low	0.126492
A0A090MU00	0	high_activity	416	A0A8H7HQI7	1	low_activity	434	0	high-low	0.375
A0A090MU00	0	high_activity	416	A0A944DTJ3	1	low_activity	376	0	high-low	0.135747
A0A090MU00	0	high_activity	416	T1GS84	1	low_activity	458	0	high-low	0.357298
A0A090Q3B4	1	low_activity	381	A0A195FWG9	1	low_activity	382	1	low-low	0.345361
A0A090QJH5	1	low_activity	381	A0A0Q9PFT4	1	low_activity	372	1	low-low	0.142506
A0A090QJH5	1	low_activity	381	A0A1W4WQ92	1	low_activity	424	1	low-low	0.407059
A0A090QJH5	1	low_activity	381	A0A2Z4RPZ4	1	low_activity	364	1	low-low	0.157895
A0A090QJH5	1	low_activity	381	A0A560JD04	1	low_activity	381	1	low-low	0.167064
A0A090QJH5	1	low_activity	381	A0A5C4KSY5	1	low_activity	364	1	low-low	0.152882
A0A090QJH5	1	low_activity	381	A0A671Z3I2	1	low_activity	461	1	low-low	0.391775
A0A090QJH5	1	low_activity	381	A0A9X1P0J1	1	low_activity	347	1	low-low	0.130653
A0A090QU47	1	low_activity	380	A0A5E7Z6U1	1	low_activity	353	1	low-low	0.133501
A0A090QU47	1	low_activity	380	A0A6G4UAW6	1	low_activity	373	1	low-low	0.31701
A0A090QU47	1	low_activity	380	A0A756YD55	0	high_activity	351	0	high-low	0.132251
A0A090QU47	1	low_activity	380	A0A918X947	1	low_activity	388	1	low-low	0.118329
A0A090QU47	1	low_activity	380	A0A947KXA8	1	low_activity	358	1	low-low	0.121519
A0A090QU47	1	low_activity	380	A0A9W4HRI9	1	low_activity	404	1	low-low	0.431034
A0A090QU47	1	low_activity	380	A0AAJ1U1U8	1	low_activity	373	1	low-low	0.128954
A0A090QU47	1	low_activity	380	A0AAU2X2H8	1	low_activity	393	1	low-low	0.304878
A0A090QU47	1	low_activity	380	A0AAV5QSW0	1	low_activity	397	1	low-low	0.4575
A0A090QYL0	1	low_activity	387	A0A7R9HSF2	1	low_activity	429	1	low-low	0.320186
A0A090V104	1	low_activity	348	A0A6A5F931	1	low_activity	409	1	low-low	0.131959
A0A090V104	1	low_activity	348	A0A7S2TRK1	1	low_activity	320	1	low-low	0.11509
A0A090WB99	1	low_activity	380	A0A0Q8ZFY2	1	low_activity	367	1	low-low	0.125926
A0A090WB99	1	low_activity	380	A0A1V2KG15	1	low_activity	364	1	low-low	0.138191
A0A090WB99	1	low_activity	380	A0A643C8R4	0	high_activity	419	0	high-low	0.490476
A0A090WB99	1	low_activity	380	A0A7L2GUN5	1	low_activity	376	1	low-low	0.507812
A0A090WB99	1	low_activity	380	A0A965B477	1	low_activity	378	1	low-low	0.306329
A0A090WGT7	1	low_activity	383	A0A8B6YL35	1	low_activity	405	1	low-low	0.315271
A0A091C6K7	1	low_activity	381	A0A5R9EE68	1	low_activity	371	1	low-low	0.138191
A0A091C6K7	1	low_activity	381	A0A8C9AEB8	1	low_activity	405	1	low-low	0.417284
A0A091C6K7	1	low_activity	381	A0AAU6CY61	1	low_activity	380	1	low-low	0.28392
A0A091EVI5	1	low_activity	342	A0A1C6Q6N2	1	low_activity	381	1	low-low	0.128146
A0A091EVI5	1	low_activity	342	A0AAD9Y9I8	1	low_activity	418	1	low-low	0.409524
A0A091F4U0	1	low_activity	314	A0A4S0GQW1	1	low_activity	371	1	low-low	0.246684
A0A091F4U0	1	low_activity	314	A0A6M8VHP1	1	low_activity	362	1	low-low	0.114973
A0A091F4U0	1	low_activity	314	A0A6N9UV55	1	low_activity	392	1	low-low	0.237624
A0A091GM92	1	low_activity	342	A0A723ZFB4	0	high_activity	351	0	high-low	0.109626
A0A091GM92	1	low_activity	342	A0A7K6N7H0	1	low_activity	353	1	low-low	0.864023
A0A091GM92	1	low_activity	342	A0AA97JCX2	1	low_activity	404	1	low-low	0.68642
A0A091GVT0	1	low_activity	342	A0A1A6A2H4	1	low_activity	452	1	low-low	0.349558
A0A091GVT0	1	low_activity	342	A0A3N1SE58	1	low_activity	383	1	low-low	0.12297
A0A091GVT0	1	low_activity	342	A0A4W6DU18	1	low_activity	410	1	low-low	0.626829
A0A091GVT0	1	low_activity	342	A0AAN0N8I5	1	low_activity	355	1	low-low	0.124661
A0A091IYE3	1	low_activity	342	A0A6J4L3H9	1	low_activity	249	1	low-low	0.397661
A0A091IYE3	1	low_activity	342	A0A7W9HQ97	1	low_activity	349	1	low-low	0.126551
A0A091IYE3	1	low_activity	342	A0AAU4AAZ2	1	low_activity	387	1	low-low	0.266169
A0A091KN04	0	high_activity	342	A0A2S0N1Z8	1	low_activity	349	0	high-low	0.112948
A0A091KN04	0	high_activity	342	A0A3D1ZWM3	1	low_activity	347	0	high-low	0.119114
A0A091KN04	0	high_activity	342	A0A3D9UR02	0	high_activity	358	1	high-high	0.128954
A0A091KN04	0	high_activity	342	A0A3N6GE98	1	low_activity	377	0	high-low	0.127451
A0A091KN04	0	high_activity	342	A0A5C7XTT1	0	high_activity	369	1	high-high	0.29199
A0A091KN04	0	high_activity	342	A0AAU7D0G2	1	low_activity	373	0	high-low	0.294574
A0A091KN04	0	high_activity	342	H0EBS0	1	low_activity	379	0	high-low	0.358911
A0A091MDI1	1	low_activity	342	A0A7S3BIZ4	1	low_activity	517	1	low-low	0.151341
A0A091MDI1	1	low_activity	342	A0A8C6Q257	1	low_activity	417	1	low-low	0.623501
A0A091MEN0	1	low_activity	342	A0A1T3NV10	1	low_activity	366	1	low-low	0.136612
A0A091MEN0	1	low_activity	342	A0A4R7FR68	1	low_activity	380	1	low-low	0.117647
A0A091MEN0	1	low_activity	342	A0A7Z0D2K6	1	low_activity	366	1	low-low	0.116915
A0A091MEN0	1	low_activity	342	A0AA37UTD1	1	low_activity	368	1	low-low	0.1491
A0A091MES6	1	low_activity	278	A0A4R4X7P2	1	low_activity	357	1	low-low	0.128272
A0A091MES6	1	low_activity	278	A0A7L5Z9J1	1	low_activity	346	1	low-low	0.095376
A0A091MES6	1	low_activity	278	A0A8X6T5B5	1	low_activity	101	1	low-low	0.179856
A0A091MES6	1	low_activity	278	A0A9P8QLV8	1	low_activity	416	1	low-low	0.330144
A0A091MES6	1	low_activity	278	C9XXQ1	0	high_activity	348	0	high-low	0.116883
A0A091MES6	1	low_activity	278	R9ACV7	0	high_activity	416	0	high-low	0.282974
A0A091NXR7	1	low_activity	342	A0A132PM01	1	low_activity	365	1	low-low	0.147849
A0A091NXR7	1	low_activity	342	A0A1E4F6B9	1	low_activity	374	1	low-low	0.140394
A0A091NXR7	1	low_activity	342	A0A2Z4J0A5	1	low_activity	385	1	low-low	0.265664
A0A091NXR7	1	low_activity	342	A0A840G7D7	1	low_activity	418	1	low-low	0.410501
A0A091NXR7	1	low_activity	342	A0A8C2GNZ7	1	low_activity	422	1	low-low	0.635071
A0A091NXR7	1	low_activity	342	H0ZJ27	1	low_activity	397	1	low-low	0.700252
A0A091P093	0	high_activity	342	A0A1C6T7L8	1	low_activity	364	0	high-low	0.129121
A0A091P093	0	high_activity	342	A0A670YDE0	0	high_activity	405	1	high-high	0.711111
A0A091PSI0	1	low_activity	342	A0A4Q2DK07	1	low_activity	454	1	low-low	0.364835
A0A091PSI0	1	low_activity	342	A0A916M2B8	1	low_activity	458	1	low-low	0.333333
A0A091PSI0	1	low_activity	342	A0AA96Y154	1	low_activity	365	1	low-low	0.131841
A0A091PSI0	1	low_activity	342	Q17DR1	0	high_activity	438	0	high-low	0.489749
A0A091RFQ6	1	low_activity	342	A0A6G3BFJ7	1	low_activity	381	1	low-low	0.110329
A0A091RFQ6	1	low_activity	342	A0A6V9XPC6	0	high_activity	351	0	high-low	0.111959
A0A091RFQ6	1	low_activity	342	A0A927QIY7	1	low_activity	380	1	low-low	0.1275
A0A091RFQ6	1	low_activity	342	A0AA51RX32	1	low_activity	376	1	low-low	0.283887
A0A091RFQ6	1	low_activity	342	A0AAW1KPT5	1	low_activity	411	1	low-low	0.445521
A0A091RU59	1	low_activity	342	A0A442HNY1	1	low_activity	371	1	low-low	0.273902
A0A091RU59	1	low_activity	342	A0A4P6TH51	1	low_activity	351	1	low-low	0.114833
A0A091T0S1	1	low_activity	342	A0A0G2HUA1	1	low_activity	430	1	low-low	0.425926
A0A091T0S1	1	low_activity	342	A0A1S3JF62	1	low_activity	391	1	low-low	0.58312
A0A091T0S1	1	low_activity	342	A0A4R1NA21	1	low_activity	346	1	low-low	0.11054
A0A091T0S1	1	low_activity	342	A0A5N6UN45	1	low_activity	395	1	low-low	0.429293
A0A091T9J2	0	high_activity	342	A0A2T0S7E4	1	low_activity	377	0	high-low	0.13253
A0A091T9J2	0	high_activity	342	A0A8H5MUL7	1	low_activity	424	0	high-low	0.415493
A0A091T9J2	0	high_activity	342	A0AAD7Y3M7	1	low_activity	389	0	high-low	0.476923
A0A091TCC1	1	low_activity	344	A0A154QDE4	0	high_activity	368	0	high-low	0.156915
A0A091TCC1	1	low_activity	344	A0A6V9XPC6	0	high_activity	351	0	high-low	0.137157
A0A091USN4	1	low_activity	342	A0A437LS57	1	low_activity	369	1	low-low	0.142857
A0A091USN4	1	low_activity	342	A0A5N5TK03	1	low_activity	414	1	low-low	0.483092
A0A091USN4	1	low_activity	342	A0A834IHM7	1	low_activity	413	1	low-low	0.472289
A0A091WBS8	1	low_activity	342	A0A139HYF6	1	low_activity	419	1	low-low	0.429929
A0A091WBS8	1	low_activity	342	A0A1A9M7T8	1	low_activity	367	1	low-low	0.12
A0A091WBS8	1	low_activity	342	A0A1V5MU99	1	low_activity	388	1	low-low	0.302564
A0A091WBS8	1	low_activity	342	A0AA44ICH5	1	low_activity	380	1	low-low	0.284264
A0A091WBS8	1	low_activity	342	A0AAQ0VAA9	1	low_activity	351	1	low-low	0.125964
A0A093CFK0	1	low_activity	283	A0A136LPZ8	1	low_activity	394	1	low-low	0.313924
A0A093CFK0	1	low_activity	283	A0A7K2YPN7	1	low_activity	366	1	low-low	0.114754
A0A093CFK0	1	low_activity	283	A0AAU2TIG7	1	low_activity	374	1	low-low	0.119681
A0A093CFK0	1	low_activity	283	E0LTT8	1	low_activity	344	1	low-low	0.130814
A0A093FPJ5	1	low_activity	286	A0A0H5P392	1	low_activity	361	1	low-low	0.142466
A0A093FPJ5	1	low_activity	286	A0A1Y2HDA7	1	low_activity	402	1	low-low	0.430348
A0A093FPJ5	1	low_activity	286	A0A3G7Y6U2	1	low_activity	364	1	low-low	0.132979
A0A093FPJ5	1	low_activity	286	A0A9D3NPK2	1	low_activity	403	1	low-low	0.528536
A0A093G225	1	low_activity	342	A0A7D3XB01	1	low_activity	365	1	low-low	0.128535
A0A093G225	1	low_activity	342	A0A9E6JGQ7	1	low_activity	354	1	low-low	0.12766
A0A093GYE5	1	low_activity	379	A0A2U0SF77	0	high_activity	357	0	high-low	0.114094
A0A093GYE5	1	low_activity	379	A0A3N5EVC8	1	low_activity	372	1	low-low	0.125
A0A093PSC4	1	low_activity	392	A0A0G4KNW7	1	low_activity	420	1	low-low	0.477541
A0A093PSC4	1	low_activity	392	A0A6J4TT50	1	low_activity	369	1	low-low	0.4025
A0A093PSC4	1	low_activity	392	A0AA85EZ33	0	high_activity	418	0	high-low	0.477327
A0A093PSC4	1	low_activity	392	A0AAU1K796	1	low_activity	362	1	low-low	0.123153
A0A093PSC4	1	low_activity	392	G2PJZ9	1	low_activity	397	1	low-low	0.331683
A0A093PSC4	1	low_activity	392	T1GQM2	1	low_activity	368	1	low-low	0.547074
A0A093QWP0	1	low_activity	342	A0A1X6N4M4	1	low_activity	440	1	low-low	0.415909
A0A093QWP0	1	low_activity	342	A0A653MQ66	1	low_activity	381	1	low-low	0.413437
A0A093QWP0	1	low_activity	342	A0A7R9W4N9	1	low_activity	437	1	low-low	0.324943
A0A093S8Y5	0	high_activity	358	A0A2S7XDX6	1	low_activity	354	0	high-low	0.672222
A0A093UZZ0	0	high_activity	410	A0A0A1X101	1	low_activity	393	0	high-low	0.411905
A0A093UZZ0	0	high_activity	410	A0A135LF42	1	low_activity	398	0	high-low	0.718377
A0A093UZZ0	0	high_activity	410	A0A429FA32	1	low_activity	359	0	high-low	0.136585
A0A093UZZ0	0	high_activity	410	A0A953WWY7	1	low_activity	369	0	high-low	0.302439
A0A093UZZ0	0	high_activity	410	I2BBP1	1	low_activity	354	0	high-low	0.127232
A0A093UZZ0	0	high_activity	410	M3ZAF8	1	low_activity	373	0	high-low	0.417062
A0A094K931	0	high_activity	267	A0A0Q8KQQ4	1	low_activity	371	0	high-low	0.231383
A0A094K931	0	high_activity	267	A0A9Q8E6D7	1	low_activity	351	0	high-low	0.123288
A0A094K931	0	high_activity	267	A0AAX2IQS0	1	low_activity	409	0	high-low	0.205811
A0A094K931	0	high_activity	267	K9G0B5	1	low_activity	399	0	high-low	0.346633
A0A094SR38	0	high_activity	358	A0A4W4EF67	1	low_activity	414	0	high-low	0.113248
A0A094SR38	0	high_activity	358	A0AAU6GZK6	1	low_activity	374	0	high-low	0.118421
A0A095A2J6	0	high_activity	378	A0A1X1UI24	1	low_activity	368	0	high-low	0.110855
A0A095A2J6	0	high_activity	378	A0A7X0FZU1	1	low_activity	383	0	high-low	0.243437
A0A095AYQ0	1	low_activity	430	A0A0Q9P0W3	1	low_activity	369	1	low-low	0.150743
A0A095AYQ0	1	low_activity	430	A0A3M1M9U9	1	low_activity	367	1	low-low	0.256351
A0A095AYQ0	1	low_activity	430	A0A6G3A7C2	1	low_activity	385	1	low-low	0.270642
A0A095AYQ0	1	low_activity	430	A0A7D9EVN9	1	low_activity	183	1	low-low	0.1
A0A095AYQ0	1	low_activity	430	A0A8B9JSF8	1	low_activity	433	1	low-low	0.283898
A0A095AYQ0	1	low_activity	430	A0A9W5UU59	1	low_activity	349	1	low-low	0.12761
A0A095AYQ0	1	low_activity	430	A0AA42BYA9	1	low_activity	369	1	low-low	0.280093
A0A095B5D7	1	low_activity	430	A0A135I397	1	low_activity	357	1	low-low	0.137209
A0A095B5D7	1	low_activity	430	A0A1E5RQR3	1	low_activity	387	1	low-low	0.326389
A0A095B5D7	1	low_activity	430	A0A1G9ZLK4	1	low_activity	360	1	low-low	0.15103
A0A095B5D7	1	low_activity	430	A0A2N5EQM4	1	low_activity	350	1	low-low	0.143852
A0A095B5D7	1	low_activity	430	A0A6J2XYS3	1	low_activity	182	1	low-low	0.157773
A0A095B5D7	1	low_activity	430	A0A7K6TH40	1	low_activity	390	1	low-low	0.314943
A0A095B5D7	1	low_activity	430	J9S8M0	1	low_activity	387	1	low-low	0.128959
A0A095VEI3	1	low_activity	380	A0A177SGB2	1	low_activity	364	1	low-low	0.540682
A0A095VEI3	1	low_activity	380	A0A1H6DYP7	1	low_activity	369	1	low-low	0.552632
A0A095VEI3	1	low_activity	380	A0A5N6UN45	1	low_activity	395	1	low-low	0.122642
A0A096MI28	1	low_activity	408	A0A166FF38	1	low_activity	369	1	low-low	0.117137
A0A096MI28	1	low_activity	408	A0A2K9EL51	1	low_activity	191	1	low-low	0.178922
A0A096MI28	1	low_activity	408	A0A2Y9TVS5	1	low_activity	346	1	low-low	0.114914
A0A096MI28	1	low_activity	408	A0A6C1DMI5	1	low_activity	250	1	low-low	0.333333
A0A096MI28	1	low_activity	408	A0A7K5WI28	1	low_activity	389	1	low-low	0.686275
A0A097CSG9	1	low_activity	349	A0A0F0LAV6	1	low_activity	423	1	low-low	0.16476
A0A097CSG9	1	low_activity	349	A0A8J7FEC3	1	low_activity	346	1	low-low	0.558074
A0A097CSG9	1	low_activity	349	C5CSY9	1	low_activity	358	1	low-low	0.618132
A0A097CSG9	1	low_activity	349	S0G692	0	high_activity	406	0	high-low	0.125843
A0A097EIT4	1	low_activity	357	A0A1L7I8B5	1	low_activity	382	1	low-low	0.131148
A0A097EIT4	1	low_activity	357	A0AAE4V417	1	low_activity	369	1	low-low	0.597297
A0A097EIT4	1	low_activity	357	E6RG75	1	low_activity	466	1	low-low	0.123173
A0A097R541	1	low_activity	346	A0A6M2E3F2	1	low_activity	144	1	low-low	0.079545
A0A097R541	1	low_activity	346	A0A9D8CEF9	1	low_activity	362	1	low-low	0.139896
A0A097R541	1	low_activity	346	I3J384	1	low_activity	399	1	low-low	0.100251
A0A098BM73	1	low_activity	363	A0A1G4MC47	1	low_activity	391	1	low-low	0.139024
A0A098BUT5	1	low_activity	373	A0A1X2IRT5	1	low_activity	388	1	low-low	0.316456
A0A098BUT5	1	low_activity	373	A0A4W4EH69	1	low_activity	413	1	low-low	0.277512
A0A098BUT5	1	low_activity	373	A0A9Q3HVX0	1	low_activity	534	1	low-low	0.222846
A0A098BUT5	1	low_activity	373	A0A9Q7VUB4	1	low_activity	364	1	low-low	0.142157
A0A098BUT5	1	low_activity	373	E9UNF6	1	low_activity	362	1	low-low	0.161616
A0A098BUT5	1	low_activity	373	K8A1L7	0	high_activity	348	0	high-low	0.137662
A0A098M0V7	1	low_activity	405	A0A1J9QV80	1	low_activity	418	1	low-low	0.459524
A0A098M0V7	1	low_activity	405	A0A2M4AND2	1	low_activity	396	1	low-low	0.582716
A0A098M0V7	1	low_activity	405	G1Q0Z9	1	low_activity	211	1	low-low	0.407407
A0A098M0V7	1	low_activity	405	J1R6S6	1	low_activity	369	1	low-low	0.119332
A0A098PWZ7	0	high_activity	367	A0AAU7HGR4	1	low_activity	351	0	high-low	0.569482
A0A099LT10	1	low_activity	361	A0A177SGB2	1	low_activity	364	1	low-low	0.607143
A0A099LT10	1	low_activity	361	A0A1H9P1V1	1	low_activity	347	1	low-low	0.620499
A0A099LT10	1	low_activity	361	A0A1V1TDN8	1	low_activity	420	1	low-low	0.133017
A0A099LT10	1	low_activity	361	A0A2X2UTA5	1	low_activity	351	1	low-low	0.684211
A0A099LT10	1	low_activity	361	A0A495QTQ6	1	low_activity	367	1	low-low	0.588076
A0A099LT10	1	low_activity	361	A0AAU5N7M7	1	low_activity	374	1	low-low	0.572559
A0A099UIH5	0	high_activity	383	A0A6B2E7H2	1	low_activity	390	0	high-low	0.428205
A0A099UIH5	0	high_activity	383	A0A8C8ZZS6	1	low_activity	406	0	high-low	0.428571
A0A099Z6Y4	1	low_activity	342	A0A3N1PEQ1	1	low_activity	374	1	low-low	0.116279
A0A0A0AD46	1	low_activity	342	A0A1A0H6Z4	1	low_activity	398	1	low-low	0.438596
A0A0A0AD46	1	low_activity	342	A0A3B3B898	1	low_activity	416	1	low-low	0.627404
A0A0A0AD46	1	low_activity	342	A0A4S3J8Z2	1	low_activity	412	1	low-low	0.430993
A0A0A0J379	1	low_activity	378	A0A0X3WWX2	1	low_activity	385	1	low-low	0.159806
A0A0A0J379	1	low_activity	378	A0A4R0HGS9	1	low_activity	348	1	low-low	0.536842
A0A0A0J379	1	low_activity	378	A0A7K2FFB8	1	low_activity	374	1	low-low	0.55
A0A0A0J379	1	low_activity	378	A0AAJ5U923	1	low_activity	343	1	low-low	0.489474
A0A0A0JN25	1	low_activity	372	A0A1T4YVQ7	1	low_activity	361	1	low-low	0.569149
A0A0A0JN25	1	low_activity	372	A0A2K5Z288	1	low_activity	361	1	low-low	0.134146
A0A0A0JN25	1	low_activity	372	A0A6V8L6D3	1	low_activity	366	1	low-low	0.615385
A0A0A0JN25	1	low_activity	372	A0A8H4Q470	1	low_activity	414	1	low-low	0.135135
A0A0A0K004	1	low_activity	370	A0A1E4J428	1	low_activity	358	1	low-low	0.544236
A0A0A0K004	1	low_activity	370	A0A2T4NHJ7	1	low_activity	374	1	low-low	0.564171
A0A0A0N1K0	1	low_activity	308	A0A0M2JVA8	1	low_activity	368	1	low-low	0.119565
A0A0A0N1K0	1	low_activity	308	A0AAW5S2C4	1	low_activity	370	1	low-low	0.232
A0A0A0VA00	1	low_activity	199	A0A0M8X829	1	low_activity	376	1	low-low	0.168865
A0A0A0VA00	1	low_activity	199	A0A429NGH4	1	low_activity	392	1	low-low	0.155612
A0A0A0VA00	1	low_activity	199	A0A941SX40	1	low_activity	356	1	low-low	0.100817
A0A0A1DME2	1	low_activity	723	A0A1A9A3C6	1	low_activity	374	1	low-low	0.113514
A0A0A1DME2	1	low_activity	723	A0A653PWF2	1	low_activity	381	1	low-low	0.269231
A0A0A1DME2	1	low_activity	723	A0A7T8HLY5	1	low_activity	116	1	low-low	0.082645
A0A0A1DME2	1	low_activity	723	A0A7U9Q497	1	low_activity	365	1	low-low	0.100968
A0A0A1DME2	1	low_activity	723	A0A7W3LN46	1	low_activity	365	1	low-low	0.103734
A0A0A1DRK4	1	low_activity	354	A0A0L0S0I6	1	low_activity	400	1	low-low	0.164619
A0A0A1DRK4	1	low_activity	354	A0A3P8J528	1	low_activity	350	1	low-low	0.615169
A0A0A1DRK4	1	low_activity	354	A0A858ZRK6	1	low_activity	382	1	low-low	0.573298
A0A0A1DRK4	1	low_activity	354	A0A8B9QS52	1	low_activity	400	1	low-low	0.118072
A0A0A1DRK4	1	low_activity	354	T1I0C4	1	low_activity	219	1	low-low	0.095775
A0A0A1FHL3	1	low_activity	399	A0A372G4L7	1	low_activity	382	1	low-low	0.29703
A0A0A1FHL3	1	low_activity	399	A0A3S4CCC1	1	low_activity	376	1	low-low	0.142529
A0A0A1FHL3	1	low_activity	399	A0A8R1TKI1	0	high_activity	407	0	high-low	0.436145
A0A0A1HYN1	1	low_activity	364	A0A3M7LWT1	1	low_activity	419	1	low-low	0.129512
A0A0A1Q1A9	1	low_activity	346	A0A433BU68	1	low_activity	357	1	low-low	0.579832
A0A0A1Q1A9	1	low_activity	346	A0A442WE34	1	low_activity	371	1	low-low	0.160494
A0A0A1Q1A9	1	low_activity	346	A0AAD8Q8B6	1	low_activity	412	1	low-low	0.142512
A0A0A1Q1A9	1	low_activity	346	A0PVB8	0	high_activity	368	0	high-low	0.570652
A0A0A1Q1A9	1	low_activity	346	G9C5E8	0	high_activity	312	0	high-low	0.109756
A0A0A1Q1A9	1	low_activity	346	R0LIW2	1	low_activity	342	1	low-low	0.115663
A0A0A1TL29	1	low_activity	409	A0A653T3J2	1	low_activity	395	1	low-low	0.396181
A0A0A1TL29	1	low_activity	409	A0A6L2PHU1	1	low_activity	409	1	low-low	0.484412
A0A0A1TL29	1	low_activity	409	A0A8D0AUN9	1	low_activity	407	1	low-low	0.47494
A0A0A1TL29	1	low_activity	409	A0A9P7H2E4	1	low_activity	421	1	low-low	0.80285
A0A0A1U417	1	low_activity	390	A0A327N9C2	1	low_activity	364	1	low-low	0.131188
A0A0A1U417	1	low_activity	390	A0A653VNU2	1	low_activity	364	1	low-low	0.120098
A0A0A1U417	1	low_activity	390	A0A6B3FE93	1	low_activity	374	1	low-low	0.256927
A0A0A1U417	1	low_activity	390	A0A7K9VAZ8	1	low_activity	342	1	low-low	0.35369
A0A0A1U417	1	low_activity	390	A0AAU9AL98	0	high_activity	393	0	high-low	0.379747
A0A0A1UCC0	1	low_activity	390	A0A1I7RPU1	0	high_activity	393	0	high-low	0.352645
A0A0A1UCC0	1	low_activity	390	A0A369GGG0	1	low_activity	415	1	low-low	0.326139
A0A0A1UCC0	1	low_activity	390	A0A521R5A1	1	low_activity	368	1	low-low	0.125592
A0A0A1UCC0	1	low_activity	390	A0A8H2XV83	1	low_activity	444	1	low-low	0.314159
A0A0A1UCC0	1	low_activity	390	A0AA46QE35	0	high_activity	346	0	high-low	0.129496
A0A0A1UCC0	1	low_activity	390	A0AAU2B1Y2	1	low_activity	377	1	low-low	0.13615
A0A0A1UFQ7	1	low_activity	389	A0A2D7B1E2	1	low_activity	354	1	low-low	0.128266
A0A0A1UX20	1	low_activity	418	A0A635J3E7	0	high_activity	351	0	high-low	0.123288
A0A0A1UX20	1	low_activity	418	A0A6G4MNI5	1	low_activity	348	1	low-low	0.121896
A0A0A1UX20	1	low_activity	418	A0A7W9DQY4	1	low_activity	357	1	low-low	0.143198
A0A0A1UX20	1	low_activity	418	A0A8C1M8R6	1	low_activity	415	1	low-low	0.450237
A0A0A1UX20	1	low_activity	418	A0A918LV80	1	low_activity	374	1	low-low	0.132075
A0A0A1UX20	1	low_activity	418	A0A9X1TZ30	1	low_activity	360	1	low-low	0.135831
A0A0A1VC04	1	low_activity	344	A0A0Q9B108	1	low_activity	385	1	low-low	0.160714
A0A0A1VC04	1	low_activity	344	A0A1R4GD89	1	low_activity	371	1	low-low	0.533512
A0A0A1VC04	1	low_activity	344	A0A6L8N9W3	1	low_activity	378	1	low-low	0.172589
A0A0A1VC04	1	low_activity	344	A0A9W5UU59	1	low_activity	349	1	low-low	0.626781
A0A0A1W9L0	1	low_activity	358	A0A0K6GZG3	1	low_activity	355	1	low-low	0.569863
A0A0A1W9L0	1	low_activity	358	A0A1J4N6V9	1	low_activity	362	1	low-low	0.567123
A0A0A1W9L0	1	low_activity	358	A0A6G8AEF7	1	low_activity	357	1	low-low	0.589532
A0A0A1W9L0	1	low_activity	358	A0A935PLI3	1	low_activity	364	1	low-low	0.594086
A0A0A1W9L0	1	low_activity	358	G4Z4V6	1	low_activity	409	1	low-low	0.150121
A0A0A1WAE5	1	low_activity	359	A0A2T0FC92	1	low_activity	392	1	low-low	0.139151
A0A0A1WAE5	1	low_activity	359	A0A671Z3Q4	1	low_activity	432	1	low-low	0.108295
A0A0A1WAE5	1	low_activity	359	A0A8J9V910	1	low_activity	395	1	low-low	0.135922
A0A0A1X101	1	low_activity	393	A0A0L0S0I6	1	low_activity	400	1	low-low	0.528678
A0A0A1X101	1	low_activity	393	A0A1A9IRL8	1	low_activity	374	1	low-low	0.12114
A0A0A1X101	1	low_activity	393	A0A558H2M0	1	low_activity	360	1	low-low	0.126866
A0A0A1YFK1	1	low_activity	364	A0A2A2KQ05	1	low_activity	324	1	low-low	0.126551
A0A0A1YFK1	1	low_activity	364	A0A6L7HU20	1	low_activity	353	1	low-low	0.598901
A0A0A1YFK1	1	low_activity	364	A0AA35P9B5	1	low_activity	405	1	low-low	0.131222
A0A0A1YTY4	1	low_activity	364	A0A0Q6QYF9	1	low_activity	364	1	low-low	0.923077
A0A0A1YTY4	1	low_activity	364	A0A2N7DA55	1	low_activity	354	1	low-low	0.601648
A0A0A1YTY4	1	low_activity	364	A0A357N4X4	1	low_activity	370	1	low-low	0.673854
A0A0A1YTY4	1	low_activity	364	A0A401WDA4	1	low_activity	385	1	low-low	0.536896
A0A0A1YTY4	1	low_activity	364	A0A922YCM4	1	low_activity	373	1	low-low	0.166265
A0A0A1YTY4	1	low_activity	364	A0AAE3ZQD6	1	low_activity	365	1	low-low	0.587601
A0A0A2IXS3	1	low_activity	399	A0A922CLK8	1	low_activity	394	1	low-low	0.471464
A0A0A2IXS3	1	low_activity	399	A0A9P3Z2D2	1	low_activity	350	1	low-low	0.127059
A0A0A2K7N2	1	low_activity	399	A0A7W3RMR6	1	low_activity	382	1	low-low	0.319307
A0A0A2K7N2	1	low_activity	399	A0A9P0B7P3	1	low_activity	391	1	low-low	0.42394
A0A0A2K7N2	1	low_activity	399	A0AAQ6IF62	1	low_activity	410	1	low-low	0.452785
A0A0A2VDY5	1	low_activity	691	A0A7K2WZ95	1	low_activity	421	1	low-low	0.190612
A0A0A2VDY5	1	low_activity	691	A0A922VSC4	1	low_activity	360	1	low-low	0.158501
A0A0A2VDY5	1	low_activity	691	R1IKT5	1	low_activity	356	1	low-low	0.12465
A0A0A2VRL2	1	low_activity	411	A0A238F8C6	1	low_activity	509	1	low-low	0.37721
A0A0A2VRL2	1	low_activity	411	A0A8C0UFH0	1	low_activity	417	1	low-low	0.42723
A0A0A3ZAU1	1	low_activity	344	A0A0F8C5M4	1	low_activity	418	1	low-low	0.131579
A0A0A5HSP3	1	low_activity	364	A0A961TU38	1	low_activity	370	1	low-low	0.130653
A0A0A6XEU6	1	low_activity	363	A0A1H2A5R5	1	low_activity	387	1	low-low	0.599483
A0A0A6XEU6	1	low_activity	363	A0A8C3TS09	1	low_activity	424	1	low-low	0.136771
A0A0A6XEU6	1	low_activity	363	A0AAJ6AMN4	1	low_activity	352	1	low-low	0.666667
A0A0A7EN46	1	low_activity	347	A0AAU3AP35	1	low_activity	384	1	low-low	0.130751
A0A0A7EN46	1	low_activity	347	A0AAV7IHZ5	1	low_activity	388	1	low-low	0.139651
A0A0A7HSH1	0	high_activity	405	A0A7U9DRP2	1	low_activity	392	0	high-low	0.301205
A0A0A7HSH1	0	high_activity	405	A0A803Y8Q2	1	low_activity	372	0	high-low	0.65679
A0A0A7HSH1	0	high_activity	405	A0A8H5WXP1	1	low_activity	423	0	high-low	0.467136
A0A0A7HSH1	0	high_activity	405	A0A975K3Z8	1	low_activity	353	0	high-low	0.127962
A0A0A8EVP2	1	low_activity	385	A0A246RTD2	1	low_activity	363	1	low-low	0.628571
A0A0A8EVP2	1	low_activity	385	A0A4U5NGL9	0	high_activity	146	0	high-low	0.080519
A0A0A8X4J2	1	low_activity	377	A0A671SP08	1	low_activity	403	1	low-low	0.44665
A0A0A8X4J2	1	low_activity	377	A0A9L0TA00	1	low_activity	402	1	low-low	0.457711
A0A0A8X4J2	1	low_activity	377	A0AAD4Q667	1	low_activity	438	1	low-low	0.420091
A0A0A8X4J2	1	low_activity	377	A0AAW8DNK4	1	low_activity	359	1	low-low	0.139241
A0A0A9WGS9	1	low_activity	428	A0A1H0NSI5	1	low_activity	370	1	low-low	0.114851
A0A0A9WGS9	1	low_activity	428	A0A5J5EYX1	1	low_activity	610	1	low-low	0.250809
A0A0A9WGS9	1	low_activity	428	A0A665UXI1	1	low_activity	414	1	low-low	0.409611
A0A0A9WGS9	1	low_activity	428	A0A7W6NWP8	1	low_activity	352	1	low-low	0.147505
A0A0A9WGS9	1	low_activity	428	A0A818E7V1	1	low_activity	419	1	low-low	0.405963
A0A0A9X7S3	1	low_activity	416	A0A0V1P171	1	low_activity	420	1	low-low	0.445205
A0A0B1PG90	1	low_activity	393	A0A0N0BD57	1	low_activity	385	1	low-low	0.468514
A0A0B1PG90	1	low_activity	393	A0A4U2G8A7	1	low_activity	355	1	low-low	0.127711
A0A0B1PG90	1	low_activity	393	A0A5E7V2J5	1	low_activity	364	1	low-low	0.12201
A0A0B1PG90	1	low_activity	393	A0A6B2NTX5	1	low_activity	362	1	low-low	0.302799
A0A0B1PG90	1	low_activity	393	A0A8C1QWF0	1	low_activity	431	1	low-low	0.442396
A0A0B1PG90	1	low_activity	393	A0AAV1THY4	1	low_activity	409	1	low-low	0.462287
A0A0B1PG90	1	low_activity	393	W3VBM4	0	high_activity	384	0	high-low	0.479798
A0A0B1RBG4	1	low_activity	346	A0A2A3MUY7	1	low_activity	354	1	low-low	0.576271
A0A0B2BQ31	1	low_activity	360	A0A1W0D202	1	low_activity	351	1	low-low	0.566667
A0A0B2BQ31	1	low_activity	360	A0A8D3BTH6	1	low_activity	426	1	low-low	0.127854
A0A0B2BQ31	1	low_activity	360	B0DFR8	1	low_activity	414	1	low-low	0.125581
A0A0B2VE28	0	high_activity	590	A0A0C1QJ06	1	low_activity	348	0	high-low	0.101695
A0A0B2VE28	0	high_activity	590	A0A128ESN8	1	low_activity	356	0	high-low	0.100671
A0A0B2VE28	0	high_activity	590	A0A1M3NYK9	1	low_activity	374	0	high-low	0.113559
A0A0B2VE28	0	high_activity	590	A0A438ND43	1	low_activity	443	0	high-low	0.313821
A0A0B2VE28	0	high_activity	590	A0A9P3Z2D2	1	low_activity	350	0	high-low	0.099831
A0A0B2WLU0	1	low_activity	418	A0A1Y0KUI5	1	low_activity	363	1	low-low	0.143541
A0A0B2WLU0	1	low_activity	418	A0A2T3KNC0	0	high_activity	363	0	high-low	0.130536
A0A0B2WLU0	1	low_activity	418	A0A6I1QH01	1	low_activity	354	1	low-low	0.126794
A0A0B2WLU0	1	low_activity	418	D5P8W3	1	low_activity	371	1	low-low	0.128878
A0A0B3XK24	1	low_activity	349	A0A3S9EAA8	1	low_activity	371	1	low-low	0.141772
A0A0B3XK24	1	low_activity	349	A0A6C1DMI5	1	low_activity	250	1	low-low	0.134247
A0A0B3XK24	1	low_activity	349	D8Q9A8	1	low_activity	444	1	low-low	0.128319
A0A0B4BUN9	1	low_activity	369	A0A1G4W6J5	1	low_activity	367	1	low-low	0.41779
A0A0B4CYR0	1	low_activity	366	A0AAU6BPF3	1	low_activity	385	1	low-low	0.163855
A0A0B4E1S4	1	low_activity	371	A0A171D012	1	low_activity	358	1	low-low	0.137662
A0A0B4E1S4	1	low_activity	371	A0A3N0YEA7	1	low_activity	653	1	low-low	0.180428
A0A0B4E1S4	1	low_activity	371	A0A818UF74	1	low_activity	514	1	low-low	0.19697
A0A0B4E1S4	1	low_activity	371	A0A8H2WTL3	1	low_activity	431	1	low-low	0.25058
A0A0B4GEV9	1	low_activity	393	A0A0K8VR58	1	low_activity	393	1	low-low	0.4075
A0A0B4GEV9	1	low_activity	393	A0A1S3JF62	1	low_activity	391	1	low-low	0.438596
A0A0B4GEV9	1	low_activity	393	A0A7W7AIR0	1	low_activity	361	1	low-low	0.137405
A0A0B4GEV9	1	low_activity	393	A0AAU5A2U5	1	low_activity	379	1	low-low	0.326683
A0A0B4GYZ2	1	low_activity	418	A0A9P7VFC5	1	low_activity	449	1	low-low	0.460215
A0A0B5DJV7	1	low_activity	384	A0A2L0MZI0	1	low_activity	377	1	low-low	0.171021
A0A0B5DJV7	1	low_activity	384	A0A2U1YR74	1	low_activity	375	1	low-low	0.131841
A0A0B5DJV7	1	low_activity	384	A0A5C5G688	1	low_activity	936	1	low-low	0.153846
A0A0B5DJV7	1	low_activity	384	A0AAW6NZL9	1	low_activity	348	1	low-low	0.126582
A0A0B5DJX2	1	low_activity	374	A0A1C6UVZ2	1	low_activity	363	1	low-low	0.639037
A0A0B5DJX2	1	low_activity	374	A0A2A2APS1	0	high_activity	362	0	high-low	0.574468
A0A0B5DJX2	1	low_activity	374	A0A428X5F9	1	low_activity	378	1	low-low	0.822751
A0A0B5DJX2	1	low_activity	374	A0A7W9HP12	1	low_activity	352	1	low-low	0.146512
A0A0B5DJX2	1	low_activity	374	A0A9Q7WR03	0	high_activity	356	0	high-low	0.566138
A0A0B5DJX2	1	low_activity	374	S2YFF6	1	low_activity	374	1	low-low	0.911765
A0A0B5ERE0	1	low_activity	399	A0A346SKX6	1	low_activity	365	1	low-low	0.135831
A0A0B5ERE0	1	low_activity	399	A0A3G4VBU0	1	low_activity	355	1	low-low	0.531328
A0A0B5ERE0	1	low_activity	399	A0A6N9R155	1	low_activity	382	1	low-low	0.621554
A0A0B5ERE0	1	low_activity	399	A0AAQ6IJS7	1	low_activity	369	1	low-low	0.121005
A0A0B5HTP7	1	low_activity	376	A0A1H6N696	0	high_activity	364	0	high-low	0.546875
A0A0B5HTP7	1	low_activity	376	A0A255DY86	1	low_activity	368	1	low-low	0.12439
A0A0B5HW68	1	low_activity	379	A0A101MNB7	1	low_activity	363	1	low-low	0.309278
A0A0B5HW68	1	low_activity	379	A0A1G4JZD5	1	low_activity	390	1	low-low	0.309824
A0A0B5HW68	1	low_activity	379	A0A3M0FQP1	1	low_activity	353	1	low-low	0.14
A0A0B5HW68	1	low_activity	379	A0A669ECN3	1	low_activity	399	1	low-low	0.285714
A0A0B5HW68	1	low_activity	379	A0A699UY98	1	low_activity	161	1	low-low	0.097257
A0A0B5HW68	1	low_activity	379	A0A8H3B369	1	low_activity	364	1	low-low	0.261084
A0A0B5HW68	1	low_activity	379	A0A9X4JKX8	1	low_activity	351	1	low-low	0.125313
A0A0B7AFC7	1	low_activity	455	A0A1Q5H153	1	low_activity	374	1	low-low	0.270153
A0A0B7AFC7	1	low_activity	455	A0A7Z3GTB2	1	low_activity	366	1	low-low	0.127473
A0A0B7AFC7	1	low_activity	455	A0A8C3XYL7	1	low_activity	406	1	low-low	0.44086
A0A0B7AFC7	1	low_activity	455	I4K259	1	low_activity	364	1	low-low	0.11828
A0A0B7FY00	1	low_activity	437	A0A4Y3QV62	1	low_activity	380	1	low-low	0.12357
A0A0B7FY00	1	low_activity	437	A0AAU4E264	1	low_activity	366	1	low-low	0.132118
A0A0B7G309	1	low_activity	965	A0A151ZJ33	1	low_activity	384	1	low-low	0.191511
A0A0B7G309	1	low_activity	965	A0A1Q5MT91	1	low_activity	379	1	low-low	0.080366
A0A0B7G309	1	low_activity	965	A0A4P8QUT4	1	low_activity	358	1	low-low	0.083591
A0A0B7G309	1	low_activity	965	A0AAU2J3J0	1	low_activity	376	1	low-low	0.133333
A0A0B7G309	1	low_activity	965	D9WL98	1	low_activity	377	1	low-low	0.081443
A0A0B7G309	1	low_activity	965	H3CYS0	1	low_activity	411	1	low-low	0.193252
A0A0B7NNI4	1	low_activity	383	A0A0C9X5S7	1	low_activity	396	1	low-low	0.519608
A0A0B7NNI4	1	low_activity	383	A0A8C8HCT8	1	low_activity	415	1	low-low	0.510843
A0A0B7NNI4	1	low_activity	383	A0A9D8YEV5	1	low_activity	369	1	low-low	0.288312
A0A0B7NNI4	1	low_activity	383	A0A9N8JKG8	1	low_activity	404	1	low-low	0.528395
A0A0B7NNI4	1	low_activity	383	A0A9X3C2B0	1	low_activity	367	1	low-low	0.124051
A0A0B7NNI4	1	low_activity	383	A0AAD2Y2Q7	1	low_activity	344	1	low-low	0.132992
A0A0B7NNI4	1	low_activity	383	A0AAJ5R0Q4	0	high_activity	368	0	high-low	0.153652
A0A0B8NG56	1	low_activity	372	A0A0M8WWH4	1	low_activity	382	1	low-low	0.157635
A0A0B8NG56	1	low_activity	372	A0A0Q9KTF4	1	low_activity	356	1	low-low	0.553763
A0A0B8NG56	1	low_activity	372	A0A427CW38	0	high_activity	370	0	high-low	0.534884
A0A0B8NG56	1	low_activity	372	A0A672QRE7	1	low_activity	406	1	low-low	0.12201
A0A0B8NG56	1	low_activity	372	A0A7Z3GTB2	1	low_activity	366	1	low-low	0.548556
A0A0B8NG56	1	low_activity	372	A0A8C0UEY2	1	low_activity	350	1	low-low	0.141058
A0A0B8NG56	1	low_activity	372	A0A940E0Z5	1	low_activity	365	1	low-low	0.152582
A0A0B8PT42	1	low_activity	354	A0A177YDN2	1	low_activity	362	1	low-low	0.563536
A0A0B8PT42	1	low_activity	354	A0A1E1JUK8	1	low_activity	422	1	low-low	0.129412
A0A0B8PT42	1	low_activity	354	A0A9W4TSC1	1	low_activity	400	1	low-low	0.129032
A0A0B8RS11	1	low_activity	405	A0A0J6Z4R2	1	low_activity	368	1	low-low	0.123832
A0A0B8RS11	1	low_activity	405	A0A5C8QPB9	1	low_activity	381	1	low-low	0.29927
A0A0B8RS11	1	low_activity	405	A0A9N9ALX5	1	low_activity	430	1	low-low	0.488426
A0A0B8ZLH6	1	low_activity	352	A0A6I8RIF5	1	low_activity	414	1	low-low	0.13615
A0A0B8ZLH6	1	low_activity	352	A0A7V8RCA2	1	low_activity	354	1	low-low	0.677966
A0A0B8ZLH6	1	low_activity	352	A0A8E1WGB9	1	low_activity	388	1	low-low	0.145
A0A0B8ZLH6	1	low_activity	352	A0AAE1F1Z5	1	low_activity	398	1	low-low	0.145882
A0A0B9A915	1	low_activity	384	A0A0T9NYL8	1	low_activity	346	1	low-low	0.107143
A0A0B9A915	1	low_activity	384	A0A147IUS1	1	low_activity	359	1	low-low	0.146635
A0A0B9A915	1	low_activity	384	A0A2S4YNA8	1	low_activity	374	1	low-low	0.115566
A0A0B9A915	1	low_activity	384	A0A3Q3GFF3	1	low_activity	437	1	low-low	0.271523
A0A0B9A915	1	low_activity	384	A0A7D5ZI20	1	low_activity	360	1	low-low	0.116279
A0A0B9A915	1	low_activity	384	A0A914K3L7	1	low_activity	459	1	low-low	0.268344
A0A0B9A915	1	low_activity	384	A0A9W9F2A4	1	low_activity	405	1	low-low	0.334123
A0A0B9A915	1	low_activity	384	H6RWN9	1	low_activity	384	1	low-low	0.298734
A0A0B9A915	1	low_activity	384	M1MR76	1	low_activity	385	1	low-low	0.337438
A0A0B9AUP9	1	low_activity	406	A0AAU3CQU0	1	low_activity	385	1	low-low	0.383133
A0A0B9H3G4	1	low_activity	355	A0A9W4E1N7	1	low_activity	388	1	low-low	0.551546
A0A0B9H3G4	1	low_activity	355	X5YLP9	1	low_activity	371	1	low-low	0.134328
A0A0C1E8W8	1	low_activity	371	A0A3S3IZL7	1	low_activity	371	1	low-low	0.609164
A0A0C1E8W8	1	low_activity	371	A0A8C3K771	0	high_activity	402	0	high-low	0.303483
A0A0C1G8P3	1	low_activity	346	A0A0K1F783	1	low_activity	370	1	low-low	0.52973
A0A0C1G8P3	1	low_activity	346	A0A2S2QM94	1	low_activity	400	1	low-low	0.135392
A0A0C1G8P3	1	low_activity	346	A0A937JLS2	1	low_activity	374	1	low-low	0.553476
A0A0C1G8P3	1	low_activity	346	A0AAD4PNW6	1	low_activity	392	1	low-low	0.131188
A0A0C1G8P3	1	low_activity	346	A0AAJ2FJZ2	1	low_activity	364	1	low-low	0.538462
A0A0C1GIF9	0	high_activity	371	A0A7W7GA46	1	low_activity	357	0	high-low	0.127226
A0A0C1GNL0	1	low_activity	365	A0A182JKI4	1	low_activity	396	1	low-low	0.277778
A0A0C1GNL0	1	low_activity	365	A0A419HC71	1	low_activity	358	1	low-low	0.416438
A0A0C1GNL0	1	low_activity	365	A0A543FWU7	1	low_activity	379	1	low-low	0.131841
A0A0C1GNL0	1	low_activity	365	A0AA42NX58	1	low_activity	370	1	low-low	0.148418
A0A0C1GNL0	1	low_activity	365	A0AA44LJ69	1	low_activity	350	1	low-low	0.135417
A0A0C1GXZ9	1	low_activity	347	A0A0J0UTK5	1	low_activity	365	1	low-low	0.547945
A0A0C1GXZ9	1	low_activity	347	A0A2H2YNQ7	1	low_activity	364	1	low-low	0.541209
A0A0C1GXZ9	1	low_activity	347	A0A2K2RQK4	1	low_activity	383	1	low-low	0.54047
A0A0C1GXZ9	1	low_activity	347	A0A366LV00	1	low_activity	357	1	low-low	0.569832
A0A0C1GXZ9	1	low_activity	347	A0A517DRK5	1	low_activity	377	1	low-low	0.124694
A0A0C1GXZ9	1	low_activity	347	A0A7G1NQ10	1	low_activity	374	1	low-low	0.566845
A0A0C1GXZ9	1	low_activity	347	A0A8C7R686	1	low_activity	399	1	low-low	0.112941
A0A0C1GXZ9	1	low_activity	347	A0A9W7XZ60	1	low_activity	418	1	low-low	0.14218
A0A0C1GXZ9	1	low_activity	347	K0K2E1	1	low_activity	354	1	low-low	0.148248
A0A0C1JAI4	1	low_activity	366	A0A329HMA3	1	low_activity	348	1	low-low	0.136919
A0A0C1JAI4	1	low_activity	366	A0A652KI33	1	low_activity	375	1	low-low	0.421333
A0A0C1JAI4	1	low_activity	366	A0A842JWP5	1	low_activity	369	1	low-low	0.141876
A0A0C1JAI4	1	low_activity	366	A0A919RIP6	1	low_activity	357	1	low-low	0.138568
A0A0C1JAI4	1	low_activity	366	A0AAQ4DEI4	0	high_activity	108	0	high-low	0.095491
A0A0C1Q3L9	1	low_activity	379	A0A5C3LRN7	1	low_activity	445	1	low-low	0.397753
A0A0C1Q3L9	1	low_activity	379	A0A7J8K6M9	0	high_activity	403	0	high-low	0.436725
A0A0C1Q3L9	1	low_activity	379	A0A939H9Q3	1	low_activity	364	1	low-low	0.134177
A0A0C1Q3L9	1	low_activity	379	A1TGB4	1	low_activity	363	1	low-low	0.157895
A0A0C1QJ06	1	low_activity	348	A0A174TRN9	1	low_activity	392	1	low-low	0.14321
A0A0C1QJ06	1	low_activity	348	A0A246L392	1	low_activity	370	1	low-low	0.52973
A0A0C1QJ06	1	low_activity	348	A0A844CE80	1	low_activity	351	1	low-low	0.62963
A0A0C1QJ06	1	low_activity	348	A0A8S1LHQ8	1	low_activity	395	1	low-low	0.118987
A0A0C1QJ06	1	low_activity	348	A0A935UQK4	1	low_activity	361	1	low-low	0.531856
A0A0C1QJ06	1	low_activity	348	A0AAP6BCN9	1	low_activity	377	1	low-low	0.107822
A0A0C1VM99	1	low_activity	364	A0A316YIF1	1	low_activity	434	1	low-low	0.126362
A0A0C1VM99	1	low_activity	364	A0A399RFH2	1	low_activity	355	1	low-low	0.578378
A0A0C1VM99	1	low_activity	364	A0A543KMS3	1	low_activity	384	1	low-low	0.530457
A0A0C1VM99	1	low_activity	364	A1SFB3	1	low_activity	387	1	low-low	0.153659
A0A0C2AZF2	1	low_activity	378	A0A194PNV8	1	low_activity	393	1	low-low	0.12178
A0A0C2AZF2	1	low_activity	378	A0A1L0AZX2	1	low_activity	387	1	low-low	0.1125
A0A0C2AZF2	1	low_activity	378	A0A4P7ZAW5	1	low_activity	375	1	low-low	0.585492
A0A0C2AZF2	1	low_activity	378	A0A7Y5L7E5	1	low_activity	369	1	low-low	0.146512
A0A0C2AZF2	1	low_activity	378	A0A7Y9VZE8	1	low_activity	392	1	low-low	0.159722
A0A0C2B2P0	1	low_activity	379	A0A0D2F8X6	1	low_activity	437	1	low-low	0.3
A0A0C2B2P0	1	low_activity	379	A0A3Q3MZT9	1	low_activity	402	1	low-low	0.302956
A0A0C2B2P0	1	low_activity	379	A0A4R4UUD2	1	low_activity	365	1	low-low	0.139024
A0A0C2B2P0	1	low_activity	379	A0A917YS52	1	low_activity	359	1	low-low	0.159145
A0A0C2G1Y2	0	high_activity	496	A0A0K2ZPB2	0	high_activity	367	1	high-high	0.111111
A0A0C2G1Y2	0	high_activity	496	A0A553L385	1	low_activity	369	0	high-low	0.243952
A0A0C2G1Y2	0	high_activity	496	A0A6B3FJM1	1	low_activity	186	0	high-low	0.143145
A0A0C2G1Y2	0	high_activity	496	A0A913Y709	1	low_activity	400	0	high-low	0.417339
A0A0C2G1Y2	0	high_activity	496	A0AAU3BDV6	1	low_activity	396	0	high-low	0.249042
A0A0C2I738	1	low_activity	364	A0A293MRG1	0	high_activity	163	0	high-low	0.087912
A0A0C2I738	1	low_activity	364	A0A6L7HU20	1	low_activity	353	1	low-low	0.587912
A0A0C2I738	1	low_activity	364	A0A7K4XNK2	1	low_activity	251	1	low-low	0.113514
A0A0C2I738	1	low_activity	364	A0A9X4FAP4	1	low_activity	356	1	low-low	0.585165
A0A0C2IX46	1	low_activity	473	A0A2N5EAY9	1	low_activity	350	1	low-low	0.150301
A0A0C2IX46	1	low_activity	473	A0A818SA33	1	low_activity	523	1	low-low	0.230519
A0A0C2IX46	1	low_activity	473	A0A8X7NID3	0	high_activity	402	0	high-low	0.511435
A0A0C2MS09	1	low_activity	106	A0A3U1ED91	0	high_activity	351	0	high-low	0.059829
A0A0C2MS09	1	low_activity	106	W5WKF2	1	low_activity	349	1	low-low	0.060172
A0A0C2P2R3	1	low_activity	355	A0A7K0WNR4	1	low_activity	371	1	low-low	0.537634
A0A0C2P2R3	1	low_activity	355	A0A7N6FJC3	1	low_activity	407	1	low-low	0.128755
A0A0C2P2R3	1	low_activity	355	A0A8S1DGC8	1	low_activity	396	1	low-low	0.138824
A0A0C2SNE2	1	low_activity	470	A0A4Q8UTY8	1	low_activity	359	1	low-low	0.123404
A0A0C2SNE2	1	low_activity	470	A0A9X1PJ57	1	low_activity	360	1	low-low	0.118577
A0A0C2SNE2	1	low_activity	470	A0AA47JHY4	0	high_activity	364	0	high-low	0.138298
A0A0C2WZS7	1	low_activity	443	A0A5C4WHD8	1	low_activity	358	1	low-low	0.124722
A0A0C2WZS7	1	low_activity	443	A0A5E7HFW4	1	low_activity	373	1	low-low	0.097328
A0A0C2ZTD9	1	low_activity	447	A0A380HHV6	1	low_activity	382	1	low-low	0.354911
A0A0C2ZTD9	1	low_activity	447	A0A6L5EU79	1	low_activity	355	1	low-low	0.12
A0A0C2ZTD9	1	low_activity	447	A0A8H6PV62	1	low_activity	412	1	low-low	0.483589
A0A0C3AA33	1	low_activity	367	A0A2T3LBG0	1	low_activity	361	1	low-low	0.591281
A0A0C3AA33	1	low_activity	367	A0A4S2QZ69	1	low_activity	368	1	low-low	0.603261
A0A0C3AA33	1	low_activity	367	A0A7W5ABG3	1	low_activity	373	1	low-low	0.146907
A0A0C3AA33	1	low_activity	367	A0A803W9R0	1	low_activity	477	1	low-low	0.11336
A0A0C3AA33	1	low_activity	367	A0A839Q955	1	low_activity	366	1	low-low	0.671159
A0A0C3C136	1	low_activity	441	A0A0T6LMC1	1	low_activity	400	1	low-low	0.292473
A0A0C3C136	1	low_activity	441	A0A653BXD1	1	low_activity	394	1	low-low	0.366516
A0A0C3C136	1	low_activity	441	A0AAP4UFR4	1	low_activity	353	1	low-low	0.130926
A0A0C3C136	1	low_activity	441	T5L6D1	1	low_activity	352	1	low-low	0.150776
A0A0C3D725	0	high_activity	414	A0A1D7VWG2	1	low_activity	365	0	high-low	0.113895
A0A0C3D725	0	high_activity	414	A0A927QFX7	1	low_activity	376	0	high-low	0.138425
A0A0C3D725	0	high_activity	414	A0A9P6Q701	1	low_activity	405	0	high-low	0.580952
A0A0C3EI99	1	low_activity	435	A0A246NI88	1	low_activity	344	1	low-low	0.107991
A0A0C3EI99	1	low_activity	435	A0A2W2HTT1	1	low_activity	357	1	low-low	0.117773
A0A0C3EI99	1	low_activity	435	A8M6R4	0	high_activity	363	0	high-low	0.114035
A0A0C3IB25	1	low_activity	354	A0A2S8YTR0	1	low_activity	364	1	low-low	0.574176
A0A0C3IB25	1	low_activity	354	A0A4Y8DD74	1	low_activity	417	1	low-low	0.115108
A0A0C3IB25	1	low_activity	354	A0A5C3LQ04	1	low_activity	225	1	low-low	0.115819
A0A0C3IB25	1	low_activity	354	A0AAQ6AEJ9	1	low_activity	437	1	low-low	0.113586
A0A0C3IB25	1	low_activity	354	G3WDG1	1	low_activity	399	1	low-low	0.133333
A0A0C3KM60	1	low_activity	293	A0A2D7ZJ11	1	low_activity	373	1	low-low	0.134921
A0A0C3KM60	1	low_activity	293	A0A9X0TEF0	1	low_activity	356	1	low-low	0.10733
A0A0C3KM60	1	low_activity	293	A0AA39JB08	1	low_activity	349	1	low-low	0.276744
A0A0C3NKC7	1	low_activity	436	A0A158S354	1	low_activity	358	1	low-low	0.127615
A0A0C3NKC7	1	low_activity	436	A0AAJ3DH84	1	low_activity	363	1	low-low	0.117914
A0A0C3NKC7	1	low_activity	436	E4Y6F0	1	low_activity	416	1	low-low	0.354348
A0A0C3PB36	1	low_activity	448	A0A1L8E9P3	1	low_activity	364	1	low-low	0.380846
A0A0C3PB36	1	low_activity	448	A0A375AB09	0	high_activity	384	0	high-low	0.421875
A0A0C3PB36	1	low_activity	448	A0A855KHR4	1	low_activity	364	1	low-low	0.121795
A0A0C3R0Q6	1	low_activity	353	A0A1E3R341	1	low_activity	364	1	low-low	0.596154
A0A0C4EWK0	1	low_activity	466	A0A7L4LFU2	1	low_activity	400	1	low-low	0.378947
A0A0C4Y4N0	1	low_activity	378	A0A841HV98	1	low_activity	387	1	low-low	0.135135
A0A0C5DXX6	1	low_activity	364	A0A0Q4G7Y3	1	low_activity	350	1	low-low	0.567123
A0A0C5DXX6	1	low_activity	364	A0A1Q5TVX5	0	high_activity	350	0	high-low	0.557692
A0A0C5DXX6	1	low_activity	364	A0A286FES6	1	low_activity	376	1	low-low	0.560209
A0A0C5DXX6	1	low_activity	364	A0A9P5AZN3	1	low_activity	417	1	low-low	0.150115
A0A0C5DXX6	1	low_activity	364	A0AAJ0ARM6	1	low_activity	416	1	low-low	0.125592
A0A0C5GEU3	1	low_activity	402	A0A0R0CAP4	1	low_activity	373	1	low-low	0.143564
A0A0C5GEU3	1	low_activity	402	A0A6I4MU02	1	low_activity	364	1	low-low	0.134804
A0A0C5GEU3	1	low_activity	402	A0A8C0UAI3	1	low_activity	423	1	low-low	0.264977
A0A0C5GEU3	1	low_activity	402	A0A917WGU7	1	low_activity	366	1	low-low	0.155941
A0A0C5GEU3	1	low_activity	402	A0A960CUW8	1	low_activity	369	1	low-low	0.438119
A0A0C5GEU3	1	low_activity	402	T1FMY1	1	low_activity	428	1	low-low	0.253731
A0A0C5WXR2	1	low_activity	355	A0A1G7WNB4	1	low_activity	370	1	low-low	0.560647
A0A0C5WXR2	1	low_activity	355	A0A1Y1R6M5	1	low_activity	356	1	low-low	0.724719
A0A0C5WXR2	1	low_activity	355	A0A3R9EF12	1	low_activity	354	1	low-low	0.769014
A0A0C5WXR2	1	low_activity	355	A0A4V2G2E5	1	low_activity	376	1	low-low	0.56383
A0A0C5WXR2	1	low_activity	355	A0A529HRK6	1	low_activity	181	1	low-low	0.098592
A0A0C5WXR2	1	low_activity	355	A0A8C0UFH0	1	low_activity	417	1	low-low	0.131265
A0A0C5WXR2	1	low_activity	355	F4GBI6	1	low_activity	382	1	low-low	0.581152
A0A0C9LYD8	1	low_activity	415	A0A3A9UPJ7	1	low_activity	347	1	low-low	0.12201
A0A0C9LYD8	1	low_activity	415	A0A8B9MJY9	1	low_activity	439	1	low-low	0.442478
A0A0C9LYD8	1	low_activity	415	A0A918G3J4	1	low_activity	374	1	low-low	0.131818
A0A0C9MN98	1	low_activity	396	A0A560PI88	1	low_activity	364	1	low-low	0.130982
A0A0C9MN98	1	low_activity	396	A0AAN6YE90	1	low_activity	419	1	low-low	0.514286
A0A0C9MN98	1	low_activity	396	A0AAU2AHF8	1	low_activity	373	1	low-low	0.124138
A0A0C9T1C2	1	low_activity	213	A0A1X4I2T3	1	low_activity	374	1	low-low	0.091384
A0A0C9T1C2	1	low_activity	213	A0A4W2F274	1	low_activity	373	1	low-low	0.14787
A0A0C9T1C2	1	low_activity	213	A0A6P8M9R6	1	low_activity	397	1	low-low	0.150852
A0A0C9T1C2	1	low_activity	213	A0A851VHI5	1	low_activity	398	1	low-low	0.135714
A0A0C9T1C2	1	low_activity	213	A0A9P4G714	1	low_activity	418	1	low-low	0.141509
A0A0C9T1C2	1	low_activity	213	A0A9W8XAV9	1	low_activity	418	1	low-low	0.143868
A0A0C9T1C2	1	low_activity	213	A0AAJ2SM08	1	low_activity	364	1	low-low	0.112022
A0A0C9T374	1	low_activity	210	A0A177XZ17	1	low_activity	355	1	low-low	0.113514
A0A0C9T374	1	low_activity	210	A0A2D8YH06	1	low_activity	372	1	low-low	0.120968
A0A0C9T374	1	low_activity	210	A0AAI9E9X9	1	low_activity	421	1	low-low	0.150588
A0A0C9TMG1	1	low_activity	134	A0A0G2K3C5	1	low_activity	420	1	low-low	0.084233
A0A0C9TMG1	1	low_activity	134	A0A1A6GKL5	1	low_activity	324	1	low-low	0.08642
A0A0C9TMG1	1	low_activity	134	A0A671RVP4	1	low_activity	413	1	low-low	0.083156
A0A0C9TV04	1	low_activity	449	A0A0Q5UK85	1	low_activity	353	1	low-low	0.126582
A0A0C9TV04	1	low_activity	449	A0A5C8QPB9	1	low_activity	381	1	low-low	0.2949
A0A0C9TV04	1	low_activity	449	A0A7W7QRS0	1	low_activity	358	1	low-low	0.11329
A0A0C9TV04	1	low_activity	449	A0A9P6DMA6	1	low_activity	462	1	low-low	0.502024
A0A0C9TV04	1	low_activity	449	A0AAD2H5D2	1	low_activity	481	1	low-low	0.524194
A0A0C9U1R6	1	low_activity	306	A0A291QF77	1	low_activity	384	1	low-low	0.18018
A0A0C9U1R6	1	low_activity	306	A0A5X4WDD7	0	high_activity	351	0	high-low	0.123288
A0A0C9U1R6	1	low_activity	306	A0A6I5I009	1	low_activity	376	1	low-low	0.129545
A0A0C9U1R6	1	low_activity	306	A0A7W4YG69	1	low_activity	362	1	low-low	0.142473
A0A0C9U1S8	1	low_activity	369	A0A1Y1WJM0	1	low_activity	401	1	low-low	0.243478
A0A0C9U1S8	1	low_activity	369	A0A2H6BJT5	1	low_activity	409	1	low-low	0.153333
A0A0C9U1S8	1	low_activity	369	A0A378TEH7	1	low_activity	364	1	low-low	0.134434
A0A0C9U1S8	1	low_activity	369	A0A4R4NBS3	1	low_activity	365	1	low-low	0.146096
A0A0C9U1S8	1	low_activity	369	A0A6G2ICI4	1	low_activity	384	1	low-low	0.197727
A0A0C9U1S8	1	low_activity	369	A0A8C3YER5	1	low_activity	379	1	low-low	0.198565
A0A0C9U1S8	1	low_activity	369	A0A9P6FYH5	1	low_activity	401	1	low-low	0.221477
A0A0C9U1S8	1	low_activity	369	M2TDW0	1	low_activity	411	1	low-low	0.221978
A0A0C9U3N8	1	low_activity	378	A0A542H509	1	low_activity	374	1	low-low	0.134518
A0A0C9U3N8	1	low_activity	378	A0A5C4ME75	1	low_activity	360	1	low-low	0.140394
A0A0C9U3N8	1	low_activity	378	A0A7I7X900	1	low_activity	370	1	low-low	0.149485
A0A0C9U9E6	1	low_activity	292	A0A1C6QPR5	1	low_activity	393	1	low-low	0.124682
A0A0C9U9E6	1	low_activity	292	A0A3N1A837	1	low_activity	366	1	low-low	0.128272
A0A0C9U9E6	1	low_activity	292	A0AAP7K7W0	1	low_activity	349	1	low-low	0.143631
A0A0C9U9E6	1	low_activity	292	A0AAW4KMG0	1	low_activity	368	1	low-low	0.134409
A0A0C9UBK6	1	low_activity	292	A0A1I2G0S3	1	low_activity	401	1	low-low	0.122892
A0A0C9UBK6	1	low_activity	292	A0A3B0AET2	1	low_activity	363	1	low-low	0.140496
A0A0C9UBK6	1	low_activity	292	A0A3Q0RTI5	1	low_activity	425	1	low-low	0.124236
A0A0C9UBK6	1	low_activity	292	A0A9W8P534	1	low_activity	485	1	low-low	0.156313
A0A0C9UGC1	1	low_activity	288	A0A439JP81	1	low_activity	371	1	low-low	0.159204
A0A0C9UGC1	1	low_activity	288	A0A9E0QYZ4	1	low_activity	348	1	low-low	0.120548
A0A0C9UGC1	1	low_activity	288	A0A9P0QAB1	1	low_activity	393	1	low-low	0.147268
A0A0C9UGC1	1	low_activity	288	A0AA37X209	1	low_activity	368	1	low-low	0.145503
A0A0C9UGC8	1	low_activity	387	A0A1Q4UXT7	1	low_activity	372	1	low-low	0.123786
A0A0C9UGC8	1	low_activity	387	A0A209A193	1	low_activity	346	1	low-low	0.129496
A0A0C9UGC8	1	low_activity	387	A0A516WML2	1	low_activity	374	1	low-low	0.147268
A0A0C9UGC8	1	low_activity	387	A0A7N6FJC3	1	low_activity	407	1	low-low	0.238202
A0A0C9UGC8	1	low_activity	387	D3VL85	0	high_activity	350	0	high-low	0.142132
A0A0C9UGD3	1	low_activity	233	A0A1Q5BQ20	1	low_activity	374	1	low-low	0.156909
A0A0C9UGD3	1	low_activity	233	A0A1S3MND7	1	low_activity	405	1	low-low	0.192905
A0A0C9UGD3	1	low_activity	233	A0A6H1JY59	1	low_activity	375	1	low-low	0.134118
A0A0C9UGD3	1	low_activity	233	A0A7L0K042	1	low_activity	342	1	low-low	0.212276
A0A0C9UGD3	1	low_activity	233	A0A9P0HP98	1	low_activity	417	1	low-low	0.154185
A0A0C9UGD3	1	low_activity	233	S5Y184	1	low_activity	375	1	low-low	0.130667
A0A0C9UJ67	1	low_activity	479	A0A454W4W9	1	low_activity	392	1	low-low	0.144033
A0A0C9UJ67	1	low_activity	479	A0A6M1RES5	1	low_activity	355	1	low-low	0.141732
A0A0C9URN3	1	low_activity	378	A0A1B6GWF6	1	low_activity	398	1	low-low	0.151786
A0A0C9URN3	1	low_activity	378	A0A8X6TTE4	1	low_activity	372	1	low-low	0.150685
A0A0C9US28	1	low_activity	188	A0A7D7WBD4	1	low_activity	349	1	low-low	0.1
A0A0C9US28	1	low_activity	188	A0A7S1CKF0	1	low_activity	105	1	low-low	0.101064
A0A0C9UUE2	1	low_activity	273	A0A0T1WL16	1	low_activity	367	1	low-low	0.125341
A0A0C9UUE2	1	low_activity	273	A0A7W3VU33	1	low_activity	358	1	low-low	0.130319
A0A0C9UUP2	1	low_activity	337	A0A6I2IVF3	1	low_activity	349	1	low-low	0.117143
A0A0C9UUP2	1	low_activity	337	A0A7S0IZ39	1	low_activity	497	1	low-low	0.197652
A0A0C9UUP2	1	low_activity	337	A0A7W7SN98	1	low_activity	403	1	low-low	0.201373
A0A0C9UUP2	1	low_activity	337	A0A7Y8RQM7	1	low_activity	373	1	low-low	0.136476
A0A0C9UUP2	1	low_activity	337	A0A850V8D8	1	low_activity	375	1	low-low	0.227166
A0A0C9UUP2	1	low_activity	337	R4SX47	1	low_activity	360	1	low-low	0.116343
A0A0C9UUW7	1	low_activity	188	A0A2W2DAS4	1	low_activity	366	1	low-low	0.081967
A0A0C9UUW7	1	low_activity	188	A0A518BMU5	1	low_activity	372	1	low-low	0.124031
A0A0C9UUW7	1	low_activity	188	A0A7Y6CB48	1	low_activity	378	1	low-low	0.090439
A0A0C9UUW7	1	low_activity	188	A0AA88NFD1	1	low_activity	403	1	low-low	0.130221
A0A0C9UUW7	1	low_activity	188	A0AAI8M8H1	1	low_activity	381	1	low-low	0.102362
A0A0C9V095	1	low_activity	170	A0A1A2S4Y8	0	high_activity	368	0	high-low	0.097826
A0A0C9V095	1	low_activity	170	A0A9W3F101	1	low_activity	405	1	low-low	0.124088
A0A0C9V095	1	low_activity	170	F7YA42	1	low_activity	393	1	low-low	0.137845
A0A0C9V0G8	1	low_activity	220	A0A0P0SEL8	1	low_activity	375	1	low-low	0.157248
A0A0C9V0K3	1	low_activity	124	A0A6J3B3Q1	1	low_activity	372	1	low-low	0.077957
A0A0C9V0K3	1	low_activity	124	A0AAD6ICT7	1	low_activity	399	1	low-low	0.101737
A0A0C9V0K3	1	low_activity	124	G0WF53	1	low_activity	393	1	low-low	0.110831
A0A0C9V0K9	1	low_activity	279	A0A0Q6QYF9	1	low_activity	364	1	low-low	0.156593
A0A0C9V0K9	1	low_activity	279	A0A317K7S9	1	low_activity	363	1	low-low	0.139037
A0A0C9V114	1	low_activity	291	A0A3P8N8B4	1	low_activity	163	1	low-low	0.09622
A0A0C9V114	1	low_activity	291	A0AAV0UD48	1	low_activity	408	1	low-low	0.141304
A0A0C9V132	1	low_activity	126	A0A6I7Z1W5	1	low_activity	381	1	low-low	0.079602
A0A0C9V132	1	low_activity	126	A0A9X5EGP4	1	low_activity	388	1	low-low	0.104218
A0A0C9V3B7	1	low_activity	215	A0A0V0W8V1	1	low_activity	424	1	low-low	0.127563
A0A0C9V3B7	1	low_activity	215	A0A3Q1JP28	1	low_activity	407	1	low-low	0.153664
A0A0C9V3B7	1	low_activity	215	A0A668W246	1	low_activity	401	1	low-low	0.144578
A0A0C9V3B7	1	low_activity	215	W7ES28	1	low_activity	410	1	low-low	0.160839
A0A0C9V3I7	1	low_activity	494	A0A660CJL1	1	low_activity	363	1	low-low	0.135081
A0A0C9V3I7	1	low_activity	494	A0A7W7Y0R6	1	low_activity	385	1	low-low	0.126214
A0A0C9V3I7	1	low_activity	494	I0QM22	1	low_activity	347	1	low-low	0.105263
A0A0C9V949	1	low_activity	267	A0A1B9H1Y6	1	low_activity	459	1	low-low	0.177778
A0A0C9V949	1	low_activity	267	A0A1E3BHJ3	1	low_activity	404	1	low-low	0.214912
A0A0C9V949	1	low_activity	267	A0A1G4HYN6	0	high_activity	410	0	high-low	0.163355
A0A0C9V949	1	low_activity	267	A0A1U9R0K0	1	low_activity	369	1	low-low	0.132275
A0A0C9V949	1	low_activity	267	A0A2C5VVW2	1	low_activity	364	1	low-low	0.112022
A0A0C9V949	1	low_activity	267	A0A2T0S7E4	1	low_activity	377	1	low-low	0.119792
A0A0C9V949	1	low_activity	267	A0A379NPB0	0	high_activity	351	0	high-low	0.107143
A0A0C9V949	1	low_activity	267	A0A5N6MG28	1	low_activity	360	1	low-low	0.136612
A0A0C9V949	1	low_activity	267	A0A679JDR4	1	low_activity	362	1	low-low	0.139726
A0A0C9V949	1	low_activity	267	A0A7H8TLL0	1	low_activity	374	1	low-low	0.131313
A0A0C9V949	1	low_activity	267	A0A7Y9VSY7	1	low_activity	364	1	low-low	0.10929
A0A0C9W8L5	1	low_activity	451	A0A504BML3	1	low_activity	371	1	low-low	0.235033
A0A0C9W8L5	1	low_activity	451	A0A6A6VWJ4	1	low_activity	413	1	low-low	0.493363
A0A0C9W8L5	1	low_activity	451	A0A7K3E6B0	1	low_activity	376	1	low-low	0.146138
A0A0C9W8L5	1	low_activity	451	A0A8C6VZF7	1	low_activity	412	1	low-low	0.426374
A0A0C9W8L5	1	low_activity	451	A0AAX3YD43	1	low_activity	369	1	low-low	0.120083
A0A0C9W8L5	1	low_activity	451	W7J8X7	1	low_activity	366	1	low-low	0.274945
A0A0C9WPW5	1	low_activity	434	A0A503L6W0	1	low_activity	371	1	low-low	0.278802
A0A0C9WPW5	1	low_activity	434	A0A7S2A3P6	1	low_activity	332	1	low-low	0.332604
A0A0C9WPW5	1	low_activity	434	A0A7Z6T469	1	low_activity	381	1	low-low	0.13913
A0A0C9WPW5	1	low_activity	434	A0A9P7M963	1	low_activity	399	1	low-low	0.493119
A0A0C9WPW5	1	low_activity	434	A0AA42H165	1	low_activity	363	1	low-low	0.144444
A0A0C9WPW5	1	low_activity	434	A0AAU1YHL0	1	low_activity	347	1	low-low	0.126697
A0A0C9X2E4	1	low_activity	147	A0A9P1UZX0	0	high_activity	371	0	high-low	0.078167
A0A0C9X2P7	1	low_activity	128	A0A2K5U3U7	1	low_activity	402	1	low-low	0.101737
A0A0C9X2P7	1	low_activity	128	A0A430H284	1	low_activity	358	1	low-low	0.074586
A0A0C9X2P7	1	low_activity	128	A0A657BBI7	1	low_activity	353	1	low-low	0.070822
A0A0C9X2P7	1	low_activity	128	A0A7K9FCK3	1	low_activity	396	1	low-low	0.115869
A0A0C9X2P7	1	low_activity	128	A0A917ZUM5	1	low_activity	386	1	low-low	0.085492
A0A0C9X2P7	1	low_activity	128	A0PVB8	0	high_activity	368	0	high-low	0.07337
A0A0C9X2T7	1	low_activity	362	A0A1S8CN95	1	low_activity	346	1	low-low	0.12987
A0A0C9X2T7	1	low_activity	362	A0A1V5Y2V0	1	low_activity	380	1	low-low	0.263158
A0A0C9X2T7	1	low_activity	362	A0A4S3MUF0	1	low_activity	366	1	low-low	0.239506
A0A0C9X2T7	1	low_activity	362	A0A6X7XTG4	0	high_activity	351	0	high-low	0.111111
A0A0C9X2T7	1	low_activity	362	E1SWE9	1	low_activity	354	1	low-low	0.12528
A0A0C9X5S7	1	low_activity	396	A0A7S2UUJ0	1	low_activity	119	1	low-low	0.058081
A0A0C9X5S7	1	low_activity	396	A0A834UDU0	1	low_activity	390	1	low-low	0.435096
A0A0C9XGX1	1	low_activity	254	A0A329KBR2	1	low_activity	349	1	low-low	0.117318
A0A0C9XGX1	1	low_activity	254	A0A846BSL6	0	high_activity	370	0	high-low	0.149733
A0A0C9ZI83	0	high_activity	448	A0A1S2PQG4	1	low_activity	374	0	high-low	0.135193
A0A0C9ZI83	0	high_activity	448	A0A369VTA3	1	low_activity	351	0	high-low	0.120536
A0A0C9ZXD4	1	low_activity	462	A0A136I1Y0	1	low_activity	348	1	low-low	0.105906
A0A0C9ZXD4	1	low_activity	462	A0A4R4KWT4	1	low_activity	363	1	low-low	0.138528
A0A0C9ZXD4	1	low_activity	462	A0AAU0TUK6	1	low_activity	364	1	low-low	0.154812
A0A0C9ZXD4	1	low_activity	462	A0AAV8X6F4	1	low_activity	244	1	low-low	0.259179
A0A0C9ZXD4	1	low_activity	462	Q23CV0	1	low_activity	409	1	low-low	0.392241
A0A0D0AKD5	1	low_activity	117	A0AAE8VT12	1	low_activity	381	1	low-low	0.086614
A0A0D0CTY9	1	low_activity	526	A0A9E6J630	1	low_activity	353	1	low-low	0.122486
A0A0D0D259	1	low_activity	454	A0A3S9PSK5	1	low_activity	377	1	low-low	0.131635
A0A0D0D259	1	low_activity	454	A0A426UUJ3	1	low_activity	359	1	low-low	0.140127
A0A0D0D259	1	low_activity	454	A0A9W6W8E7	1	low_activity	367	1	low-low	0.138229
A0A0D0HYR6	0	high_activity	369	A0A1B8B3I2	1	low_activity	423	0	high-low	0.145497
A0A0D0HYR6	0	high_activity	369	A0A1D5QLN0	1	low_activity	434	0	high-low	0.130137
A0A0D0HYR6	0	high_activity	369	A0A1V2KG15	1	low_activity	364	0	high-low	0.662162
A0A0D0HYR6	0	high_activity	369	A0A2A2DX94	1	low_activity	364	0	high-low	0.665768
A0A0D0HYR6	0	high_activity	369	A0A7K3SBM2	1	low_activity	377	0	high-low	0.534527
A0A0D0HYR6	0	high_activity	369	A0A9N8J6J8	1	low_activity	407	0	high-low	0.125908
A0A0D0JKD8	1	low_activity	373	A0A2T5EUK2	1	low_activity	355	1	low-low	0.520107
A0A0D0JKD8	1	low_activity	373	B0DR59	1	low_activity	422	1	low-low	0.13242
A0A0D0JR41	1	low_activity	352	A0A0N0TYF0	1	low_activity	362	1	low-low	0.59116
A0A0D0JR41	1	low_activity	352	A0A150JZI6	1	low_activity	376	1	low-low	0.1375
A0A0D0JR41	1	low_activity	352	A0A1F4K852	1	low_activity	360	1	low-low	0.56044
A0A0D0JR41	1	low_activity	352	A0A5M3X9M0	1	low_activity	368	1	low-low	0.51752
A0A0D0JR41	1	low_activity	352	R0IWB3	1	low_activity	410	1	low-low	0.133017
A0A0D0KDK3	1	low_activity	358	A0A5J5EYX1	1	low_activity	610	1	low-low	0.107317
A0A0D0KDK3	1	low_activity	358	A0A7I7R3X1	1	low_activity	368	1	low-low	0.590786
A0A0D0KV07	1	low_activity	370	A0A380BQY0	0	high_activity	354	0	high-low	0.578378
A0A0D0KV07	1	low_activity	370	A0A814IAS3	1	low_activity	266	1	low-low	0.121622
A0A0D0KV07	1	low_activity	370	A0A8H7LTK2	1	low_activity	446	1	low-low	0.149451
A0A0D0KV07	1	low_activity	370	A0A934X7F1	1	low_activity	359	1	low-low	0.541555
A0A0D0LWK4	1	low_activity	358	A0A7G2D6K3	1	low_activity	352	1	low-low	0.553719
A0A0D0LWK4	1	low_activity	358	W6VGS5	1	low_activity	364	1	low-low	0.575269
A0A0D0NFS8	1	low_activity	371	A0A4V1RGY3	1	low_activity	348	1	low-low	0.590296
A0A0D0NFS8	1	low_activity	371	A0A5C7MTT1	1	low_activity	357	1	low-low	0.616
A0A0D0PEB8	1	low_activity	364	A0A2E2JQB8	1	low_activity	367	1	low-low	0.594005
A0A0D0PEB8	1	low_activity	364	A0A5W6ZD94	0	high_activity	351	0	high-low	0.598901
A0A0D0S9W6	1	low_activity	392	A0A327SW46	1	low_activity	368	1	low-low	0.150943
A0A0D0S9W6	1	low_activity	392	A0A672LCU1	1	low_activity	415	1	low-low	0.482014
A0A0D0S9W6	1	low_activity	392	K0K4S4	1	low_activity	348	1	low-low	0.159905
A0A0D0SZV5	1	low_activity	364	A0A0J8U0U1	1	low_activity	368	1	low-low	0.546419
A0A0D0SZV5	1	low_activity	364	A0A2T5NE36	0	high_activity	351	0	high-low	0.587912
A0A0D0SZV5	1	low_activity	364	A0A452QWR2	1	low_activity	365	1	low-low	0.112172
A0A0D0SZV5	1	low_activity	364	D8Q9A8	1	low_activity	444	1	low-low	0.146396
A0A0D0V0K2	0	high_activity	507	A0A2H1V2G9	1	low_activity	394	0	high-low	0.309942
A0A0D0V0K2	0	high_activity	507	A0A516NEQ5	1	low_activity	361	0	high-low	0.132325
A0A0D0V0K2	0	high_activity	507	A0A5E6UC97	1	low_activity	364	0	high-low	0.119461
A0A0D0V0K2	0	high_activity	507	A0A917K1V6	1	low_activity	366	0	high-low	0.119691
A0A0D0V0V0	1	low_activity	363	A0A2W0G0H8	1	low_activity	348	1	low-low	0.581267
A0A0D0V0V0	1	low_activity	363	A0A4E9F960	0	high_activity	345	0	high-low	0.123393
A0A0D0V0V0	1	low_activity	363	A0A7C4KA38	1	low_activity	375	1	low-low	0.15566
A0A0D0V0V0	1	low_activity	363	A0A929BC29	1	low_activity	352	1	low-low	0.663934
A0A0D0VIC8	1	low_activity	466	A0A0P9EZ45	1	low_activity	510	1	low-low	0.32491
A0A0D0VIC8	1	low_activity	466	A0A3R9WQN8	1	low_activity	390	1	low-low	0.239085
A0A0D0VIC8	1	low_activity	466	A0AA96W8B7	1	low_activity	374	1	low-low	0.136461
A0A0D0VIC8	1	low_activity	466	R1F6W8	1	low_activity	415	1	low-low	0.269076
A0A0D0XBP3	1	low_activity	371	A0A365HAB0	1	low_activity	368	1	low-low	0.138107
A0A0D0XBP3	1	low_activity	371	W9XDA7	1	low_activity	441	1	low-low	0.29932
A0A0D0Y5P8	1	low_activity	398	A0A0H2MVS2	1	low_activity	355	1	low-low	0.147783
A0A0D0Y5P8	1	low_activity	398	A0A437LS57	1	low_activity	369	1	low-low	0.127854
A0A0D0Y5P8	1	low_activity	398	A0A9J9KYF8	1	low_activity	381	1	low-low	0.42394
A0A0D0Y5P8	1	low_activity	398	A0A9X2CGI5	1	low_activity	359	1	low-low	0.157767
A0A0D0Y5P8	1	low_activity	398	A0AAV0UD48	1	low_activity	408	1	low-low	0.368171
A0A0D0Y5P8	1	low_activity	398	A0AAV5RWM3	1	low_activity	390	1	low-low	0.348039
A0A0D0Y7B8	1	low_activity	379	A0A173V3F5	1	low_activity	394	1	low-low	0.440506
A0A0D0Y7B8	1	low_activity	379	A0A2X2X1N2	1	low_activity	408	1	low-low	0.270073
A0A0D0Y7B8	1	low_activity	379	A0A4D4K2V4	1	low_activity	373	1	low-low	0.135802
A0A0D0Y7B8	1	low_activity	379	A0A5D9C048	1	low_activity	349	1	low-low	0.155216
A0A0D1E9J0	1	low_activity	432	A0A502CUC6	1	low_activity	369	1	low-low	0.127315
A0A0D1E9J0	1	low_activity	432	A0A5P9CYC4	1	low_activity	346	1	low-low	0.138393
A0A0D1E9J0	1	low_activity	432	A0A7X0MPI5	1	low_activity	349	1	low-low	0.122685
A0A0D1EIT7	1	low_activity	367	A0A0G2HUA1	1	low_activity	430	1	low-low	0.272093
A0A0D1EIT7	1	low_activity	367	A0A7K6FX12	1	low_activity	396	1	low-low	0.277778
A0A0D1IWL8	1	low_activity	370	A0A151NJ98	1	low_activity	405	1	low-low	0.265854
A0A0D1IWL8	1	low_activity	370	A0A1H2JZ00	1	low_activity	397	1	low-low	0.15212
A0A0D1IWL8	1	low_activity	370	A0A561TXP4	1	low_activity	383	1	low-low	0.15
A0A0D1IWL8	1	low_activity	370	A0AAN7PS49	1	low_activity	422	1	low-low	0.244076
A0A0D1L9Z2	1	low_activity	366	A0A1E1XH98	1	low_activity	402	1	low-low	0.14123
A0A0D1L9Z2	1	low_activity	366	A0A1W9YP65	1	low_activity	365	1	low-low	0.773224
A0A0D1L9Z2	1	low_activity	366	A0A3M7QNI7	1	low_activity	400	1	low-low	0.115974
A0A0D1L9Z2	1	low_activity	366	Q1ITX7	1	low_activity	459	1	low-low	0.14135
A0A0D1XCX5	1	low_activity	437	A0A8C7YGM3	1	low_activity	229	1	low-low	0.263636
A0A0D1XCX5	1	low_activity	437	B0DR66	1	low_activity	422	1	low-low	0.5
A0A0D1XUK8	1	low_activity	443	A0A239CAY5	1	low_activity	363	1	low-low	0.119639
A0A0D1XUK8	1	low_activity	443	A0A340YFL7	1	low_activity	373	1	low-low	0.410314
A0A0D1Z4L3	1	low_activity	423	A0A0Q4G7Y3	1	low_activity	350	1	low-low	0.151724
A0A0D1Z4L3	1	low_activity	423	A0A2P9FCP2	1	low_activity	377	1	low-low	0.111872
A0A0D1Z4L3	1	low_activity	423	A0A673N3A0	1	low_activity	405	1	low-low	0.455399
A0A0D2BM63	1	low_activity	440	A0A0T1T3S5	1	low_activity	374	1	low-low	0.127451
A0A0D2BM63	1	low_activity	440	A0A7T4PHD2	1	low_activity	385	1	low-low	0.297297
A0A0D2BXB8	1	low_activity	435	A0A4E0R408	0	high_activity	418	0	high-low	0.382688
A0A0D2BXB8	1	low_activity	435	A0A5Q2W1H9	1	low_activity	358	1	low-low	0.156951
A0A0D2BXB8	1	low_activity	435	A0AAV4S4N2	1	low_activity	138	1	low-low	0.100917
A0A0D2CJ75	1	low_activity	434	A0A0F7FRG0	1	low_activity	377	1	low-low	0.128151
A0A0D2CJ75	1	low_activity	434	A0A154PGH4	1	low_activity	374	1	low-low	0.389908
A0A0D2CJ75	1	low_activity	434	A0A8C7R5I2	1	low_activity	416	1	low-low	0.449438
A0A0D2CJ75	1	low_activity	434	A0AAX2IEY5	0	high_activity	378	0	high-low	0.356322
A0A0D2ELD6	1	low_activity	444	A0A0H3A3Y2	0	high_activity	367	0	high-low	0.11349
A0A0D2ELD6	1	low_activity	444	A0A0T9M5Y2	1	low_activity	346	1	low-low	0.109409
A0A0D2F8X6	1	low_activity	437	A0A0V1P1C1	1	low_activity	428	1	low-low	0.4
A0A0D2F8X6	1	low_activity	437	A0A2P9HC81	1	low_activity	398	1	low-low	0.365471
A0A0D2F8X6	1	low_activity	437	A0A6I2I6L2	1	low_activity	351	1	low-low	0.125858
A0A0D2F8X6	1	low_activity	437	A0A8C1QXE9	1	low_activity	408	1	low-low	0.442177
A0A0D2F8X6	1	low_activity	437	A0A9P5DU48	1	low_activity	422	1	low-low	0.768879
A0A0D2GXK4	1	low_activity	435	A0A1H8J9R8	1	low_activity	381	1	low-low	0.134199
A0A0D2GXK4	1	low_activity	435	A0A8D0AUN9	1	low_activity	407	1	low-low	0.445205
A0A0D2GXK4	1	low_activity	435	A0AAJ1U1U8	1	low_activity	373	1	low-low	0.148064
A0A0D2GXK4	1	low_activity	435	R4SX47	1	low_activity	360	1	low-low	0.126437
A0A0D2H335	1	low_activity	435	A0A147ISJ8	1	low_activity	376	1	low-low	0.134228
A0A0D2H335	1	low_activity	435	A0A8C4VWE3	1	low_activity	405	1	low-low	0.468037
A0A0D2H335	1	low_activity	435	A0A8H5BJU9	1	low_activity	232	1	low-low	0.179372
A0A0D2H335	1	low_activity	435	A0AAU4KWR5	1	low_activity	368	1	low-low	0.128736
A0A0D2IYG9	1	low_activity	435	V7G571	1	low_activity	371	1	low-low	0.271264
A0A0D2KL10	1	low_activity	426	A0A0V1MMM8	0	high_activity	390	0	high-low	0.434884
A0A0D2KL10	1	low_activity	426	B6QM86	1	low_activity	419	1	low-low	0.475336
A0A0D2KL10	1	low_activity	426	G0VGL5	1	low_activity	429	1	low-low	0.486425
A0A0D2KQK3	1	low_activity	435	A0A6I5I009	1	low_activity	376	1	low-low	0.294521
A0A0D2KQK3	1	low_activity	435	A0A7I0KFA2	1	low_activity	371	1	low-low	0.278161
A0A0D2KZM1	1	low_activity	506	A0A2K5Z288	1	low_activity	361	1	low-low	0.353057
A0A0D2KZM1	1	low_activity	506	A0A5J6IH81	1	low_activity	379	1	low-low	0.291913
A0A0D2KZM1	1	low_activity	506	A0A6G7P8N4	1	low_activity	380	1	low-low	0.289941
A0A0D2KZM1	1	low_activity	506	A0A6I8S114	1	low_activity	388	1	low-low	0.374016
A0A0D2X0T7	1	low_activity	407	A0A1Y6KG46	1	low_activity	382	1	low-low	0.138322
A0A0D2X0T7	1	low_activity	407	A0A2D0IQ73	1	low_activity	350	1	low-low	0.133038
A0A0D2X0T7	1	low_activity	407	A0A4W3GEV2	1	low_activity	393	1	low-low	0.557178
A0A0D2X0T7	1	low_activity	407	A0A515CZD4	1	low_activity	346	1	low-low	0.118162
A0A0D2X0T7	1	low_activity	407	A0A6G2VT24	1	low_activity	374	1	low-low	0.128319
A0A0D2X0T7	1	low_activity	407	A0A9P7VFC5	1	low_activity	449	1	low-low	0.419355
A0A0D2X8K5	1	low_activity	422	A0A1R2BMY9	1	low_activity	391	1	low-low	0.393868
A0A0D2X8K5	1	low_activity	422	A0A653P122	1	low_activity	367	1	low-low	0.133949
A0A0D2X8K5	1	low_activity	422	D8Q9A8	1	low_activity	444	1	low-low	0.473913
A0A0D2X8K5	1	low_activity	422	Q7JXZ2	1	low_activity	393	1	low-low	0.455399
A0A0D5Y5D8	1	low_activity	364	A0A174TRN9	1	low_activity	392	1	low-low	0.142857
A0A0D5Y5D8	1	low_activity	364	A0A345I008	1	low_activity	380	1	low-low	0.551546
A0A0D5Y5D8	1	low_activity	364	A0A726Q876	0	high_activity	351	0	high-low	0.593407
A0A0D5Y5D8	1	low_activity	364	C6HL43	0	high_activity	433	0	high-low	0.129841
A0A0D6ELB8	1	low_activity	521	A0A4Q6UYC7	1	low_activity	374	1	low-low	0.255278
A0A0D6L961	0	high_activity	410	A0A318LWD5	1	low_activity	357	0	high-low	0.107914
A0A0D6L961	0	high_activity	410	A0A8C2GVY0	1	low_activity	411	0	high-low	0.523697
A0A0D6L961	0	high_activity	410	A0A8C2PPV2	1	low_activity	405	0	high-low	0.539759
A0A0D6L961	0	high_activity	410	A0AA38UPE8	1	low_activity	485	0	high-low	0.419878
A0A0D6MGL4	1	low_activity	367	A0A243RLL6	1	low_activity	374	1	low-low	0.55615
A0A0D6MGL4	1	low_activity	367	A0A5U7QHC8	0	high_activity	351	0	high-low	0.547684
A0A0D6MGL4	1	low_activity	367	A0A7L2VDW8	1	low_activity	396	1	low-low	0.140143
A0A0D6MGL4	1	low_activity	367	A0A9X1Q9Z7	1	low_activity	384	1	low-low	0.162025
A0A0D6RZM8	1	low_activity	365	A0A255DY86	1	low_activity	368	1	low-low	0.173913
A0A0D6RZM8	1	low_activity	365	A0A855SH49	1	low_activity	356	1	low-low	0.590164
A0A0D6RZM8	1	low_activity	365	A0A8H2JBD1	1	low_activity	367	1	low-low	0.179747
A0A0D6RZM8	1	low_activity	365	A0A926ARM2	1	low_activity	368	1	low-low	0.141463
A0A0D7BGU6	1	low_activity	456	A0A384I9G8	1	low_activity	378	1	low-low	0.129167
A0A0D7BGU6	1	low_activity	456	A0A671RV32	1	low_activity	420	1	low-low	0.426501
A0A0D7CLU6	1	low_activity	371	A0A0M2K608	1	low_activity	373	1	low-low	0.136919
A0A0D7CLU6	1	low_activity	371	A0A1S8WYK9	0	high_activity	415	0	high-low	0.147887
A0A0D7CLU6	1	low_activity	371	A0A2X0MB97	1	low_activity	506	1	low-low	0.121673
A0A0D7CLU6	1	low_activity	371	A0A495K050	1	low_activity	380	1	low-low	0.582677
A0A0D7CLU6	1	low_activity	371	A0A6L6XYB0	1	low_activity	350	1	low-low	0.571429
A0A0D7CSX0	1	low_activity	375	A0A167FXE2	1	low_activity	400	1	low-low	0.326733
A0A0D7CSX0	1	low_activity	375	A0A179VA43	0	high_activity	356	0	high-low	0.16
A0A0D7CSX0	1	low_activity	375	A0A6B2DGQ4	1	low_activity	359	1	low-low	0.151134
A0A0D7CSX0	1	low_activity	375	A0A7D9J874	1	low_activity	175	1	low-low	0.11194
A0A0D7CSX0	1	low_activity	375	A0AAD1G0Z4	1	low_activity	359	1	low-low	0.130769
A0A0D7K5P4	1	low_activity	350	A0AAW6X5N0	1	low_activity	346	1	low-low	0.635328
A0A0D7P238	1	low_activity	387	A0A0Q4QLM3	1	low_activity	373	1	low-low	0.522959
A0A0D7P238	1	low_activity	387	A0A561BLK7	1	low_activity	379	1	low-low	0.571429
A0A0D7P238	1	low_activity	387	A0A850ZG84	1	low_activity	378	1	low-low	0.134146
A0A0D7P238	1	low_activity	387	A0AAN9TR98	1	low_activity	432	1	low-low	0.133047
A0A0D7PB37	1	low_activity	385	A0A7I9ZGC2	1	low_activity	374	1	low-low	0.530151
A0A0D7PB37	1	low_activity	385	A0A7V9KS25	1	low_activity	360	1	low-low	0.548052
A0A0D7PB37	1	low_activity	385	A0AAU5BLC9	1	low_activity	377	1	low-low	0.562341
A0A0D7Q8A2	1	low_activity	387	A0A340YDD8	1	low_activity	417	1	low-low	0.14023
A0A0D7Q8A2	1	low_activity	387	A0A3G7Y6U2	1	low_activity	364	1	low-low	0.534884
A0A0D7Q8A2	1	low_activity	387	A0A6N9T1E6	1	low_activity	380	1	low-low	0.609819
A0A0D7Q8A2	1	low_activity	387	A0A846C6W2	1	low_activity	370	1	low-low	0.1475
A0A0D7Q8A2	1	low_activity	387	A0A8S3WT28	1	low_activity	393	1	low-low	0.135071
A0A0D8BBV0	1	low_activity	396	A0A1H7R2F8	1	low_activity	373	1	low-low	0.146853
A0A0D8BBV0	1	low_activity	396	A0A2S2BSD1	1	low_activity	369	1	low-low	0.155093
A0A0D8BBV0	1	low_activity	396	A0A329W1R6	0	high_activity	350	0	high-low	0.119403
A0A0D8BBV0	1	low_activity	396	A0A380WLU5	1	low_activity	371	1	low-low	0.35101
A0A0D8BBV0	1	low_activity	396	A0A4Q4UDU1	1	low_activity	418	1	low-low	0.460808
A0A0D8BBV0	1	low_activity	396	A0A8D3C619	1	low_activity	438	1	low-low	0.419501
A0A0D8CIK0	1	low_activity	373	A0A8C3A1R7	1	low_activity	409	1	low-low	0.130536
A0A0D8CIK0	1	low_activity	373	A0A914K3L7	1	low_activity	459	1	low-low	0.104121
A0A0D8CIK0	1	low_activity	373	A0AAD6EC34	1	low_activity	398	1	low-low	0.136919
A0A0D8CIK0	1	low_activity	373	C9XXQ1	0	high_activity	348	0	high-low	0.565684
A0A0D8HYP8	1	low_activity	367	A0A372RWA3	1	low_activity	405	1	low-low	0.133017
A0A0D8HYP8	1	low_activity	367	U3ITK6	1	low_activity	403	1	low-low	0.119048
A0A0D8LDM7	0	high_activity	346	A0A1T2YK00	1	low_activity	364	0	high-low	0.585165
A0A0D8LDM7	0	high_activity	346	A0A7L3VS18	1	low_activity	398	0	high-low	0.137681
A0A0D8LDM7	0	high_activity	346	A0A7S2SV58	1	low_activity	322	0	high-low	0.132597
A0A0D8LDM7	0	high_activity	346	A0A8C1QWF0	1	low_activity	431	0	high-low	0.128959
A0A0D8LDM7	0	high_activity	346	I0K9Q1	1	low_activity	385	0	high-low	0.137755
A0A0D8Y7F8	0	high_activity	434	A0A0J5ISZ2	0	high_activity	350	1	high-high	0.122622
A0A0D8Y7F8	0	high_activity	434	A0A100WVJ3	1	low_activity	348	0	high-low	0.101382
A0A0D8Y7F8	0	high_activity	434	A0A401MUG9	1	low_activity	374	0	high-low	0.131111
A0A0D8Y7F8	0	high_activity	434	A0A9Q8V6M1	1	low_activity	419	0	high-low	0.422907
A0A0D8Y7F8	0	high_activity	434	A0AAU7HGR4	1	low_activity	351	0	high-low	0.113636
A0A0D9A2L0	1	low_activity	364	A0A200H5U0	1	low_activity	360	1	low-low	0.586957
A0A0D9A2L0	1	low_activity	364	A0A931GS97	1	low_activity	368	1	low-low	0.602151
A0A0D9A2L0	1	low_activity	364	A0AAD6YRU2	1	low_activity	456	1	low-low	0.135307
A0A0D9NXX4	1	low_activity	418	A0A1I6XU96	1	low_activity	348	1	low-low	0.12212
A0A0D9NXX4	1	low_activity	418	A0A2T3L0C2	1	low_activity	356	1	low-low	0.124169
A0A0D9NXX4	1	low_activity	418	A0A367YCR3	1	low_activity	399	1	low-low	0.570755
A0A0D9NXX4	1	low_activity	418	A0A519YHD9	1	low_activity	374	1	low-low	0.290023
A0A0D9NXX4	1	low_activity	418	A0A7K9AXA2	1	low_activity	396	1	low-low	0.45
A0A0D9NXX4	1	low_activity	418	A0A9P5EW22	1	low_activity	394	1	low-low	0.591885
A0A0D9NXX4	1	low_activity	418	B1KGV8	1	low_activity	353	1	low-low	0.130734
A0A0D9S702	1	low_activity	405	A0A1U9UQR2	1	low_activity	378	1	low-low	0.120805
A0A0D9S702	1	low_activity	405	A0A1X6WXN6	1	low_activity	394	1	low-low	0.407862
A0A0D9S702	1	low_activity	405	A0A653VNU2	1	low_activity	364	1	low-low	0.141256
A0A0D9S702	1	low_activity	405	A0A6N1CE04	1	low_activity	364	1	low-low	0.137019
A0A0D9S702	1	low_activity	405	A0AAW3TR84	1	low_activity	355	1	low-low	0.131765
A0A0D9S702	1	low_activity	405	V9W0G2	1	low_activity	371	1	low-low	0.279012
A0A0E2N3P3	1	low_activity	371	A0A8B9EK08	1	low_activity	353	1	low-low	0.267176
A0A0E2N3P3	1	low_activity	371	A0AAU3G2Z4	1	low_activity	357	1	low-low	0.139364
A0A0E3Z3D8	1	low_activity	367	A0A0F2CB91	1	low_activity	352	1	low-low	0.542234
A0A0E3Z3D8	1	low_activity	367	A0A0N9I217	1	low_activity	363	1	low-low	0.589333
A0A0E3Z3D8	1	low_activity	367	A0A2P8ALS5	1	low_activity	369	1	low-low	0.151961
A0A0E3Z3D8	1	low_activity	367	A0A5A8DLB4	1	low_activity	484	1	low-low	0.164271
A0A0E3Z3D8	1	low_activity	367	A0A9X2IX94	1	low_activity	371	1	low-low	0.505208
A0A0E4BQ91	1	low_activity	387	A0A372EWR9	1	low_activity	358	1	low-low	0.146635
A0A0E4BQ91	1	low_activity	387	A0A442MTH7	1	low_activity	371	1	low-low	0.140845
A0A0E4BQ91	1	low_activity	387	A0A7D5ZQH2	1	low_activity	382	1	low-low	0.149877
A0A0E4BQ91	1	low_activity	387	A0A8B7Y633	1	low_activity	405	1	low-low	0.125858
A0A0E4BQ91	1	low_activity	387	A0A919VYJ2	1	low_activity	359	1	low-low	0.552972
A0A0E4BQ91	1	low_activity	387	A0A9P0TIL6	1	low_activity	402	1	low-low	0.126761
A0A0E4H4Q7	1	low_activity	368	A0A0T1Q0A6	1	low_activity	389	1	low-low	0.150655
A0A0E4H4Q7	1	low_activity	368	A0A7C4IDB4	1	low_activity	370	1	low-low	0.165888
A0A0E4H4Q7	1	low_activity	368	A0A841HV98	1	low_activity	387	1	low-low	0.141439
A0A0E4H4Q7	1	low_activity	368	A0A8A3PFY3	1	low_activity	417	1	low-low	0.114865
A0A0E4H4Q7	1	low_activity	368	A0A8C2ALG1	1	low_activity	408	1	low-low	0.132723
A0A0E4H4Q7	1	low_activity	368	A0A8H2WZ76	1	low_activity	475	1	low-low	0.127619
A0A0E4H4Q7	1	low_activity	368	D7C8Q3	1	low_activity	399	1	low-low	0.144231
A0A0E9X2A6	1	low_activity	196	A0A673YP80	1	low_activity	422	1	low-low	0.393365
A0A0E9X2A6	1	low_activity	196	A0A960CHL0	0	high_activity	388	0	high-low	0.093827
A0A0F0GV66	1	low_activity	397	A0A1H7SZU7	1	low_activity	370	1	low-low	0.61
A0A0F0GV66	1	low_activity	397	B0RVP8	0	high_activity	367	0	high-low	0.509852
A0A0F0H8W9	1	low_activity	355	A0A1G8TZA8	1	low_activity	361	1	low-low	0.12987
A0A0F0H8W9	1	low_activity	355	A0A7K3H6L5	1	low_activity	379	1	low-low	0.513089
A0A0F0H8W9	1	low_activity	355	G0ERN3	1	low_activity	378	1	low-low	0.171717
A0A0F0H8W9	1	low_activity	355	K6Z615	1	low_activity	359	1	low-low	0.139303
A0A0F0HEU3	1	low_activity	362	A0A0Q9NCV2	1	low_activity	359	1	low-low	0.590659
A0A0F0HEU3	1	low_activity	362	A0A2M9MDA9	1	low_activity	391	1	low-low	0.141089
A0A0F0HEU3	1	low_activity	362	A0A2T4NHJ7	1	low_activity	374	1	low-low	0.63369
A0A0F0HEU3	1	low_activity	362	A0A6G3WEX1	1	low_activity	398	1	low-low	0.139364
A0A0F0HEU3	1	low_activity	362	A0AA42QTX1	1	low_activity	348	1	low-low	0.607735
A0A0F0HJY5	1	low_activity	377	A0A749BA71	0	high_activity	351	0	high-low	0.123762
A0A0F0HT23	1	low_activity	367	A0A418MZC7	1	low_activity	385	1	low-low	0.157635
A0A0F0HT23	1	low_activity	367	A0A506V5V7	1	low_activity	346	1	low-low	0.564033
A0A0F0HT23	1	low_activity	367	A0A552RGB4	1	low_activity	376	1	low-low	0.150485
A0A0F0HT23	1	low_activity	367	A0A7W2XC73	1	low_activity	348	1	low-low	0.564033
A0A0F0HT23	1	low_activity	367	Q744F1	1	low_activity	367	1	low-low	0.579515
A0A0F0I131	1	low_activity	165	A0A671RUJ7	1	low_activity	400	1	low-low	0.19802
A0A0F0I131	1	low_activity	165	A0A673YP80	1	low_activity	422	1	low-low	0.172986
A0A0F0I131	1	low_activity	165	A0A8C1M0L6	1	low_activity	411	1	low-low	0.187348
A0A0F0KM16	1	low_activity	404	A0A1I3Q8F2	0	high_activity	350	0	high-low	0.119332
A0A0F0KM16	1	low_activity	404	A0A6B2UHB9	1	low_activity	395	1	low-low	0.150463
A0A0F0KM16	1	low_activity	404	A0A919V0B7	1	low_activity	357	1	low-low	0.146453
A0A0F0KM16	1	low_activity	404	B4SII9	1	low_activity	390	1	low-low	0.372549
A0A0F0KM85	1	low_activity	355	A0A2X0IB58	1	low_activity	366	1	low-low	0.603825
A0A0F0KM85	1	low_activity	355	A0A845YCY1	0	high_activity	371	0	high-low	0.144357
A0A0F0KTI2	1	low_activity	352	A0A233S037	1	low_activity	374	1	low-low	0.574866
A0A0F0KTI2	1	low_activity	352	A0A5C5RK51	1	low_activity	368	1	low-low	0.597826
A0A0F0KTI2	1	low_activity	352	A0AAD4KUH0	1	low_activity	420	1	low-low	0.12619
A0A0F0KTI2	1	low_activity	352	A0AAJ8JWV2	1	low_activity	474	1	low-low	0.130802
A0A0F0KTI2	1	low_activity	352	T1I6C9	0	high_activity	146	0	high-low	0.075209
A0A0F0L248	1	low_activity	433	A0A7S3C2X6	1	low_activity	146	1	low-low	0.116705
A0A0F0L248	1	low_activity	433	A0A8W7P190	1	low_activity	415	1	low-low	0.271186
A0A0F0L248	1	low_activity	433	A0A914HYS4	1	low_activity	944	1	low-low	0.146875
A0A0F0L248	1	low_activity	433	A0A9X0UU98	1	low_activity	344	1	low-low	0.130337
A0A0F0L455	1	low_activity	352	A0A178ZVJ5	1	low_activity	435	1	low-low	0.14823
A0A0F0L455	1	low_activity	352	A0A2Y9EM43	1	low_activity	405	1	low-low	0.117936
A0A0F0L455	1	low_activity	352	A0A503TR69	1	low_activity	371	1	low-low	0.146835
A0A0F0L455	1	low_activity	352	A0A841D3N7	1	low_activity	358	1	low-low	0.638122
A0A0F0LAV6	1	low_activity	423	A0A195FW44	1	low_activity	385	1	low-low	0.28833
A0A0F0LAV6	1	low_activity	423	A0A2A4IWX7	1	low_activity	393	1	low-low	0.333333
A0A0F0LAV6	1	low_activity	423	X6DR24	1	low_activity	371	1	low-low	0.260563
A0A0F0LPC0	1	low_activity	400	A0A8D0CLJ7	1	low_activity	401	1	low-low	0.340686
A0A0F0LQN7	1	low_activity	352	A0A6G2V7E2	1	low_activity	378	1	low-low	0.589947
A0A0F0LQN7	1	low_activity	352	A0A7Y7X7V0	1	low_activity	365	1	low-low	0.536986
A0A0F0LQN7	1	low_activity	352	A0A8H3DPA8	1	low_activity	443	1	low-low	0.124722
A0A0F0LQN7	1	low_activity	352	A0AAU1LLA1	1	low_activity	377	1	low-low	0.580902
A0A0F0LQN7	1	low_activity	352	A0AAV5ABX3	1	low_activity	557	1	low-low	0.107965
A0A0F0LY11	1	low_activity	355	A0A368KD12	1	low_activity	372	1	low-low	0.512064
A0A0F0LY11	1	low_activity	355	A0A7K1KWG9	1	low_activity	376	1	low-low	0.151042
A0A0F0LY11	1	low_activity	355	A0AAU4AYX8	1	low_activity	400	1	low-low	0.127764
A0A0F0LY11	1	low_activity	355	G7GR17	1	low_activity	392	1	low-low	0.561224
A0A0F1B5S8	1	low_activity	348	A0A291RD20	1	low_activity	372	1	low-low	0.534946
A0A0F1B5S8	1	low_activity	348	A0A2A7V0B9	1	low_activity	364	1	low-low	0.619178
A0A0F1B5S8	1	low_activity	348	A0A3M7GYA3	0	high_activity	418	0	high-low	0.125874
A0A0F1B5S8	1	low_activity	348	A0A439DT62	1	low_activity	342	1	low-low	0.141711
A0A0F1B5S8	1	low_activity	348	A0A973E156	1	low_activity	370	1	low-low	0.123874
A0A0F1B5S8	1	low_activity	348	A0AAI9L0B2	0	high_activity	358	0	high-low	0.73743
A0A0F2C1Z0	1	low_activity	422	A0A178D0S4	1	low_activity	435	1	low-low	0.342553
A0A0F2C1Z0	1	low_activity	422	A0A1A2Z8Q7	1	low_activity	368	1	low-low	0.142857
A0A0F2C1Z0	1	low_activity	422	A0A4Z1J1F9	1	low_activity	417	1	low-low	0.345133
A0A0F2C1Z0	1	low_activity	422	A0A8C9RUU9	1	low_activity	415	1	low-low	0.287946
A0A0F2C1Z0	1	low_activity	422	A0AAV5ABX3	1	low_activity	557	1	low-low	0.240214
A0A0F2CB91	1	low_activity	352	A0A8J3V0Z6	1	low_activity	370	1	low-low	0.595745
A0A0F2CB91	1	low_activity	352	A0AAQ4DEI4	0	high_activity	108	0	high-low	0.056818
A0A0F2HXB2	1	low_activity	361	A0A8H2JI02	1	low_activity	366	1	low-low	0.602151
A0A0F2HXB2	1	low_activity	361	U5EJE2	1	low_activity	400	1	low-low	0.132118
A0A0F2QDE3	1	low_activity	360	A0A0N4Y232	0	high_activity	393	0	high-low	0.131265
A0A0F2QDE3	1	low_activity	360	A0A337SM10	1	low_activity	361	1	low-low	0.150134
A0A0F2QDE3	1	low_activity	360	A0A7J7F6H4	1	low_activity	168	1	low-low	0.103261
A0A0F2QDE3	1	low_activity	360	G3MPM5	0	high_activity	402	0	high-low	0.112981
A0A0F2RHE8	1	low_activity	369	V7EF14	1	low_activity	371	1	low-low	0.494624
A0A0F2TA02	1	low_activity	391	A0A160JEJ6	1	low_activity	353	1	low-low	0.541353
A0A0F2TA02	1	low_activity	391	A0A1A2G469	1	low_activity	368	1	low-low	0.564557
A0A0F2TA02	1	low_activity	391	A0A1D2U847	1	low_activity	357	1	low-low	0.557252
A0A0F2TA02	1	low_activity	391	A0A7K9RFB1	1	low_activity	105	1	low-low	0.061381
A0A0F2TA02	1	low_activity	391	A0AAU1WJ67	1	low_activity	384	1	low-low	0.761421
A0A0F2TA02	1	low_activity	391	A0AAW8FS58	1	low_activity	384	1	low-low	0.733167
A0A0F4GBH4	1	low_activity	428	A0A6I4MU02	1	low_activity	364	1	low-low	0.144766
A0A0F4GBH4	1	low_activity	428	A0A8C3A303	1	low_activity	413	1	low-low	0.458333
A0A0F4J2I2	1	low_activity	385	A0A7Z0NTF5	0	high_activity	366	0	high-low	0.6
A0A0F4JZ08	1	low_activity	388	A0A0Q8KQQ4	1	low_activity	371	1	low-low	0.386598
A0A0F4JZ08	1	low_activity	388	A0A0U5FLZ8	0	high_activity	367	0	high-low	0.143192
A0A0F4JZ08	1	low_activity	388	A0A2I0DWJ7	1	low_activity	358	1	low-low	0.131944
A0A0F4NKX8	1	low_activity	355	A0A2P8Q2W0	1	low_activity	377	1	low-low	0.562334
A0A0F4NKX8	1	low_activity	355	A0A4R5AK53	1	low_activity	370	1	low-low	0.131926
A0A0F4NKX8	1	low_activity	355	I4YH43	1	low_activity	425	1	low-low	0.149321
A0A0F4TMM1	1	low_activity	364	A0A263NWU5	1	low_activity	364	1	low-low	0.928571
A0A0F4TMM1	1	low_activity	364	A0A369VTA3	1	low_activity	351	1	low-low	0.572603
A0A0F4TMM1	1	low_activity	364	A0A7W3VU33	1	low_activity	358	1	low-low	0.57377
A0A0F4TMM1	1	low_activity	364	A0A850LE03	1	low_activity	361	1	low-low	0.15
A0A0F4TMM1	1	low_activity	364	A0AAQ5YBA8	1	low_activity	436	1	low-low	0.11804
A0A0F4TNC2	1	low_activity	364	A0A0F5FFK5	1	low_activity	373	1	low-low	0.544236
A0A0F4TNC2	1	low_activity	364	A0A328HAM3	1	low_activity	359	1	low-low	0.525886
A0A0F4TNC2	1	low_activity	364	A0AAN5CKH2	1	low_activity	156	1	low-low	0.085165
A0A0F4TNC2	1	low_activity	364	A0AAN5MHF7	0	high_activity	346	0	high-low	0.574176
A0A0F4V1Z4	1	low_activity	364	A0A5R9M3C3	1	low_activity	396	1	low-low	0.50495
A0A0F4V1Z4	1	low_activity	364	A0A919VYJ2	1	low_activity	359	1	low-low	0.594521
A0A0F4V1Z4	1	low_activity	364	W7TYW0	1	low_activity	425	1	low-low	0.133333
A0A0F4Z9P3	1	low_activity	398	A0A1V4LXK4	1	low_activity	364	1	low-low	0.144144
A0A0F4Z9P3	1	low_activity	398	A0A2W1FKI4	1	low_activity	411	1	low-low	0.751825
A0A0F5FFK5	1	low_activity	373	A0A1A3GVG2	1	low_activity	366	1	low-low	0.559682
A0A0F5FFK5	1	low_activity	373	A0A2D8ZSP0	1	low_activity	442	1	low-low	0.462882
A0A0F5FFK5	1	low_activity	373	A0A345YR62	1	low_activity	371	1	low-low	0.511749
A0A0F5FFK5	1	low_activity	373	A0A975TJG5	1	low_activity	383	1	low-low	0.133495
A0A0F5FFK5	1	low_activity	373	A0AAU4REV3	1	low_activity	384	1	low-low	0.140436
A0A0F5LA64	1	low_activity	375	A0A2R4JXI4	1	low_activity	374	1	low-low	0.512821
A0A0F5LA64	1	low_activity	375	A0A5E4MMK0	1	low_activity	361	1	low-low	0.142145
A0A0F5LA64	1	low_activity	375	A0A8C2JLF3	1	low_activity	411	1	low-low	0.12743
A0A0F5LA64	1	low_activity	375	A0A9W4QC32	1	low_activity	351	1	low-low	0.517333
A0A0F5MUX4	1	low_activity	368	A0A1H5EC49	1	low_activity	374	1	low-low	0.577836
A0A0F5MUX4	1	low_activity	368	A0A2S1YYW5	1	low_activity	371	1	low-low	0.585106
A0A0F5MUX4	1	low_activity	368	A0A3D9HW58	1	low_activity	361	1	low-low	0.586957
A0A0F5MUX4	1	low_activity	368	A0A5N6A4D0	1	low_activity	382	1	low-low	0.134615
A0A0F5MUX4	1	low_activity	368	A0A9P6PBA5	1	low_activity	390	1	low-low	0.133333
A0A0F5MUX4	1	low_activity	368	A0AAP1MJW2	1	low_activity	350	1	low-low	0.570652
A0A0F5NG14	1	low_activity	371	A0A2X3GK72	0	high_activity	350	0	high-low	0.571429
A0A0F5NG14	1	low_activity	371	A0A7I4Y5R0	0	high_activity	335	0	high-low	0.127273
A0A0F5NG14	1	low_activity	371	A0A8I1D541	1	low_activity	383	1	low-low	0.152745
A0A0F5NG14	1	low_activity	371	B1JCV7	1	low_activity	390	1	low-low	0.138568
A0A0F5VI10	1	low_activity	355	A0AAN4YCE9	1	low_activity	482	1	low-low	0.107287
A0A0F5W179	1	low_activity	374	A0A1A1ZAX9	1	low_activity	368	1	low-low	0.592593
A0A0F5W179	1	low_activity	374	A0A8C8M331	1	low_activity	409	1	low-low	0.125858
A0A0F5W179	1	low_activity	374	A0A941Z1R6	1	low_activity	378	1	low-low	0.551282
A0A0F5W179	1	low_activity	374	A0A9Q3HVX0	1	low_activity	534	1	low-low	0.107861
A0A0F5W179	1	low_activity	374	B0ELR1	1	low_activity	389	1	low-low	0.124088
A0A0F5W549	1	low_activity	379	A0A4Q0GMX7	1	low_activity	354	1	low-low	0.139423
A0A0F5W549	1	low_activity	379	A0A7S4HK91	1	low_activity	459	1	low-low	0.284483
A0A0F5W549	1	low_activity	379	A0A7W3WL76	0	high_activity	378	0	high-low	0.164319
A0A0F5W549	1	low_activity	379	A0A7X0GIX1	1	low_activity	415	1	low-low	0.783133
A0A0F5ZXE4	1	low_activity	356	A0A669AZU0	1	low_activity	400	1	low-low	0.128641
A0A0F5ZXE4	1	low_activity	356	A0A6I4MB55	1	low_activity	381	1	low-low	0.101392
A0A0F5ZXE4	1	low_activity	356	A0AAQ6ICX7	1	low_activity	410	1	low-low	0.136792
A0A0F6ABH8	1	low_activity	348	A0A2M9K8G4	1	low_activity	381	1	low-low	0.52231
A0A0F6TT49	1	low_activity	350	A0A427XZD3	1	low_activity	550	1	low-low	0.126354
A0A0F6TT49	1	low_activity	350	A0A671SQ01	1	low_activity	396	1	low-low	0.143529
A0A0F7FRG0	1	low_activity	377	A0A0U5GCI0	1	low_activity	415	1	low-low	0.134831
A0A0F7FRG0	1	low_activity	377	A0A1K1PKP9	1	low_activity	359	1	low-low	0.587302
A0A0F7FRG0	1	low_activity	377	A0A672HC63	1	low_activity	420	1	low-low	0.131991
A0A0F7FRG0	1	low_activity	377	A0A6J4TVC8	1	low_activity	367	1	low-low	0.139759
A0A0F7LH15	0	high_activity	350	A0A7R8WDP9	1	low_activity	771	0	high-low	0.089378
A0A0F7LH15	0	high_activity	350	A0A852ZYM6	1	low_activity	384	0	high-low	0.526042
A0A0F7LH15	0	high_activity	350	A0A9X1Q9Z7	1	low_activity	384	0	high-low	0.143852
A0A0F7LH15	0	high_activity	350	M7BK58	1	low_activity	406	0	high-low	0.137681
A0A0F7N9T8	1	low_activity	415	A0A3A5KY30	1	low_activity	378	1	low-low	0.384798
A0A0F7N9T8	1	low_activity	415	A0A5N6XUH1	1	low_activity	133	1	low-low	0.115663
A0A0F7NGS0	1	low_activity	380	A0A0L1J7Z1	1	low_activity	387	1	low-low	0.14977
A0A0F7NGS0	1	low_activity	380	A0A926A2F4	1	low_activity	367	1	low-low	0.14
A0A0F7NGS0	1	low_activity	380	A0AAD1UMC0	1	low_activity	405	1	low-low	0.115044
A0A0F7NGS0	1	low_activity	380	A0AAU1MXB5	1	low_activity	367	1	low-low	0.803665
A0A0F7S224	1	low_activity	433	A0A2C9EHI4	1	low_activity	364	1	low-low	0.126106
A0A0F7S224	1	low_activity	433	A0A2G6IM07	1	low_activity	359	1	low-low	0.253425
A0A0F7S224	1	low_activity	433	A0A6B3BWY5	1	low_activity	367	1	low-low	0.120172
A0A0F7S224	1	low_activity	433	A0A7W4Z005	1	low_activity	365	1	low-low	0.140127
A0A0F7S224	1	low_activity	433	A0A919HTI9	1	low_activity	381	1	low-low	0.11828
A0A0F7S224	1	low_activity	433	A0AAC9MWS9	1	low_activity	371	1	low-low	0.122727
A0A0F7SW21	1	low_activity	415	A0A1G7KLK5	1	low_activity	377	1	low-low	0.143529
A0A0F7SW21	1	low_activity	415	A0A4Q4ZKS8	1	low_activity	350	1	low-low	0.125
A0A0F7SW21	1	low_activity	415	A0A7C9V6F1	1	low_activity	371	1	low-low	0.27512
A0A0F7SW21	1	low_activity	415	A0A8C5YA27	1	low_activity	423	1	low-low	0.44
A0A0F7SW21	1	low_activity	415	A0AAW1UPK5	1	low_activity	391	1	low-low	0.359268
A0A0F7VF51	1	low_activity	400	A0A3B5A0V5	1	low_activity	403	1	low-low	0.477941
A0A0F7ZNE0	1	low_activity	422	A0A1E3REV2	1	low_activity	352	1	low-low	0.135011
A0A0F7ZNE0	1	low_activity	422	A0A2I6QJ89	1	low_activity	402	1	low-low	0.329439
A0A0F7ZNE0	1	low_activity	422	A0A918X8I5	1	low_activity	400	1	low-low	0.129545
A0A0F8AXR4	1	low_activity	401	A0A7F5RJ09	1	low_activity	402	1	low-low	0.460976
A0A0F8AXR4	1	low_activity	401	E2SF15	1	low_activity	361	1	low-low	0.140811
A0A0F8C5M4	1	low_activity	418	A0A1G6SCH0	1	low_activity	410	1	low-low	0.136646
A0A0F8C5M4	1	low_activity	418	A0A1H4N558	1	low_activity	369	1	low-low	0.124122
A0A0F8C5M4	1	low_activity	418	A0A2W6T3I3	1	low_activity	353	1	low-low	0.125592
A0A0F9X7E8	1	low_activity	415	A0A4Q4DPX4	1	low_activity	373	1	low-low	0.30622
A0A0F9X7E8	1	low_activity	415	A0A4Q8LLG2	1	low_activity	366	1	low-low	0.133971
A0A0F9X7E8	1	low_activity	415	A0A5C8WEK4	1	low_activity	356	1	low-low	0.136259
A0A0F9X7E8	1	low_activity	415	A0A8C2ANA6	1	low_activity	404	1	low-low	0.453461
A0A0F9X7E8	1	low_activity	415	A0A9P5PKZ4	1	low_activity	481	1	low-low	0.432927
A0A0F9X7E8	1	low_activity	415	A0AAN9YJQ7	1	low_activity	429	1	low-low	0.794872
A0A0G1FLS8	1	low_activity	384	A0A0R3BQA0	1	low_activity	387	1	low-low	0.139013
A0A0G1FLS8	1	low_activity	384	A0A1A2UXD1	1	low_activity	371	1	low-low	0.14218
A0A0G1FLS8	1	low_activity	384	A0A2N7C6K2	1	low_activity	355	1	low-low	0.130769
A0A0G1FLS8	1	low_activity	384	A0A3P8J528	1	low_activity	350	1	low-low	0.143198
A0A0G1FLS8	1	low_activity	384	A0A437QE12	1	low_activity	353	1	low-low	0.123711
A0A0G1FLS8	1	low_activity	384	A0A8B9EGR8	1	low_activity	354	1	low-low	0.457801
A0A0G2ERZ8	1	low_activity	563	A0A8C8ZZS6	1	low_activity	406	1	low-low	0.361062
A0A0G2ERZ8	1	low_activity	563	B9WMM0	1	low_activity	399	1	low-low	0.434095
A0A0G2EV13	1	low_activity	418	A0A0L0N7N3	1	low_activity	418	1	low-low	0.771429
A0A0G2IY72	1	low_activity	233	A0A1R1XUU9	1	low_activity	387	1	low-low	0.291971
A0A0G2IY72	1	low_activity	233	A0A7G1NQ10	1	low_activity	374	1	low-low	0.108247
A0A0G2IY72	1	low_activity	233	A0A7N8X0P7	1	low_activity	397	1	low-low	0.240099
A0A0G2IY72	1	low_activity	233	A0A8C3K8B0	0	high_activity	380	0	high-low	0.216346
A0A0G2K3C5	1	low_activity	420	A0A6J4KVN1	1	low_activity	388	1	low-low	0.42654
A0A0G2K3C5	1	low_activity	420	A0A7G7XGP0	1	low_activity	364	1	low-low	0.144208
A0A0G2K3C5	1	low_activity	420	A0AAU5BLC9	1	low_activity	377	1	low-low	0.138462
A0A0G2K5G2	1	low_activity	361	A0A2K4L1R9	1	low_activity	364	1	low-low	0.153664
A0A0G2K5G2	1	low_activity	361	A0A9X3ZP01	1	low_activity	391	1	low-low	0.140704
A0A0G3GHF6	1	low_activity	364	A0A2U1DXZ5	1	low_activity	365	1	low-low	0.539474
A0A0G3GHF6	1	low_activity	364	A0A2X2JKQ0	1	low_activity	389	1	low-low	0.127451
A0A0G3GHF6	1	low_activity	364	A0A669CEI4	1	low_activity	403	1	low-low	0.131894
A0A0G3GHF6	1	low_activity	364	A0A7S1UKB9	1	low_activity	187	1	low-low	0.096154
A0A0G3GHF6	1	low_activity	364	A0A7Y7N575	1	low_activity	355	1	low-low	0.576923
A0A0G3GHF6	1	low_activity	364	A0AAP2WLR7	1	low_activity	364	1	low-low	0.89011
A0A0G3H6L5	1	low_activity	383	A0A1C5FHC4	1	low_activity	373	1	low-low	0.130542
A0A0G3H6L5	1	low_activity	383	A0A1U9R0K0	1	low_activity	369	1	low-low	0.148148
A0A0G3H6L5	1	low_activity	383	A0A671SR82	1	low_activity	418	1	low-low	0.433333
A0A0G3H6L5	1	low_activity	383	A0A9N9UT82	1	low_activity	415	1	low-low	0.410072
A0A0G3HEA5	1	low_activity	383	A0A260QWH4	1	low_activity	360	1	low-low	0.156328
A0A0G3HEA5	1	low_activity	383	A0A7L1N2B5	1	low_activity	232	1	low-low	0.250639
A0A0G3HEA5	1	low_activity	383	A0A847VEZ5	1	low_activity	357	1	low-low	0.139024
A0A0G3HEA5	1	low_activity	383	W5U7S9	1	low_activity	411	1	low-low	0.415049
A0A0G3IHJ4	1	low_activity	369	A0A4R7ZHZ2	1	low_activity	369	1	low-low	0.150246
A0A0G3IHJ4	1	low_activity	369	A0A5E7SYK4	1	low_activity	373	1	low-low	0.1477
A0A0G3IHJ4	1	low_activity	369	A0A7X6M155	1	low_activity	361	1	low-low	0.160401
A0A0G3ISD0	1	low_activity	372	A0A0L8KQC3	1	low_activity	379	1	low-low	0.162025
A0A0G3ISD0	1	low_activity	372	A0A182RTE3	1	low_activity	396	1	low-low	0.127358
A0A0G3ISD0	1	low_activity	372	A0A1C4TNH3	1	low_activity	377	1	low-low	0.561856
A0A0G3ISD0	1	low_activity	372	A0AAX3G1Q5	1	low_activity	364	1	low-low	0.542781
A0A0G3ISD0	1	low_activity	372	J0DAW7	0	high_activity	380	0	high-low	0.140878
A0A0G3WDB8	1	low_activity	385	A0A9Q3ZV97	1	low_activity	364	1	low-low	0.136139
A0A0G4HJ95	1	low_activity	445	A0A1Y2M136	1	low_activity	414	1	low-low	0.38565
A0A0G4HJ95	1	low_activity	445	A0AAV0X7D9	1	low_activity	400	1	low-low	0.386161
A0A0G4HJ95	1	low_activity	445	Q2G9G7	1	low_activity	352	1	low-low	0.135255
A0A0G4J1U0	1	low_activity	426	A0AA95H1Q7	1	low_activity	360	1	low-low	0.127854
A0A0G4J1U0	1	low_activity	426	A0AAU6H8V1	1	low_activity	365	1	low-low	0.137387
A0A0G4JY24	1	low_activity	386	A0A0U1P6U5	1	low_activity	356	1	low-low	0.153846
A0A0G4JY24	1	low_activity	386	A0A1C0U3T0	0	high_activity	350	0	high-low	0.132316
A0A0G4JY24	1	low_activity	386	A0A4R5KQF3	1	low_activity	362	1	low-low	0.1375
A0A0G4KI11	1	low_activity	237	A0A318NZY7	1	low_activity	346	1	low-low	0.109827
A0A0G4KI11	1	low_activity	237	A0A6G1S9G6	1	low_activity	149	1	low-low	0.080128
A0A0G4KI11	1	low_activity	237	A0A8E5HMR2	1	low_activity	418	1	low-low	0.41866
A0A0G4KI11	1	low_activity	237	A0A972XDB4	1	low_activity	351	1	low-low	0.111111
A0A0G4KI11	1	low_activity	237	D6TME5	0	high_activity	378	0	high-low	0.22807
A0A0G4KNW7	1	low_activity	420	A0A7X5ZCR4	1	low_activity	367	1	low-low	0.296984
A0A0G4PS33	1	low_activity	398	A0A1V6GTZ6	1	low_activity	376	1	low-low	0.365915
A0A0G4PS33	1	low_activity	398	A0AAU5HTF4	1	low_activity	381	1	low-low	0.31592
A0A0G8MI84	0	high_activity	367	A0A4Q2DK07	1	low_activity	454	0	high-low	0.131687
A0A0G8MI84	0	high_activity	367	A0A8C6VZE9	1	low_activity	414	0	high-low	0.119247
A0A0G8MI84	0	high_activity	367	A0AAV2VR43	1	low_activity	351	0	high-low	0.5625
A0A0G8XZZ7	0	high_activity	367	A0A136I1Y0	1	low_activity	348	0	high-low	0.53406
A0A0G8XZZ7	0	high_activity	367	A0A2S9BP67	1	low_activity	352	0	high-low	0.542234
A0A0G8XZZ7	0	high_activity	367	A0A8B8CW14	1	low_activity	406	0	high-low	0.107066
A0A0G8XZZ7	0	high_activity	367	A0AAJ3FZB5	1	low_activity	364	0	high-low	0.661247
A0A0G8XZZ7	0	high_activity	367	A0AAJ5QRM7	0	high_activity	350	1	high-high	0.583106
A0A0G8XZZ7	0	high_activity	367	A0AAV2WSW6	1	low_activity	358	0	high-low	0.560647
A0A0H1APC9	1	low_activity	373	A0A224YKL3	1	low_activity	401	1	low-low	0.1
A0A0H1APC9	1	low_activity	373	A0A2G6Y9K5	1	low_activity	351	1	low-low	0.603723
A0A0H1APC9	1	low_activity	373	A0A380MPZ2	1	low_activity	191	1	low-low	0.104
A0A0H1B919	1	low_activity	248	A0A918RNA5	1	low_activity	396	1	low-low	0.11
A0A0H1RJL3	1	low_activity	358	A0A960DF01	1	low_activity	374	1	low-low	0.133501
A0A0H1RJL3	1	low_activity	358	G3MPM5	0	high_activity	402	0	high-low	0.123786
A0A0H2M4N3	1	low_activity	358	A0A1D7VWG2	1	low_activity	365	1	low-low	0.583106
A0A0H2M4N3	1	low_activity	358	A0A3S8YIT1	1	low_activity	363	1	low-low	0.599455
A0A0H2M4N3	1	low_activity	358	A0A418YBN4	1	low_activity	359	1	low-low	0.599448
A0A0H2M4N3	1	low_activity	358	A0A743HM17	0	high_activity	351	0	high-low	0.616667
A0A0H2M4N3	1	low_activity	358	E9HUP6	1	low_activity	356	1	low-low	0.120735
A0A0H2MVS2	1	low_activity	355	A0A5N4DD30	1	low_activity	405	1	low-low	0.121718
A0A0H2N145	1	low_activity	359	A0A4S2QZ69	1	low_activity	368	1	low-low	0.560647
A0A0H2RFD4	1	low_activity	463	A0A665UXC1	1	low_activity	409	1	low-low	0.394628
A0A0H2RFD4	1	low_activity	463	Q9EQS4	1	low_activity	398	1	low-low	0.404612
A0A0H2WR89	0	high_activity	351	A0A0J6RF74	1	low_activity	351	0	high-low	0.600567
A0A0H2WR89	0	high_activity	351	A0A6I5CL52	1	low_activity	394	0	high-low	0.139759
A0A0H2WR89	0	high_activity	351	A0A7W6L5N9	0	high_activity	395	1	high-high	0.136139
A0A0H2Z7I1	0	high_activity	365	A0A165HJM8	1	low_activity	413	0	high-low	0.145089
A0A0H2Z7I1	0	high_activity	365	A0A1H0VLZ4	1	low_activity	364	0	high-low	0.863014
A0A0H2Z7I1	0	high_activity	365	A0A542EF16	1	low_activity	390	0	high-low	0.538462
A0A0H2Z7I1	0	high_activity	365	A0A7K8C519	1	low_activity	389	0	high-low	0.154034
A0A0H2Z7I1	0	high_activity	365	A0AAP7L1L2	0	high_activity	370	1	high-high	0.663978
A0A0H3A3Y2	0	high_activity	367	A0A0M8T620	1	low_activity	374	0	high-low	0.146465
A0A0H3A3Y2	0	high_activity	367	A0A421JN47	1	low_activity	398	0	high-low	0.137157
A0A0H3A3Y2	0	high_activity	367	A0A8B3PGB8	1	low_activity	371	0	high-low	0.154242
A0A0H3A3Y2	0	high_activity	367	F5YKL5	1	low_activity	410	0	high-low	0.113164
A0A0H3AMK3	0	high_activity	355	A0A257CW52	1	low_activity	354	0	high-low	0.633333
A0A0H3AMK3	0	high_activity	355	A0A5J5D4B2	1	low_activity	428	0	high-low	0.125571
A0A0H3AMK3	0	high_activity	355	A0A8C8X7Y0	1	low_activity	405	0	high-low	0.135392
A0A0H3B6F7	0	high_activity	346	A0A108UCS1	1	low_activity	393	0	high-low	0.164975
A0A0H3B6F7	0	high_activity	346	A0A178BC19	1	low_activity	414	0	high-low	0.131765
A0A0H3B6F7	0	high_activity	346	A0A671E1Y2	1	low_activity	404	0	high-low	0.1133
A0A0H3B6F7	0	high_activity	346	A0A916M2B8	1	low_activity	458	0	high-low	0.116379
A0A0H3B6F7	0	high_activity	346	A0AAT9M3S5	1	low_activity	358	0	high-low	0.606145
A0A0H3B6F7	0	high_activity	346	A0AAU1PLE4	1	low_activity	385	0	high-low	0.148058
A0A0H3CHY4	1	low_activity	348	A0A1W5XJT1	1	low_activity	384	1	low-low	0.541667
A0A0H3CHY4	1	low_activity	348	A0A653Q4U1	1	low_activity	391	1	low-low	0.131455
A0A0H3CHY4	1	low_activity	348	A0A963XJX0	1	low_activity	350	1	low-low	0.652422
A0A0H3CYH3	1	low_activity	360	A0A101C5E5	1	low_activity	383	1	low-low	0.143921
A0A0H3DV76	0	high_activity	380	A0A2J7PQ82	1	low_activity	432	0	high-low	0.361751
A0A0H3DV76	0	high_activity	380	A0A3Q9C1Z2	1	low_activity	379	0	high-low	0.324051
A0A0H3DV76	0	high_activity	380	A0A933NU95	1	low_activity	369	0	high-low	0.315927
A0A0H3DXD2	0	high_activity	331	A0A0Q5VJW8	1	low_activity	367	0	high-low	0.152231
A0A0H3DXD2	0	high_activity	331	A0A1C5V341	1	low_activity	388	0	high-low	0.344388
A0A0H3DXD2	0	high_activity	331	A0A653TAM9	1	low_activity	402	0	high-low	0.244499
A0A0H3DXD2	0	high_activity	331	V4QGP7	1	low_activity	356	0	high-low	0.153631
A0A0H3FD28	1	low_activity	347	A0A2T4JQR3	1	low_activity	369	1	low-low	0.57027
A0A0H3FD28	1	low_activity	347	A0A426SCU5	1	low_activity	374	1	low-low	0.57754
A0A0H3FPK6	1	low_activity	350	A0A2A3XZV7	1	low_activity	360	1	low-low	0.561111
A0A0H3FPK6	1	low_activity	350	A0A5B0REE8	0	high_activity	461	0	high-low	0.112266
A0A0H3FPK6	1	low_activity	350	A0A5C4QC65	1	low_activity	363	1	low-low	0.586777
A0A0H3FPK6	1	low_activity	350	G3P4C9	1	low_activity	409	1	low-low	0.127059
A0A0H3HCZ4	1	low_activity	350	A0A109D970	1	low_activity	355	1	low-low	0.692958
A0A0H3HCZ4	1	low_activity	350	A0AAQ6IKU6	1	low_activity	406	1	low-low	0.12766
A0A0H3I729	0	high_activity	358	A0A640UYL8	1	low_activity	385	0	high-low	0.537275
A0A0H3I729	0	high_activity	358	A0A8H9IVW6	1	low_activity	356	0	high-low	0.581006
A0A0H3I729	0	high_activity	358	K0R1E5	1	low_activity	485	0	high-low	0.139344
A0A0H3JB92	1	low_activity	380	A0A1Q8JU91	1	low_activity	381	1	low-low	0.473958
A0A0H3JB92	1	low_activity	380	A0A841CIH2	1	low_activity	353	1	low-low	0.284211
A0A0H3JB92	1	low_activity	380	A0A8C5DBE5	1	low_activity	417	1	low-low	0.419664
A0A0H3JB92	1	low_activity	380	A0AAU4RWW8	1	low_activity	374	1	low-low	0.151515
A0A0H3KTC7	1	low_activity	354	A0A7X0IJ39	1	low_activity	342	1	low-low	0.587744
A0A0H3KTC7	1	low_activity	354	A0A8C4FDU9	1	low_activity	414	1	low-low	0.131034
A0A0H3KTC7	1	low_activity	354	A0A8C7CNT3	1	low_activity	416	1	low-low	0.105769
A0A0H3KTC7	1	low_activity	354	A0A917XR02	1	low_activity	374	1	low-low	0.548128
A0A0H3NWL8	0	high_activity	381	A0A1R4GD89	1	low_activity	371	0	high-low	0.133663
A0A0H3NWL8	0	high_activity	381	A0A2V4B9S6	1	low_activity	354	0	high-low	0.143577
A0A0H3NWL8	0	high_activity	381	A0A5X6IXL3	0	high_activity	351	1	high-high	0.149758
A0A0H3NWL8	0	high_activity	381	A0AAI9TT97	1	low_activity	398	0	high-low	0.46384
A0A0H3NWL8	0	high_activity	381	A0AAU2MW75	1	low_activity	384	0	high-low	0.148585
A0A0H4C2W4	1	low_activity	382	A0A158NS44	1	low_activity	385	1	low-low	0.301508
A0A0H4C2W4	1	low_activity	382	A0A1A3A7H2	1	low_activity	371	1	low-low	0.162736
A0A0H4C2W4	1	low_activity	382	A0A520J8X7	1	low_activity	353	1	low-low	0.133652
A0A0H4C2W4	1	low_activity	382	A0A544VSQ1	1	low_activity	370	1	low-low	0.147126
A0A0H4C2W4	1	low_activity	382	A0A9P6KRC2	1	low_activity	422	1	low-low	0.311475
A0A0H4C2W4	1	low_activity	382	A0AAD6N788	1	low_activity	841	1	low-low	0.164497
A0A0H4CGF8	1	low_activity	374	A0A1X1XYT0	1	low_activity	368	1	low-low	0.592593
A0A0H4CGF8	1	low_activity	374	A0A7U8GT21	1	low_activity	345	1	low-low	0.537433
A0A0H4CGF8	1	low_activity	374	A0A8A4KA59	1	low_activity	344	1	low-low	0.561497
A0A0H5AP19	1	low_activity	364	A0A2S3QVU7	0	high_activity	361	0	high-low	0.587912
A0A0H5AP19	1	low_activity	364	A0A7Y4LYT9	1	low_activity	390	1	low-low	0.507692
A0A0H5C3E7	1	low_activity	391	A0A1X2FJK8	1	low_activity	365	1	low-low	0.140394
A0A0H5C3E7	1	low_activity	391	A0A6G2V7E2	1	low_activity	378	1	low-low	0.125926
A0A0H5C3E7	1	low_activity	391	A0A9P0B3V4	1	low_activity	392	1	low-low	0.451372
A0A0H5CLY2	0	high_activity	360	A0A2U1XMC3	1	low_activity	375	0	high-low	0.151163
A0A0H5CLY2	0	high_activity	360	A0A7Y5PH17	1	low_activity	405	0	high-low	0.166265
A0A0H5CLY2	0	high_activity	360	A0A918NI97	1	low_activity	377	0	high-low	0.14359
A0A0H5CQZ1	1	low_activity	366	A0A1V3X040	0	high_activity	369	0	high-low	0.645161
A0A0H5CU87	0	high_activity	383	A0A668VZW0	1	low_activity	405	0	high-low	0.421182
A0A0H5CU87	0	high_activity	383	A0A672LFY6	1	low_activity	405	0	high-low	0.413793
A0A0H5DBQ5	1	low_activity	393	A0A379AJS0	1	low_activity	344	1	low-low	0.129545
A0A0H5DBQ5	1	low_activity	393	A0A4Q8THM3	1	low_activity	354	1	low-low	0.1325
A0A0H5DBQ5	1	low_activity	393	A0A918BRF2	1	low_activity	374	1	low-low	0.129268
A0A0H5DBQ5	1	low_activity	393	A0AAU6VE12	1	low_activity	355	1	low-low	0.114865
A0A0H5DBQ5	1	low_activity	393	A0AAV2WSW6	1	low_activity	358	1	low-low	0.145455
A0A0H5DBQ5	1	low_activity	393	S2DDX7	1	low_activity	382	1	low-low	0.312977
A0A0H5DQ04	0	high_activity	380	A0A0K8T1E6	1	low_activity	428	0	high-low	0.329439
A0A0H5DQ04	0	high_activity	380	A0AAU4PDQ3	1	low_activity	377	0	high-low	0.316327
A0A0H5DQ04	0	high_activity	380	A0AAV8W2E6	1	low_activity	399	0	high-low	0.330827
A0A0H5FVI9	0	high_activity	371	A0A194VEV5	1	low_activity	426	0	high-low	0.128378
A0A0H5FVI9	0	high_activity	371	A0A944K794	0	high_activity	378	1	high-high	0.538259
A0A0H5LUX5	1	low_activity	346	A0A317NF62	1	low_activity	361	1	low-low	0.581717
A0A0H5LUX5	1	low_activity	346	A0A8K0NHA6	1	low_activity	419	1	low-low	0.12963
A0A0H5LUX5	1	low_activity	346	A0AAW0QW79	1	low_activity	414	1	low-low	0.124424
A0A0H5LUX5	1	low_activity	346	A0AAW3RP40	0	high_activity	358	0	high-low	0.807263
A0A0H5P392	1	low_activity	361	A0A260TX48	1	low_activity	360	1	low-low	0.790055
A0A0H5P392	1	low_activity	361	A0A7Z0BFV3	1	low_activity	376	1	low-low	0.158163
A0A0H5P392	1	low_activity	361	A0A806X2W9	1	low_activity	348	1	low-low	0.598338
A0A0H5P392	1	low_activity	361	A0AAJ0H6E2	1	low_activity	423	1	low-low	0.125581
A0A0H5P392	1	low_activity	361	A0AAJ6VWN9	1	low_activity	392	1	low-low	0.130102
A0A0H5P392	1	low_activity	361	U2Z797	1	low_activity	363	1	low-low	0.548913
A0A0H5RV58	1	low_activity	348	A0A2L2K3W0	0	high_activity	364	0	high-low	0.5625
A0A0H5RV58	1	low_activity	348	A0A3S0Z5R9	1	low_activity	368	1	low-low	0.14359
A0A0H5RV58	1	low_activity	348	A0AAD4Q667	1	low_activity	438	1	low-low	0.141553
A0A0H5SFI5	0	high_activity	401	A0A7H0IFT1	1	low_activity	377	0	high-low	0.293103
A0A0I9T9U9	0	high_activity	371	A0A1A9DPT9	1	low_activity	377	0	high-low	0.588542
A0A0I9T9U9	0	high_activity	371	A0A3N4PB46	1	low_activity	344	0	high-low	0.509434
A0A0I9T9U9	0	high_activity	371	A0A6J2KJR5	1	low_activity	393	0	high-low	0.121839
A0A0I9T9U9	0	high_activity	371	A0AAI8M8H1	1	low_activity	381	0	high-low	0.543814
A0A0I9T9U9	0	high_activity	371	D3BFM3	1	low_activity	385	0	high-low	0.110843
A0A0J1AXW4	1	low_activity	464	A0A1C5CMR1	1	low_activity	377	1	low-low	0.108481
A0A0J1BAS4	1	low_activity	397	A0A0K8JHT8	1	low_activity	377	1	low-low	0.425693
A0A0J1BAS4	1	low_activity	397	A0A1J4P418	1	low_activity	374	1	low-low	0.126697
A0A0J1BAS4	1	low_activity	397	A0A3P1ULR7	1	low_activity	369	1	low-low	0.123853
A0A0J1BAS4	1	low_activity	397	A0A7D6VCL4	1	low_activity	361	1	low-low	0.146699
A0A0J1CXA2	1	low_activity	374	A0A0M4Q1Q3	1	low_activity	370	1	low-low	0.144279
A0A0J1CXA2	1	low_activity	374	A0A2U3PRC6	1	low_activity	381	1	low-low	0.523196
A0A0J1CXA2	1	low_activity	374	A0A7K1VAM8	1	low_activity	361	1	low-low	0.544737
A0A0J1GJX3	1	low_activity	356	A0A0N4Z973	0	high_activity	316	0	high-low	0.137838
A0A0J1GJX3	1	low_activity	356	A0A128FBP5	1	low_activity	356	1	low-low	0.721763
A0A0J1GJX3	1	low_activity	356	A0A291E1F9	1	low_activity	350	1	low-low	0.705056
A0A0J1GJX3	1	low_activity	356	A0A852WKJ0	1	low_activity	369	1	low-low	0.593496
A0A0J1GJX3	1	low_activity	356	A0A9P7YJV8	1	low_activity	416	1	low-low	0.143541
A0A0J1H0E5	1	low_activity	355	A0A2Z4RPZ4	1	low_activity	364	1	low-low	0.601648
A0A0J1H0E5	1	low_activity	355	A0A3N1T105	1	low_activity	383	1	low-low	0.545692
A0A0J1H0E5	1	low_activity	355	A0A7W9V4U4	0	high_activity	398	0	high-low	0.121065
A0A0J1K4C7	1	low_activity	355	A0A2T5GU55	1	low_activity	353	1	low-low	0.603352
A0A0J1K4C7	1	low_activity	355	A0A3S8YAT0	1	low_activity	394	1	low-low	0.162162
A0A0J1K4C7	1	low_activity	355	A0A6P2EW04	1	low_activity	364	1	low-low	0.617886
A0A0J1K4C7	1	low_activity	355	E7C6Z4	1	low_activity	382	1	low-low	0.553525
A0A0J1L327	1	low_activity	351	A0A0U5AUZ7	1	low_activity	382	1	low-low	0.126289
A0A0J1L327	1	low_activity	351	A0A3S9E8S1	1	low_activity	370	1	low-low	0.575676
A0A0J1L327	1	low_activity	351	A0A5S4GJW6	1	low_activity	357	1	low-low	0.5961
A0A0J1L327	1	low_activity	351	A0AA42QTX1	1	low_activity	348	1	low-low	0.880342
A0A0J1LKJ4	1	low_activity	351	A0A502ZEE5	1	low_activity	371	1	low-low	0.143902
A0A0J1LKJ4	1	low_activity	351	A0A665UXI1	1	low_activity	414	1	low-low	0.115663
A0A0J1LKJ4	1	low_activity	351	A0A852UEW8	1	low_activity	362	1	low-low	0.569061
A0A0J2I7U4	1	low_activity	350	A0A0P5YPG7	1	low_activity	394	1	low-low	0.136471
A0A0J2I7U4	1	low_activity	350	A0A168INT7	1	low_activity	410	1	low-low	0.138498
A0A0J2I7U4	1	low_activity	350	A0A1J4N6V9	1	low_activity	362	1	low-low	0.593923
A0A0J2I7U4	1	low_activity	350	A0A6P0MPL2	0	high_activity	371	0	high-low	0.14951
A0A0J2I7U4	1	low_activity	350	G2PJZ9	1	low_activity	397	1	low-low	0.140394
A0A0J5GEQ6	1	low_activity	356	A0A139AKK6	1	low_activity	449	1	low-low	0.134328
A0A0J5GEQ6	1	low_activity	356	A0A922CLK8	1	low_activity	394	1	low-low	0.12156
A0A0J5ISZ2	0	high_activity	350	A0A1Q9RRC4	1	low_activity	374	0	high-low	0.540107
A0A0J5ISZ2	0	high_activity	350	A0A370NP33	1	low_activity	378	0	high-low	0.544974
A0A0J5ISZ2	0	high_activity	350	A0A6P1BJS6	1	low_activity	388	0	high-low	0.520619
A0A0J5ISZ2	0	high_activity	350	A0A9X8D6T2	1	low_activity	358	0	high-low	0.591667
A0A0J6FX26	0	high_activity	367	A0A516RM61	1	low_activity	375	0	high-low	0.546632
A0A0J6FX26	0	high_activity	367	A0A5N5TK03	1	low_activity	414	0	high-low	0.107143
A0A0J6FX26	0	high_activity	367	A0A8C3QUQ8	1	low_activity	429	0	high-low	0.130137
A0A0J6FX26	0	high_activity	367	A0A922MS66	1	low_activity	380	0	high-low	0.132029
A0A0J6FX26	0	high_activity	367	A0A9Q0MDW4	1	low_activity	402	0	high-low	0.13012
A0A0J6GWH5	1	low_activity	364	A0A1W7RI63	1	low_activity	405	1	low-low	0.134293
A0A0J6GWH5	1	low_activity	364	K9W2S5	1	low_activity	372	1	low-low	0.16962
A0A0J6KCY7	1	low_activity	364	A0A441DIA0	1	low_activity	371	1	low-low	0.132029
A0A0J6KCY7	1	low_activity	364	A0A7X6M155	1	low_activity	361	1	low-low	0.558266
A0A0J6KK21	1	low_activity	351	A0A0L8KQB5	1	low_activity	380	1	low-low	0.55
A0A0J6KK21	1	low_activity	351	A0A239QA39	1	low_activity	370	1	low-low	0.57027
A0A0J6RF74	1	low_activity	351	A0A0N4VN31	1	low_activity	393	1	low-low	0.114078
A0A0J6RF74	1	low_activity	351	A0A3P7NH72	0	high_activity	331	0	high-low	0.135204
A0A0J6RF74	1	low_activity	351	A0A4U5XA48	1	low_activity	382	1	low-low	0.157216
A0A0J6RF74	1	low_activity	351	A0A7Y6AJQ8	1	low_activity	364	1	low-low	0.574176
A0A0J6VRQ2	1	low_activity	368	A0A1H5GRI2	1	low_activity	364	1	low-low	0.541114
A0A0J6VRQ2	1	low_activity	368	A0A7J7F6H4	1	low_activity	168	1	low-low	0.092391
A0A0J6VRQ2	1	low_activity	368	A0AAN0K9F1	0	high_activity	358	0	high-low	0.563003
A0A0J6WDK7	1	low_activity	368	A0A4S5BM45	1	low_activity	372	1	low-low	0.562334
A0A0J6WDK7	1	low_activity	368	A0A7N8YPV0	1	low_activity	405	1	low-low	0.132251
[truncated: 18,001 more rows]

## Sheet: pair_type_summary
group_kind	group_name	count	mean_identity	median_identity	p10_identity	p90_identity	min_identity	max_identity
same_label	same	17007	0.29814	0.161137	0.118881	0.589532	0.0439024	0.988604
same_label	different	2993	0.309204	0.156863	0.116114	0.589645	0.038674	0.931429
pair_type	high-high	141	0.355772	0.279236	0.123711	0.663978	0.06	0.988604
pair_type	low-low	16866	0.297658	0.160976	0.118881	0.589359	0.0439024	0.984375
pair_type	high-low	2993	0.309204	0.156863	0.116114	0.589645	0.038674	0.931429

## Sheet: permutation_metrics
permutation_index	same_pair_count	different_pair_count	auc	rank_biserial	delta_median
1	16926	3074	0.501465	0.00292918	-0.00249319
2	16999	3001	0.504909	0.00981787	0.000316418
3	17060	2940	0.494936	-0.0101285	0.000684596
4	16901	3099	0.511526	0.0230521	0.00643149
5	16999	3001	0.502638	0.00527649	0.00138373
6	16978	3022	0.491257	-0.017486	-0.00851864
7	16957	3043	0.495993	-0.00801455	-0.00114283
8	16971	3029	0.517107	0.0342137	0.0043956
9	17010	2990	0.500152	0.000304326	-0.00126901
10	16945	3055	0.501038	0.00207576	0.000336927
11	17033	2967	0.509268	0.0185361	0.00424319
12	16969	3031	0.497261	-0.00547786	-0.000964506
13	16917	3083	0.499835	-0.000330878	-0.00250362
14	16923	3077	0.513082	0.0261635	0.00668551
15	16946	3054	0.499674	-0.000651092	-0.000835931
16	17002	2998	0.506861	0.0137221	0.00293179
17	17019	2981	0.506474	0.012948	0.00527163
18	17049	2951	0.502994	0.00598792	0.00316296
19	16957	3043	0.512634	0.0252678	0.00404217
20	16981	3019	0.492224	-0.0155519	-0.00357754
21	16950	3050	0.51005	0.020101	0.003072
22	16934	3066	0.505851	0.0117012	0.00157895
23	16980	3020	0.496766	-0.00646735	-0.00602608
24	16916	3084	0.488785	-0.0224299	-0.00436531
25	17000	3000	0.50235	0.00470053	0.00436773
26	16962	3038	0.496131	-0.0077384	0.00169112
27	17008	2992	0.500187	0.000374431	-0.000183915
28	17000	3000	0.503637	0.00727496	-7.05245e-05
29	17015	2985	0.506836	0.0136711	0.00707434
30	17050	2950	0.498667	-0.00266584	0.00277455
31	16897	3103	0.504239	0.00847836	0.00123153
32	16986	3014	0.495697	-0.00860571	-0.00297928
33	16974	3026	0.494066	-0.0118683	-0.00352697
34	16941	3059	0.497742	-0.00451653	-0.000875366
35	17061	2939	0.509227	0.0184548	0.00463048
36	16888	3112	0.501055	0.00210983	0.00185889
37	16976	3024	0.500928	0.00185537	-0.000345334
38	16933	3067	0.487282	-0.0254358	-0.0124614
39	16952	3048	0.507931	0.015863	0.00363318
40	16926	3074	0.500036	7.21884e-05	0.0011268
41	16964	3036	0.504869	0.00973811	0.00433139
42	16999	3001	0.506851	0.0137012	0.00108987
43	17061	2939	0.50378	0.00755907	-0.00218422
44	16881	3119	0.498101	-0.00379723	-0.00321244
45	16954	3046	0.494849	-0.010302	-0.00412364
46	16979	3021	0.500908	0.00181631	-0.00346154
47	16894	3106	0.511722	0.0234433	0.00182756
48	16958	3042	0.490818	-0.0183645	-0.00605886
49	16998	3002	0.499711	-0.000578839	-0.000265326
50	16891	3109	0.502191	0.00438113	0.00583727
51	16895	3105	0.505294	0.0105872	0.00445882
52	16957	3043	0.490627	-0.0187462	-0.00312057
53	17012	2988	0.501304	0.00260701	0.00313179
54	16932	3068	0.50383	0.00766079	0.00255818
55	17050	2950	0.48901	-0.0219803	-0.00729848
56	17046	2954	0.506002	0.0120046	0.00277527
57	16882	3118	0.504745	0.00948908	0.00321645
58	16985	3015	0.510049	0.0200981	0.00336226
59	17081	2919	0.513316	0.0266313	0.00605641
60	16996	3004	0.493409	-0.0131829	-0.00336076
61	16924	3076	0.499059	-0.0018812	0.00224317
62	16965	3035	0.501878	0.00375606	0.00033468
63	16946	3054	0.504129	0.00825709	0.00392992
64	16911	3089	0.492737	-0.0145262	-0.00644659
65	16981	3019	0.504673	0.00934694	-0.00290727
66	17086	2914	0.504068	0.00813534	0.00318064
67	16974	3026	0.503175	0.0063507	0.00123551
68	17007	2993	0.49214	-0.0157197	-0.00367319
69	17002	2998	0.501189	0.0023784	0.00107622
70	17001	2999	0.513677	0.0273537	0.00663148
71	16956	3044	0.503101	0.00620257	0.00355759
72	16960	3040	0.479111	-0.0417775	-0.0142782
73	17022	2978	0.496519	-0.00696142	0.00193376
74	16968	3032	0.503145	0.00628943	0.00367515
75	17039	2961	0.497081	-0.0058384	-0.0015246
76	17111	2889	0.49872	-0.00256093	0.000227594
77	16990	3010	0.509154	0.0183089	0.00381268
78	17018	2982	0.498282	-0.00343547	-0.00052452
79	17035	2965	0.502543	0.00508623	0.00183072
80	16967	3033	0.490793	-0.0184139	-0.00666406
81	17009	2991	0.497298	-0.00540466	0.00171311
82	16957	3043	0.49275	-0.0145007	-0.00439852
83	16890	3110	0.500707	0.00141494	-0.0011831
84	16980	3020	0.490515	-0.0189691	-0.000758964
85	16905	3095	0.499206	-0.00158737	0.000118825
86	16984	3016	0.504326	0.00865155	0.00321112
87	16926	3074	0.501271	0.00254249	-0.00196639
88	16942	3058	0.492231	-0.0155377	-0.0025874
89	16971	3029	0.507624	0.0152485	0.00273288
90	16863	3137	0.490049	-0.0199025	-0.00570735
91	16929	3071	0.493934	-0.0121315	0.000265414
92	17008	2992	0.501329	0.00265845	0.0012819
93	16859	3141	0.502663	0.00532548	0.00196159
94	16982	3018	0.504661	0.0093218	0.00249532
95	16997	3003	0.493345	-0.0133098	-0.00301703
96	17051	2949	0.506439	0.0128787	0.00332022
97	16973	3027	0.502681	0.005362	0.00357949
98	16903	3097	0.503041	0.00608142	0.00548566
99	16935	3065	0.495017	-0.00996641	-0.00605909
100	16967	3033	0.507771	0.0155427	0.00499641
101	16972	3028	0.498627	-0.00274634	-0.00258857
102	16989	3011	0.507562	0.0151238	0.0043004
103	16970	3030	0.500271	0.000541589	-0.00256327
104	16948	3052	0.502391	0.0047819	0.00240216
105	16964	3036	0.502045	0.00408955	0.00344796
106	16983	3017	0.497433	-0.00513473	-0.00105733
107	16990	3010	0.485667	-0.0286669	-0.016681
108	16941	3059	0.503116	0.0062314	-0.000220459
109	16965	3035	0.503105	0.00620994	-0.000397262
110	16866	3134	0.501541	0.00308212	0.00144746
111	17000	3000	0.500134	0.000267902	0.00012338
112	16957	3043	0.502842	0.00568314	0.00332022
113	16923	3077	0.496135	-0.00773031	-0.00160968
114	16958	3042	0.500547	0.00109494	0.00195875
115	17038	2962	0.498841	-0.00231761	0.0013506
116	16957	3043	0.502078	0.00415516	-0.000875366
117	16940	3060	0.487382	-0.0252355	-0.0128606
118	16939	3061	0.502635	0.00526931	-0.00185682
119	16995	3005	0.510096	0.0201912	0.00442758
120	17060	2940	0.487928	-0.0241431	-0.0082084
121	17048	2952	0.512402	0.0248036	0.00659895
122	16953	3047	0.492236	-0.0155278	-0.00843189
123	16950	3050	0.49347	-0.0130597	-0.00270097
124	16934	3066	0.500099	0.000198037	0.00131285
125	16978	3022	0.495159	-0.00968279	-0.00324173
126	16967	3033	0.495305	-0.00938932	-0.00393443
127	16923	3077	0.503797	0.00759359	0.00174825
128	16865	3135	0.498115	-0.00377078	0.00145067
129	17040	2960	0.504023	0.00804667	0.00403957
130	16989	3011	0.497575	-0.00485095	0.00152146
131	17050	2950	0.499868	-0.000264586	-0.0024722
132	17034	2966	0.500252	0.000503653	-0.00236163
133	16888	3112	0.505615	0.0112291	0.00138764
134	16985	3015	0.502923	0.00584662	-0.00173842
135	16979	3021	0.489184	-0.0216327	-0.00291851
136	16985	3015	0.510342	0.0206843	0.00152146
137	17013	2987	0.49562	-0.00876067	0.00176788
138	16991	3009	0.513895	0.02779	0.00910321
139	16941	3059	0.4894	-0.0212002	-0.0107039
140	17008	2992	0.496436	-0.00712807	-0.00421569
141	16982	3018	0.510837	0.0216742	0.0078371
142	16853	3147	0.5025	0.00500002	0.00212332
143	16996	3004	0.502531	0.00506111	0.00364906
144	16929	3071	0.503048	0.00609651	0.00393207
145	17026	2974	0.492956	-0.0140886	-0.00126373
146	16951	3049	0.499657	-0.000686253	-0.00131418
147	16967	3033	0.50196	0.00391973	0.00080402
148	17030	2970	0.513487	0.0269739	0.00429172
149	16889	3111	0.502026	0.00405284	-0.00283349
150	16900	3100	0.498485	-0.0030302	-0.00104993
151	16946	3054	0.492393	-0.015213	-0.00243551
152	17067	2933	0.496894	-0.00621158	-0.000481783
153	16996	3004	0.50413	0.00826087	0.00104942
154	17041	2959	0.501204	0.00240781	-0.000631493
155	17064	2936	0.505961	0.0119228	0.00246115
156	16894	3106	0.498882	-0.00223573	0.000851413
157	17004	2996	0.495249	-0.00950293	0.0012766
158	16921	3079	0.503149	0.0062988	0.00252111
159	16836	3164	0.497052	-0.00589619	-0.00212103
160	16880	3120	0.501553	0.00310664	0.00012338
161	16964	3036	0.495924	-0.00815173	-0.00314787
162	16994	3006	0.489757	-0.0204854	-0.00219497
163	16935	3065	0.485413	-0.0291735	-0.014539
164	16960	3040	0.502841	0.00568171	0.000817378
165	16909	3091	0.489075	-0.0218506	-0.00779551
166	16919	3081	0.49239	-0.0152206	9.01144e-05
167	16926	3074	0.507362	0.0147233	0.00488601
168	16972	3028	0.502062	0.00412376	-0.000825206
169	17041	2959	0.488417	-0.0231664	-0.00654794
170	16968	3032	0.501827	0.00365372	-0.000162808
171	16956	3044	0.496687	-0.00662566	-0.00123748
172	16973	3027	0.49524	-0.0095197	-0.00243435
173	16894	3106	0.505777	0.0115549	0.00613875
174	16952	3048	0.491223	-0.0175546	-0.0017189
175	16920	3080	0.502411	0.00482248	0.000359531
176	16957	3043	0.496707	-0.00658547	-0.000749837
177	17020	2980	0.509134	0.0182678	0.00535137
178	17021	2979	0.502537	0.00507447	0.00212144
179	17051	2949	0.502255	0.00450988	0.00126283
180	16963	3037	0.509663	0.0193263	0.00390533
181	17057	2943	0.489125	-0.0217493	-0.00614316
182	16945	3055	0.504624	0.00924823	0.00236752
183	16929	3071	0.496167	-0.00766538	-0.000397262
184	16909	3091	0.508406	0.0168128	0.00346094
185	16873	3127	0.513764	0.0275276	0.00719848
186	17052	2948	0.507689	0.0153779	0.00212899
187	16999	3001	0.497524	-0.00495229	-0.00362944
188	17011	2989	0.497175	-0.00565066	-0.00442077
189	17010	2990	0.506051	0.0121017	0.00364372
190	16980	3020	0.496934	-0.00613139	-0.00114015
191	16933	3067	0.502795	0.00559053	-0.0018777
192	16986	3014	0.498684	-0.0026319	-0.00124931
193	16933	3067	0.49502	-0.00995952	0.00033468
194	16912	3088	0.49893	-0.00213981	0.00317458
195	17034	2966	0.491033	-0.0179341	-0.00563389
196	17014	2986	0.500207	0.000413473	0.00165084
197	16976	3024	0.496666	-0.00666846	0.00217495
198	17005	2995	0.503486	0.00697216	-0.00128546
199	17044	2956	0.49993	-0.000139573	0.00096152
200	16989	3011	0.499516	-0.000967844	-0.00124713
201	16987	3013	0.501966	0.00393268	0.00216668
202	16951	3049	0.503409	0.00681884	0.000520111
203	16897	3103	0.503401	0.00680175	0.0014637
204	17018	2982	0.503692	0.00738436	0.00391763
205	17046	2954	0.503754	0.00750715	0.00417046
206	16931	3069	0.510245	0.0204909	0.00512589
207	16983	3017	0.502913	0.00582592	-0.00162965
208	17132	2868	0.495141	-0.00971825	-0.00257944
209	16973	3027	0.509395	0.0187907	0.00528862
210	16973	3027	0.505657	0.0113139	0.0017399
211	16982	3018	0.500462	0.00092397	0.00177103
212	17041	2959	0.503686	0.0073714	-0.00282286
213	16996	3004	0.516301	0.0326016	0.00971638
214	17047	2953	0.508264	0.0165272	0.00240742
215	16926	3074	0.504485	0.00897087	0.00206024
216	16976	3024	0.509034	0.018068	0.00308087
217	16985	3015	0.489297	-0.0214054	-0.0108876
218	16947	3053	0.488473	-0.023053	-0.0102191
219	16969	3031	0.506007	0.0120149	0.00501143
220	17037	2963	0.51044	0.0208798	0.00337045
221	16951	3049	0.499061	-0.00187773	-0.00216057
222	16956	3044	0.492835	-0.0143302	-0.004291
223	16864	3136	0.499011	-0.00197708	0.00165924
224	16977	3023	0.497038	-0.00592425	0.000182939
225	16932	3068	0.510747	0.0214938	0.00504988
226	16935	3065	0.50263	0.00525916	-0.000105156
227	16992	3008	0.487959	-0.0240817	-0.00855896
228	16917	3083	0.502843	0.00568512	0.00249629
229	17019	2981	0.499499	-0.00100192	0.00164634
230	16961	3039	0.502712	0.00542326	0.00158858
231	17003	2997	0.508096	0.0161917	0.00392992
232	16911	3089	0.495659	-0.00868196	0.00180018
233	17024	2976	0.503348	0.00669501	-0.00093492
234	16993	3007	0.49944	-0.00112096	0.0032427
235	16998	3002	0.509476	0.0189512	0.00398817
236	17001	2999	0.493061	-0.0138773	-0.00216605
237	16997	3003	0.503337	0.00667462	0.000920471
238	16929	3071	0.499802	-0.000396757	0.000127934
239	16972	3028	0.499692	-0.000615125	-0.00104369
240	16944	3056	0.501521	0.00304188	-0.000230177
241	16903	3097	0.492663	-0.0146743	-0.00607157
242	16896	3104	0.490771	-0.0184581	-0.00556625
243	16978	3022	0.503227	0.00645438	-0.000873744
244	16908	3092	0.498747	-0.00250626	-0.00278533
245	16982	3018	0.488655	-0.0226902	-0.00417002
246	16892	3108	0.510108	0.0202166	0.0049694
247	16900	3100	0.496167	-0.00766616	-0.000618095
248	16977	3023	0.495831	-0.00833717	-0.000397262
249	16866	3134	0.493693	-0.0126131	-0.00202921
250	17007	2993	0.507043	0.0140852	0.00577532
251	16951	3049	0.505647	0.0112941	0.00404217
252	16955	3045	0.492329	-0.0153426	-0.00914133
253	16942	3058	0.496068	-0.00786429	-0.00239003
254	16949	3051	0.496514	-0.00697239	-0.00322003
255	16974	3026	0.497871	-0.00425788	-0.00269282
256	16954	3046	0.487698	-0.0246035	-0.00533254
257	16928	3072	0.496135	-0.00773087	-0.00110419
258	16989	3011	0.501251	0.00250141	0.00183072
259	17028	2972	0.491767	-0.0164658	-0.00595371
260	16988	3012	0.488498	-0.0230045	-0.00381371
261	16868	3132	0.503469	0.00693878	0.00268831
262	16998	3002	0.501539	0.00307749	-0.000286433
263	16904	3096	0.500717	0.00143375	-0.000152785
264	16960	3040	0.498312	-0.00337569	-0.00133336
265	16984	3016	0.506895	0.0137892	0.00266659
266	16989	3011	0.499711	-0.000577297	0.00384866
267	16911	3089	0.506778	0.0135566	0.00193947
268	16918	3082	0.508056	0.0161113	0.00560134
269	16980	3020	0.506077	0.0121546	0.00122886
270	17006	2994	0.489507	-0.0209861	-0.00347367
271	16908	3092	0.499757	-0.000485046	7.3373e-05
272	16998	3002	0.51186	0.0237195	0.00454699
273	16926	3074	0.504028	0.00805541	-0.00148989
274	16983	3017	0.488742	-0.0225157	-0.00884804
275	16994	3006	0.499497	-0.00100527	-2.81304e-05
276	16966	3034	0.49904	-0.00191997	0.00126276
277	16978	3022	0.494889	-0.0102213	0.00229311
278	17035	2965	0.499997	-6.51372e-06	0.00220091
279	16966	3034	0.498957	-0.00208547	0.00213189
280	16996	3004	0.493851	-0.0122987	-0.00331293
281	16928	3072	0.503497	0.00699454	0.0027333
282	16990	3010	0.497603	-0.00479397	0.000232937
283	17055	2945	0.49492	-0.0101605	-0.00233428
284	17002	2998	0.507737	0.0154736	0.00300999
285	17026	2974	0.506807	0.0136143	-0.000450584
286	17011	2989	0.491206	-0.0175884	-0.0048551
287	16954	3046	0.501677	0.00335491	-0.00195404
288	16982	3018	0.502701	0.00540117	-0.00189582
289	16938	3062	0.502051	0.00410218	0.00107443
290	17021	2979	0.503388	0.00677665	-0.00102636
291	16968	3032	0.50196	0.00392095	0.00166236
292	16842	3158	0.492088	-0.0158248	-0.00513899
293	16995	3005	0.496838	-0.00632366	-0.00263967
294	17017	2983	0.509783	0.0195651	0.00268755
295	16962	3038	0.505025	0.0100491	0.00260457
296	16987	3013	0.501727	0.00345449	0.00289443
297	17026	2974	0.500851	0.00170225	0.00199944
298	16850	3150	0.510158	0.0203168	0.0032427
299	16921	3079	0.506423	0.0128451	-3.38535e-05
300	16870	3130	0.500203	0.000406378	-0.000938613
301	16973	3027	0.506347	0.0126947	0.00386045
302	17015	2985	0.503161	0.00632249	0.001294
303	17059	2941	0.499223	-0.00155308	-0.00205919
304	16973	3027	0.50701	0.0140207	0.00432197
305	16981	3019	0.497562	-0.00487549	-0.0013862
306	16923	3077	0.495611	-0.00877866	-0.00493936
307	17018	2982	0.499055	-0.00189004	0.000236532
308	16979	3021	0.497975	-0.00405076	-0.0037569
309	17015	2985	0.505512	0.0110238	-0.000345334
310	17030	2970	0.502606	0.00521205	0.00248339
311	16928	3072	0.503497	0.00699472	0.00233282
312	16983	3017	0.507942	0.0158833	0.00339559
313	16944	3056	0.494799	-0.0104022	-0.00144172
314	17022	2978	0.505	0.0100007	-0.000528733
315	16971	3029	0.511797	0.0235942	0.00268415
316	16981	3019	0.490166	-0.0196684	-0.00474438
317	17017	2983	0.504496	0.00899195	0.00362532
318	16943	3057	0.49365	-0.0127009	-0.00704225
319	17023	2977	0.499062	-0.00187616	-6.73364e-05
320	17044	2956	0.503227	0.006454	-0.00070502
321	16967	3033	0.501535	0.00306915	-0.00158604
322	16932	3068	0.501134	0.00226897	-0.00113242
323	17054	2946	0.498248	-0.00350337	0.00151318
324	16982	3018	0.501842	0.00368363	-0.00204964
325	16956	3044	0.501525	0.00305027	0.00124224
326	16887	3113	0.505341	0.0106812	0.00365485
327	17001	2999	0.504675	0.00934917	0.00222996
328	16904	3096	0.505609	0.0112179	0.000237555
329	16974	3026	0.49362	-0.0127592	-0.0019582
330	16887	3113	0.492056	-0.0158875	-0.00501096
331	17002	2998	0.482339	-0.0353216	-0.0220283
332	17011	2989	0.502871	0.00574123	0.00477631
333	17027	2973	0.494812	-0.0103757	0.00169826
334	16998	3002	0.492594	-0.0148124	-0.00140689
335	16989	3011	0.49315	-0.0136992	-0.00672929
336	16959	3041	0.502532	0.00506369	-0.0012388
337	16943	3057	0.506288	0.0125756	0.00310063
338	16964	3036	0.507544	0.0150871	0.00333958
339	16967	3033	0.501333	0.00266608	-0.00185682
340	16933	3067	0.494106	-0.0117874	-0.000631493
341	17063	2937	0.50789	0.0157807	0.00316296
342	16948	3052	0.492389	-0.0152214	-0.00211676
343	16977	3023	0.496713	-0.00657448	-0.00287537
344	16944	3056	0.501961	0.00392205	0.00185494
345	16988	3012	0.48814	-0.0237202	-0.0130998
346	16982	3018	0.503051	0.00610158	0.00110851
347	16987	3013	0.491155	-0.0176893	-0.00534746
348	17038	2962	0.492709	-0.0145826	-0.00368845
349	16952	3048	0.505341	0.0106821	0.00385455
350	17083	2917	0.502692	0.00538469	0.00137347
351	16914	3086	0.49834	-0.00331955	-0.000464939
352	16973	3027	0.505312	0.0106235	0.00242332
353	16960	3040	0.499081	-0.00183821	-0.000133875
354	16934	3066	0.494287	-0.0114265	-0.0032667
355	17007	2993	0.497754	-0.00449201	-0.00283349
356	16929	3071	0.497751	-0.00449844	-0.00272995
357	16936	3064	0.502389	0.00477793	-0.000628467
358	16938	3062	0.506728	0.0134552	0.00329446
359	16973	3027	0.499467	-0.00106578	0.00174825
360	17022	2978	0.489982	-0.0200369	-0.00387545
361	16980	3020	0.500705	0.00141015	-0.00125315
362	16911	3089	0.496881	-0.00623721	-0.00890965
363	16922	3078	0.495206	-0.00958891	-0.00195726
364	17046	2954	0.505617	0.0112348	0.00256263
365	17015	2985	0.487048	-0.0259046	-0.00272995
366	16913	3087	0.508092	0.0161839	0.00414747
367	17038	2962	0.49785	-0.00430079	-0.00241143
368	16936	3064	0.50492	0.00984051	-0.00186212
369	16965	3035	0.506394	0.0127886	0.00388928
370	17016	2984	0.494752	-0.0104961	-0.00137551
371	16922	3078	0.50451	0.00901902	0.00210675
372	16970	3030	0.487429	-0.0251423	-0.00610677
373	16979	3021	0.506789	0.0135789	0.00449511
374	16896	3104	0.492321	-0.0153572	-0.00860372
375	16949	3051	0.50967	0.0193392	0.00331433
376	16968	3032	0.4961	-0.00779912	-0.00102521
377	16929	3071	0.496654	-0.00669125	-0.00131418
378	16984	3016	0.491467	-0.0170666	-0.0126978
379	16948	3052	0.489443	-0.0211135	-0.00592248
380	16948	3052	0.503434	0.00686741	0.00285929
381	17007	2993	0.499279	-0.0014427	-0.00221292
382	16939	3061	0.499233	-0.00153492	0.00284688
383	16827	3173	0.496199	-0.00760182	-0.007173
384	17080	2920	0.494898	-0.0102045	-0.000439522
385	17003	2997	0.4884	-0.0232009	-0.00505991
386	16976	3024	0.502723	0.00544525	0.00202793
387	16959	3041	0.496847	-0.00630573	-0.00218422
388	16988	3012	0.499399	-0.00120294	-0.000115392
389	16886	3114	0.48921	-0.0215793	-0.00983375
390	17003	2997	0.504504	0.0090086	0.0041527
391	16955	3045	0.494557	-0.0108858	0.000127934
392	16986	3014	0.496087	-0.00782529	-0.00185981
393	16986	3014	0.495506	-0.00898736	-0.00165904
394	16943	3057	0.490494	-0.0190113	-0.000743952
395	16995	3005	0.494405	-0.0111891	0.000427204
396	16896	3104	0.506057	0.0121131	0.00351372
397	16908	3092	0.504403	0.00880643	0.000389026
398	17018	2982	0.50597	0.01194	0.0026534
399	16943	3057	0.492714	-0.0145726	-0.000991835
400	16969	3031	0.495244	-0.00951136	0.00199509
401	17033	2967	0.503605	0.00721097	-0.000993217
402	17006	2994	0.499608	-0.000784332	-0.000514377
403	16930	3070	0.502319	0.00463728	-0.00248535
404	17016	2984	0.500487	0.000973457	0.000914231
405	17030	2970	0.517612	0.0352245	0.00520015
406	16951	3049	0.501887	0.00377439	0.00208216
407	16965	3035	0.488124	-0.0237517	-0.00345087
408	16965	3035	0.497532	-0.00493653	-0.00322003
409	17045	2955	0.50751	0.0150202	0.00345506
410	16921	3079	0.509336	0.018672	0.00346094
411	16975	3025	0.498539	-0.00292146	0.00151031
412	16975	3025	0.500344	0.000687311	0.00152544
413	17070	2930	0.502264	0.00452721	0.000986446
414	16960	3040	0.498814	-0.00237298	0.00119631
415	16900	3100	0.492092	-0.0158157	-0.00222978
416	16984	3016	0.499669	-0.000662466	-0.00463404
417	16998	3002	0.507377	0.0147548	0.00337044
418	17002	2998	0.501146	0.00229181	0.00341275
419	17003	2997	0.498547	-0.00290634	-0.00178942
420	17032	2968	0.484647	-0.0307053	-0.0112684
421	17026	2974	0.492594	-0.0148129	-0.00323986
422	16984	3016	0.492596	-0.0148085	-0.00307853
423	16880	3120	0.492181	-0.0156379	-0.00165382
424	17021	2979	0.492822	-0.0143556	-0.00632035
425	16989	3011	0.499814	-0.000372562	0.00168711
426	16963	3037	0.497079	-0.00584174	-0.00105507
427	16954	3046	0.49413	-0.0117401	-0.00217927
428	16956	3044	0.503209	0.00641748	0.00133338
429	16952	3048	0.498118	-0.00376499	-0.000755868
430	17017	2983	0.494286	-0.0114286	-0.00402037
431	16991	3009	0.5053	0.0105994	0.00149803
432	16978	3022	0.494168	-0.0116645	-0.000199047
433	16922	3078	0.504275	0.00854976	0.00174412
434	16939	3061	0.507019	0.0140372	-3.38535e-05
435	16992	3008	0.490587	-0.0188261	-0.000371407
436	16993	3007	0.504186	0.00837174	0.00160004
437	17015	2985	0.499849	-0.000301222	0.000615764
438	17093	2907	0.492808	-0.014384	0.00046942
439	17016	2984	0.501881	0.0037626	-0.00113746
440	16925	3075	0.500033	6.60782e-05	0.00033468
441	17025	2975	0.50429	0.00857936	0.00382997
442	16968	3032	0.510707	0.0214147	0.00469773
443	17069	2931	0.506193	0.0123855	0.002331
444	17018	2982	0.491799	-0.0164026	-0.004899
445	16994	3006	0.497955	-0.00409087	0.00180057
446	17000	3000	0.509755	0.0195091	0.00302553
447	17003	2997	0.499314	-0.0013727	0.00228543
448	16936	3064	0.493175	-0.0136502	-0.00721514
449	17042	2958	0.500922	0.00184435	-0.00020907
450	16975	3025	0.50252	0.00504024	0.00344796
451	16919	3081	0.497026	-0.00594896	0.000244403
452	16969	3031	0.502875	0.00574905	0.00416879
453	16944	3056	0.504146	0.00829185	-0.000492844
454	16953	3047	0.502418	0.00483646	0.000520111
455	16946	3054	0.499232	-0.0015366	-0.00212103
456	16985	3015	0.490922	-0.0181565	0.000815809
457	16883	3117	0.501531	0.00306271	-0.00278246
458	16983	3017	0.492015	-0.0159691	-0.00412269
459	16972	3028	0.498054	-0.00389102	-0.00323867
460	17028	2972	0.487356	-0.0252884	-0.00499222
461	16924	3076	0.50751	0.0150203	0.00166672
462	16994	3006	0.493515	-0.0129699	-0.00294991
463	16985	3015	0.506207	0.0124141	0.00281234
464	16999	3001	0.508795	0.0175893	0.00350197
465	16938	3062	0.506726	0.0134527	-0.00030886
466	17002	2998	0.500131	0.000262419	-0.000896698
467	16977	3023	0.500128	0.000255897	0.0023853
468	16942	3058	0.502254	0.00450805	-0.00124969
469	16954	3046	0.497497	-0.00500667	-0.000835931
470	16979	3021	0.497559	-0.00488192	-0.00194732
471	17018	2982	0.497498	-0.00500354	0.00122607
472	17001	2999	0.506197	0.0123947	0.00242114
473	16977	3023	0.494775	-0.0104491	-0.0021312
474	16891	3109	0.491116	-0.0177689	-0.00501817
475	17051	2949	0.493625	-0.0127495	-0.0125352
476	16991	3009	0.507673	0.0153459	0.00461133
477	16953	3047	0.502993	0.00598525	0.00228543
478	16950	3050	0.498977	-0.00204617	-0.0019021
479	16890	3110	0.500612	0.0012243	0.000847014
480	17038	2962	0.491089	-0.017822	-0.0071645
481	16977	3023	0.508859	0.0177188	0.00519265
482	16990	3010	0.496532	-0.00693511	-0.00294074
483	16917	3083	0.509818	0.0196361	0.00365485
484	16939	3061	0.506366	0.0127318	0.00433965
485	17044	2956	0.490736	-0.0185274	-0.0108956
486	16941	3059	0.506936	0.0138724	0.00323058
487	16978	3022	0.494014	-0.0119713	-0.00258989
488	16932	3068	0.494787	-0.0104266	0.000427204
489	16974	3026	0.49879	-0.00241998	0.00169438
490	16993	3007	0.500753	0.00150628	-0.00185682
491	16985	3015	0.502869	0.00573805	0.00230756
492	17043	2957	0.486852	-0.0262957	-0.00518856
493	17029	2971	0.497439	-0.00512293	0.00297447
494	17001	2999	0.502723	0.00544632	0.00276624
495	16959	3041	0.496377	-0.00724656	-0.00165968
496	17003	2997	0.499114	-0.00177272	0.00223701
497	17060	2940	0.496212	-0.0075766	-0.00245793
498	16998	3002	0.499313	-0.00137411	0.00171673
499	16966	3034	0.486523	-0.0269538	-0.00952964
500	16962	3038	0.490831	-0.018338	-0.00830552
501	16968	3032	0.510719	0.021437	0.00196445
502	16992	3008	0.50051	0.00102084	0.000667882
503	17012	2988	0.504811	0.00962239	-0.00141887
504	16988	3012	0.484861	-0.0302777	-0.0277558
505	16956	3044	0.498798	-0.002404	-0.0032578
506	16966	3034	0.498414	-0.0031726	-0.00500145
507	16960	3040	0.502796	0.0055915	-0.0020802
508	17001	2999	0.507219	0.0144386	0.00327145
509	16917	3083	0.497022	-0.00595637	-0.00166649
510	16948	3052	0.504547	0.00909433	0.0024325
511	16919	3081	0.497009	-0.00598274	-0.000813951
512	16972	3028	0.493214	-0.0135728	-0.00614265
513	16921	3079	0.498011	-0.00397854	-0.000262674
514	17015	2985	0.49129	-0.0174201	-0.00322209
515	17001	2999	0.499317	-0.00136577	0.00338343
516	16960	3040	0.478943	-0.0421148	-0.0122032
517	17042	2958	0.496436	-0.00712871	0.000217622
518	16958	3042	0.488534	-0.0229322	-0.00642557
519	16992	3008	0.484502	-0.0309951	-0.0109747
520	16978	3022	0.494318	-0.0113642	-0.00073441
521	16947	3053	0.494622	-0.0107559	-0.00645929
522	17030	2970	0.499541	-0.000917909	-0.00326135
523	16978	3022	0.507238	0.0144752	0.00502135
524	16922	3078	0.503876	0.00775165	0.00075693
525	16972	3028	0.485488	-0.0290249	-0.00861536
526	16901	3099	0.495916	-0.00816804	-0.00471813
527	16949	3051	0.495396	-0.0092083	-0.00178942
528	16940	3060	0.49429	-0.0114207	-0.00458334
529	17055	2945	0.501525	0.00305079	-0.000825206
530	17049	2951	0.509672	0.0193445	0.00284688
531	16952	3048	0.497532	-0.00493566	-0.00417266
532	17015	2985	0.500436	0.000872853	0.00228894
533	16995	3005	0.502111	0.00422129	-0.00159738
534	16973	3027	0.499691	-0.000618211	0.00168711
535	16992	3008	0.489615	-0.0207708	-0.00645633
536	16952	3048	0.504202	0.008404	0.00237329
537	17027	2973	0.495546	-0.00890726	-0.00368386
538	17025	2975	0.50245	0.0049	0.00122061
539	16984	3016	0.481606	-0.0367883	-0.0105978
540	16978	3022	0.495145	-0.00971008	-0.00634548
541	17020	2980	0.516721	0.0334415	0.00618755
542	16939	3061	0.503775	0.00754953	0.00303882
543	16922	3078	0.494894	-0.0102111	-0.00121183
544	16853	3147	0.501375	0.002751	0.00208216
545	17019	2981	0.497087	-0.00582613	-0.00370131
546	17002	2998	0.488648	-0.0227033	-0.00667732
547	16924	3076	0.495853	-0.00829385	0.000296857
548	16907	3093	0.503243	0.00648604	0.00264632
549	16993	3007	0.50178	0.00356081	0.00163518
550	17031	2969	0.51221	0.0244201	0.00426147
551	16976	3024	0.500985	0.00196991	0.00145015
552	17009	2991	0.508191	0.016382	0.00442758
553	17013	2987	0.499039	-0.00192263	-0.00166897
554	17028	2972	0.506116	0.0122313	0.0050819
555	16950	3050	0.504565	0.00912986	-0.000397262
556	17016	2984	0.495907	-0.00818678	-0.00569645
557	16972	3028	0.507527	0.0150537	-0.000353727
558	17029	2971	0.508565	0.0171294	0.00388928
559	16883	3117	0.508516	0.0170321	0.00335833
560	16936	3064	0.497466	-0.00506767	-0.001287
561	16959	3041	0.496879	-0.00624195	-0.00123693
562	17008	2992	0.505505	0.0110095	0.00174864
563	16993	3007	0.498513	-0.00297446	0.00185299
564	17021	2979	0.506335	0.0126701	0.000220759
565	16922	3078	0.493384	-0.0132322	-0.00297928
566	16914	3086	0.498101	-0.00379887	0.00216211
567	16923	3077	0.497648	-0.00470323	-0.00458853
568	17007	2993	0.490228	-0.0195438	-0.00348463
569	17005	2995	0.495345	-0.00931045	0.000294104
570	17039	2961	0.499264	-0.00147182	0.000316418
571	16946	3054	0.501901	0.00380217	-5.35244e-06
572	17004	2996	0.497933	-0.00413482	-0.00185682
573	16974	3026	0.495271	-0.00945811	-0.007607
574	17001	2999	0.496787	-0.00642518	-0.000345334
575	17020	2980	0.489476	-0.0210471	-0.00630077
576	16966	3034	0.492239	-0.0155214	-0.00644982
577	17011	2989	0.493862	-0.0122761	-0.00173824
578	17013	2987	0.491092	-0.0178154	-0.00885895
579	16941	3059	0.502547	0.00509466	0.00185494
580	16919	3081	0.506847	0.0136946	0.00422226
581	16962	3038	0.508374	0.0167489	0.0038516
582	17038	2962	0.493196	-0.0136075	-0.00518041
583	17043	2957	0.508678	0.0173565	0.00525256
584	17084	2916	0.49168	-0.0166409	-0.00618283
585	16976	3024	0.508771	0.0175414	0.00635442
586	16988	3012	0.502065	0.00412917	0.000317441
587	16981	3019	0.50804	0.0160793	0.00437543
588	17005	2995	0.48956	-0.0208792	-0.00482535
589	16934	3066	0.493642	-0.0127164	-0.00195404
590	16993	3007	0.505405	0.0108093	0.00275374
591	16926	3074	0.506365	0.0127296	0.00561896
592	16956	3044	0.505439	0.0108773	0.000492119
593	16912	3088	0.495436	-0.00912884	0.000225849
594	17017	2983	0.496907	-0.00618687	-0.00267588
595	16986	3014	0.499906	-0.000188023	-0.00266855
596	16897	3103	0.498634	-0.00273266	-0.00178942
597	16997	3003	0.493516	-0.0129685	-0.00185682
598	17061	2939	0.493643	-0.0127149	-6.73364e-05
599	16990	3010	0.489124	-0.0217523	-0.00345495
600	16938	3062	0.513822	0.0276437	0.00723416
601	17014	2986	0.502283	0.00456631	0.00155755
602	17001	2999	0.495354	-0.00929153	-0.00287537
603	17029	2971	0.500509	0.00101891	0.000967955
604	16931	3069	0.492799	-0.0144012	-0.00345162
605	16923	3077	0.505927	0.0118542	0.00286844
606	16927	3073	0.498193	-0.0036139	0.000621762
607	16998	3002	0.494422	-0.0111559	-0.00349201
608	16991	3009	0.497323	-0.00535452	-0.00265935
609	17030	2970	0.49814	-0.00371994	-0.00235024
610	17000	3000	0.496137	-0.00772539	-0.00297514
611	16923	3077	0.494731	-0.0105373	-0.00271169
612	16974	3026	0.505222	0.0104445	0.00371146
613	17036	2964	0.506163	0.0123255	0.00234905
614	17000	3000	0.503548	0.00709531	0.00187939
615	17011	2989	0.509471	0.0189412	0.00608145
616	17020	2980	0.506721	0.0134412	0.00107378
617	16971	3029	0.500169	0.000338585	0.000705498
618	17055	2945	0.502921	0.00584134	0.000118825
619	17058	2942	0.507084	0.0141675	0.00330376
620	16939	3061	0.499077	-0.00184527	-0.00433208
621	16924	3076	0.507011	0.0140217	0.00245643
622	16921	3079	0.493789	-0.0124218	-0.00253869
623	16951	3049	0.496629	-0.00674164	-0.000715241
624	17036	2964	0.502297	0.00459409	0.00162216
625	16911	3089	0.496634	-0.00673277	-0.00267588
626	16957	3043	0.492891	-0.0142181	-0.00497264
627	17026	2974	0.495037	-0.00992639	-0.00387215
628	16951	3049	0.49406	-0.0118805	-0.000951956
629	16986	3014	0.505873	0.0117452	0.00437794
630	17004	2996	0.503928	0.0078561	0.00240204
631	16938	3062	0.494591	-0.0108185	-0.000819579
632	17013	2987	0.497127	-0.00574578	-0.000522356
633	16995	3005	0.508603	0.0172066	0.00460829
634	17067	2933	0.483995	-0.0320094	-0.0218615
635	16948	3052	0.498296	-0.00340895	-0.00216101
636	16984	3016	0.5048	0.00960016	-9.33025e-05
637	16987	3013	0.502007	0.0040148	-0.000825206
638	16884	3116	0.496893	-0.00621419	0.00214295
639	16931	3069	0.500727	0.00145393	-0.00198583
640	16945	3055	0.508176	0.0163517	0.000950206
641	16998	3002	0.502236	0.00447166	0.00122991
642	16996	3004	0.507871	0.0157427	0.00192994
643	16934	3066	0.496741	-0.0065188	-0.00330525
644	17009	2991	0.493803	-0.0123934	-0.0121839
645	16987	3013	0.496308	-0.00738352	0.00388292
646	17017	2983	0.496749	-0.00650183	-0.00173842
647	16979	3021	0.495142	-0.00971611	-0.00472069
648	16988	3012	0.492935	-0.0141305	-0.00399967
649	16957	3043	0.507516	0.0150319	5.66316e-05
650	16947	3053	0.504055	0.00811058	-0.0011441
651	16910	3090	0.492829	-0.0143422	-0.00865056
652	16984	3016	0.498318	-0.00336311	-0.00249373
653	16979	3021	0.499346	-0.00130882	-0.00206579
654	16931	3069	0.495354	-0.00929179	-0.000345334
655	16969	3031	0.488303	-0.0233943	-0.0119305
656	17025	2975	0.510379	0.020759	0.00412104
657	16918	3082	0.497009	-0.00598219	-0.00517238
658	16988	3012	0.498003	-0.00399315	-0.00119082
659	16999	3001	0.502831	0.00566113	-0.000643614
660	16967	3033	0.500252	0.000503528	-0.00357857
661	16970	3030	0.514373	0.0287462	0.00632647
662	16906	3094	0.506189	0.0123787	0.0054409
663	16930	3070	0.501247	0.00249466	-0.000730378
664	17043	2957	0.509312	0.0186238	0.00497109
665	16997	3003	0.505818	0.0116353	-0.00083171
666	16932	3068	0.500465	0.000930788	0.00290346
667	17017	2983	0.495322	-0.00935546	-0.00197558
668	16945	3055	0.495927	-0.00814668	0.00033468
669	16963	3037	0.50764	0.0152807	0.00485048
670	16930	3070	0.483106	-0.0337877	-0.0127864
671	17036	2964	0.495272	-0.00945523	-0.00208925
672	16977	3023	0.507434	0.0148677	-0.000220459
673	16991	3009	0.504325	0.00864931	0.00471123
674	17025	2975	0.497493	-0.00501455	0.000127934
675	17005	2995	0.506875	0.0137502	0.00335833
676	17031	2969	0.509413	0.0188262	0.00297886
677	17041	2959	0.510149	0.020299	0.00326563
678	16957	3043	0.50278	0.00556088	0.000714286
679	16962	3038	0.491322	-0.0173551	-0.00687285
680	17002	2998	0.49759	-0.00482027	-0.0039463
681	16907	3093	0.501491	0.00298147	0.00401333
682	17011	2989	0.499084	-0.0018315	-0.000715241
683	16986	3014	0.493159	-0.0136829	0.000464527
684	16953	3047	0.498537	-0.00292583	-0.00462594
685	16990	3010	0.500181	0.000362906	-0.00160643
686	16841	3159	0.498211	-0.00357702	0.000523239
687	16974	3026	0.490789	-0.0184225	-0.00664941
688	17018	2982	0.500928	0.00185593	0.0040816
689	17024	2976	0.494866	-0.0102678	-0.00625268
690	17003	2997	0.492745	-0.0145109	-0.000825206
691	16986	3014	0.489295	-0.0214091	-0.00639196
692	16971	3029	0.496304	-0.00739288	-0.00500061
693	16893	3107	0.501803	0.00360633	0.00144536
694	17019	2981	0.504577	0.00915485	0.00377703
695	16994	3006	0.50762	0.0152395	0.00413817
696	16973	3027	0.485066	-0.0298676	-0.00683281
697	16997	3003	0.511572	0.023143	0.0056299
698	16976	3024	0.494419	-0.0111627	-0.0017547
699	16937	3063	0.516669	0.0333389	0.00704019
700	16983	3017	0.501407	0.00281474	0.000992063
701	16902	3098	0.503794	0.00758806	0.00263432
702	16944	3056	0.500566	0.00113204	-2.42625e-05
703	16907	3093	0.494726	-0.0105474	-0.00718391
704	16948	3052	0.504432	0.00886342	0.00247536
705	16896	3104	0.506252	0.0125048	-0.00124931
706	16871	3129	0.498683	-0.00263405	0.00163518
707	16856	3144	0.494706	-0.0105884	-0.00496403
708	16963	3037	0.493341	-0.0133187	-0.00906986
709	16958	3042	0.506882	0.0137638	-0.00189501
710	17029	2971	0.497471	-0.00505839	-6.73364e-05
711	17037	2963	0.500029	5.76855e-05	-0.00115105
712	16982	3018	0.508586	0.0171718	0.00479779
713	17030	2970	0.50603	0.0120604	0.00334249
714	17054	2946	0.503131	0.00626197	0.00166715
715	16982	3018	0.515522	0.0310433	0.00623011
716	17062	2938	0.4801	-0.0398001	-0.011208
717	16933	3067	0.506681	0.0133619	0.00504165
718	16997	3003	0.504713	0.0094262	0.00456952
719	16911	3089	0.505007	0.0100144	0.00157736
720	16908	3092	0.5027	0.00539984	-0.000353727
721	17059	2941	0.504215	0.00842931	-0.000345334
722	16944	3056	0.492202	-0.0155969	-0.00687285
723	16921	3079	0.506023	0.0120458	0.00211923
724	16989	3011	0.491815	-0.0163707	-0.00438118
725	17011	2989	0.494251	-0.0114984	0.00140056
726	17064	2936	0.490145	-0.0197097	-0.00709089
727	16976	3024	0.499441	-0.00111821	-0.00126081
728	16935	3065	0.495128	-0.00974495	-0.00537212
729	16897	3103	0.492131	-0.0157383	-0.00401971
730	16930	3070	0.505723	0.0114468	0.00401333
731	16977	3023	0.491444	-0.0171126	-0.0034003
732	16953	3047	0.504581	0.0091613	0.00230756
733	16989	3011	0.504181	0.00836124	-0.00206579
734	17074	2926	0.504598	0.00919511	0.00246911
735	16975	3025	0.503663	0.00732562	0.000477288
736	16971	3029	0.518032	0.0360645	0.00858637
737	17030	2970	0.499497	-0.00100625	-0.000450584
738	16954	3046	0.501926	0.00385104	0.00174922
739	17062	2938	0.503136	0.0062719	0.00529147
740	16949	3051	0.497734	-0.00453239	0.000206583
741	17036	2964	0.505426	0.0108527	0.0019281
742	16960	3040	0.496535	-0.00692937	-0.000468233
743	16994	3006	0.515013	0.0300259	0.00612091
744	17002	2998	0.500313	0.000626776	0.00066796
745	16910	3090	0.509344	0.0186879	0.00563088
746	16924	3076	0.507879	0.0157589	0.00242033
747	16933	3067	0.502845	0.00568933	0.00209281
748	16989	3011	0.494778	-0.010443	-0.000397262
749	16996	3004	0.494952	-0.0100959	-0.00531607
750	17041	2959	0.482668	-0.0346633	-0.0164928
751	16948	3052	0.501761	0.00352257	-0.000778951
752	16955	3045	0.50074	0.00147926	0.0032427
753	16864	3136	0.509476	0.0189522	0.00473466
754	17064	2936	0.509231	0.0184621	0.00315359
755	17060	2940	0.486071	-0.0278571	-0.0136882
756	16957	3043	0.493871	-0.0122577	-0.00199659
757	17029	2971	0.502756	0.00551179	0.00122061
758	16926	3074	0.497284	-0.0054317	-0.000265326
759	17040	2960	0.506502	0.0130047	0.00293253
760	16912	3088	0.50594	0.0118799	0.00428217
761	16946	3054	0.511331	0.0226623	0.0023545
762	16947	3053	0.507764	0.0155287	0.0025974
763	17022	2978	0.501837	0.00367393	0.00197036
764	16923	3077	0.493078	-0.0138436	-0.00513855
765	17019	2981	0.498132	-0.00373531	-0.00604777
766	16971	3029	0.499864	-0.000272852	0.00155343
767	16893	3107	0.501513	0.00302563	-0.000563865
768	16964	3036	0.495026	-0.00994775	-0.00357174
769	16983	3017	0.495033	-0.0099343	0.0014518
770	16994	3006	0.50864	0.0172796	0.00568428
771	16848	3152	0.507049	0.0140989	0.00386425
772	16964	3036	0.5038	0.00759978	0.00157628
773	16909	3091	0.503976	0.00795271	0.0043004
774	16966	3034	0.505709	0.011418	0.0031213
775	16975	3025	0.506549	0.0130986	0.00385455
776	16908	3092	0.497042	-0.00591578	-0.00674619
777	16989	3011	0.513651	0.0273019	0.00727243
778	16922	3078	0.490877	-0.0182467	-0.00705822
779	17045	2955	0.502686	0.00537105	0.00258873
780	16983	3017	0.500037	7.41251e-05	-0.000397262
781	17000	3000	0.507605	0.0152108	0.00374413
782	16981	3019	0.496712	-0.00657645	-0.00238446
783	16905	3095	0.491035	-0.0179308	-0.00455696
784	17036	2964	0.496203	-0.00759396	-0.00432043
785	17045	2955	0.496161	-0.00767734	-0.00267588
786	17020	2980	0.49972	-0.00056002	-0.00243821
787	16930	3070	0.500594	0.00118751	0.00335663
788	16908	3092	0.504288	0.00857668	0.00477342
789	16934	3066	0.509341	0.0186821	0.0031299
790	16959	3041	0.505346	0.0106915	0.00496278
791	17017	2983	0.497752	-0.00449676	-0.00115105
792	16958	3042	0.500817	0.00163453	-0.0018661
793	16889	3111	0.502676	0.00535255	-0.000481783
794	17048	2952	0.502272	0.00454456	0.0024549
795	16934	3066	0.50859	0.0171804	0.00473398
796	16948	3052	0.482746	-0.0345081	-0.0146269
797	16915	3085	0.489053	-0.021894	-0.00475246
798	16896	3104	0.502098	0.00419583	0.00261421
799	17011	2989	0.502383	0.0047665	0.00123269
800	16875	3125	0.493865	-0.01227	-0.00122643
801	17003	2997	0.507842	0.0156847	0.00352333
802	16948	3052	0.504461	0.00892169	0.00349591
803	16918	3082	0.503373	0.00674629	0.00330376
804	16941	3059	0.50742	0.0148391	0.00153774
805	16973	3027	0.501546	0.00309146	0.00331433
806	16877	3123	0.493494	-0.0130121	-0.00287537
807	16961	3039	0.499329	-0.00134259	-0.00148517
808	17053	2947	0.497404	-0.0051915	-0.00111919
809	16919	3081	0.496628	-0.00674332	-0.000220459
810	16967	3033	0.499625	-0.000750278	0.000520111
811	17010	2990	0.493895	-0.0122097	-0.00574116
812	17029	2971	0.504879	0.00975802	0.00356789
813	16973	3027	0.51116	0.0223198	0.00623911
814	16986	3014	0.505257	0.0105138	0.00344985
815	16943	3057	0.497497	-0.00500578	0.000220759
816	17019	2981	0.489113	-0.021774	-0.00788669
817	17026	2974	0.500104	0.000207622	0.000134141
818	17043	2957	0.499089	-0.00182234	0.000671463
819	16979	3021	0.483516	-0.0329672	-0.00876887
820	16928	3072	0.505187	0.0103743	0.00178827
821	16919	3081	0.499465	-0.00106972	-0.0013559
822	16913	3087	0.509807	0.0196146	0.00297418
823	16931	3069	0.49905	-0.00190053	0.0032427
824	16997	3003	0.494194	-0.0116119	-0.00372796
825	16972	3028	0.500221	0.000441145	0.00101821
826	16954	3046	0.500227	0.000453043	0.00174864
827	16969	3031	0.494094	-0.0118111	-0.00259652
828	17003	2997	0.506065	0.0121306	0.00339559
829	16948	3052	0.501188	0.0023763	0.0051726
830	16954	3046	0.511717	0.0234335	0.00621922
831	16950	3050	0.497801	-0.00439747	-0.000740195
832	17020	2980	0.494113	-0.011774	-0.000162808
833	16958	3042	0.514387	0.0287732	0.00697189
834	17050	2950	0.499571	-0.000857558	-0.000116545
835	16954	3046	0.501433	0.00286672	-0.0013862
836	17000	3000	0.503547	0.00709341	-0.000796495
837	16948	3052	0.499465	-0.00106901	-0.00257966
838	17080	2920	0.496038	-0.00792355	-0.000699526
839	16909	3091	0.500894	0.00178806	-0.000397262
840	16961	3039	0.502613	0.00522539	0.00087822
841	16948	3052	0.499952	-9.61425e-05	-0.000220459
842	17012	2988	0.503791	0.00758198	-4.70405e-05
843	16969	3031	0.49788	-0.00423912	0.00116372
844	16948	3052	0.493041	-0.0139178	-0.00264803
845	16945	3055	0.510271	0.0205424	0.00674863
846	16967	3033	0.48822	-0.023561	-0.00372203
847	16893	3107	0.493486	-0.0130278	-0.00157637
848	17008	2992	0.497641	-0.00471796	0.00190682
849	16973	3027	0.493122	-0.0137557	-0.00431115
850	16993	3007	0.511898	0.0237961	0.00401333
851	16901	3099	0.492971	-0.0140582	-0.00322378
852	16976	3024	0.496221	-0.00755786	-0.00135791
853	17034	2966	0.486964	-0.0260711	-0.00832976
854	16966	3034	0.494359	-0.0112812	-0.00257966
855	16985	3015	0.48752	-0.0249599	-0.0101373
856	16932	3068	0.508195	0.0163896	0.00379239
857	17012	2988	0.506995	0.0139909	0.00327852
858	17008	2992	0.501533	0.00306523	0.00174922
859	16933	3067	0.496204	-0.0075918	-0.00473061
860	17050	2950	0.496733	-0.00653464	-0.0022745
861	17021	2979	0.498685	-0.00263038	-0.00227261
862	17036	2964	0.493568	-0.0128638	-0.00748252
863	16917	3083	0.51524	0.0304802	0.00791329
864	16931	3069	0.500096	0.000192894	0.00393796
865	17008	2992	0.493813	-0.0123749	-0.000432036
866	16892	3108	0.500267	0.00053373	0.00083237
867	16900	3100	0.506186	0.0123723	0.00323069
868	16991	3009	0.49471	-0.0105801	0.000427204
869	16895	3105	0.49101	-0.0179795	-0.00695133
870	16940	3060	0.508292	0.0165849	0.000167259
871	16967	3033	0.517308	0.0346162	0.0061871
872	17050	2950	0.501104	0.002209	-0.00212538
873	17018	2982	0.494958	-0.010083	-0.00457275
874	16930	3070	0.498248	-0.00350441	0.00147804
875	17041	2959	0.499532	-0.000935719	-0.00209404
876	16915	3085	0.499992	-1.51966e-05	-0.000425973
877	16955	3045	0.493847	-0.0123053	-0.00147889
878	16986	3014	0.489284	-0.0214322	-0.00815003
879	16951	3049	0.502921	0.00584265	-0.00193482
880	16958	3042	0.496541	-0.00691797	-0.00193958
881	16998	3002	0.519917	0.0398338	0.00737763
882	16941	3059	0.506818	0.0136362	-0.000643614
883	17072	2928	0.498227	-0.00354575	-0.00440358
884	16973	3027	0.502638	0.00527646	0.00255977
885	17059	2941	0.496359	-0.00728181	0.000799574
886	17063	2937	0.494734	-0.0105327	-0.00260192
887	16920	3080	0.498515	-0.00297045	0.000692639
888	17062	2938	0.492983	-0.0140346	-0.00252407
889	16987	3013	0.50756	0.0151202	0.00314422
890	16963	3037	0.485904	-0.0281929	-0.00611936
891	16824	3176	0.496975	-0.00604993	-0.00260835
892	16961	3039	0.493993	-0.0120148	0.000920471
893	16976	3024	0.490295	-0.0194104	-0.00266123
894	16946	3054	0.503194	0.00638833	-0.00114205
895	16976	3024	0.506654	0.0133072	0.00425591
896	16931	3069	0.498026	-0.00394785	-0.00382343
897	17050	2950	0.503278	0.00655575	0.00149029
898	16982	3018	0.493415	-0.0131708	0.000464527
899	17013	2987	0.485856	-0.028288	-0.0152758
900	16917	3083	0.509099	0.0181987	0.00567557
901	16887	3113	0.497674	-0.00465129	-0.00350711
902	16927	3073	0.491497	-0.0170051	-0.0039157
903	16969	3031	0.490163	-0.0196739	-0.00282286
904	16992	3008	0.494815	-0.0103707	-0.00313366
905	16998	3002	0.502971	0.00594107	0.00166178
906	16962	3038	0.504733	0.009466	0.00482796
907	16982	3018	0.494067	-0.0118666	-0.000639553
908	16973	3027	0.508846	0.0176914	0.00558779
909	16893	3107	0.510048	0.0200966	0.00504735
910	16937	3063	0.501566	0.00313296	0.00119048
911	16946	3054	0.503428	0.00685559	-0.0013217
912	16903	3097	0.500485	0.000970303	-0.00102636
913	16940	3060	0.493792	-0.0124159	0.000109024
914	16977	3023	0.499936	-0.000127276	-0.000220459
915	16990	3010	0.504393	0.00878649	0.000249679
916	17008	2992	0.493824	-0.0123528	-0.00701153
917	16996	3004	0.491361	-0.0172775	-0.00264018
918	16978	3022	0.50374	0.00747933	0.00376474
919	16895	3105	0.486242	-0.0275168	-0.00884804
920	16942	3058	0.50038	0.000760993	0.00229311
921	16913	3087	0.497875	-0.00425072	0.00122061
922	16916	3084	0.504416	0.00883165	-0.00259149
923	17086	2914	0.505125	0.0102497	0.00266993
924	17007	2993	0.513036	0.0260725	0.00428549
925	16925	3075	0.500983	0.00196676	0.0014708
926	16988	3012	0.503907	0.00781414	0.00154322
927	16922	3078	0.493198	-0.0136043	-0.0087635
928	16947	3053	0.504466	0.00893236	0.00404217
929	16931	3069	0.493767	-0.0124667	-0.00438724
930	17039	2961	0.494558	-0.0108847	-0.00421487
931	16988	3012	0.490114	-0.0197722	-0.00461872
932	16987	3013	0.495042	-0.00991614	-0.00530053
933	16954	3046	0.500749	0.00149743	-0.000602669
934	16913	3087	0.491541	-0.0169174	-0.00455696
935	16910	3090	0.501871	0.00374103	0.00191082
936	16982	3018	0.492264	-0.0154722	-0.00270061
937	17005	2995	0.491373	-0.0172539	-0.000749837
938	17002	2998	0.507308	0.0146167	0.00416528
939	17112	2888	0.502089	0.00417732	0.000165357
940	17012	2988	0.501388	0.00277676	0.00235815
941	16990	3010	0.500089	0.000178823	-0.00285996
942	16995	3005	0.50191	0.00381948	-0.000310193
943	16973	3027	0.496504	-0.00699167	-0.00376242
944	16913	3087	0.493054	-0.0138916	-0.0034143
945	16992	3008	0.50088	0.00176067	0.00193376
946	16902	3098	0.502199	0.00439846	-0.00109112
947	16992	3008	0.504214	0.00842805	0.00309798
948	16908	3092	0.510644	0.0212887	0.00695397
949	16958	3042	0.495925	-0.00815097	-0.00614583
950	16996	3004	0.507528	0.015056	0.00251046
951	16968	3032	0.507433	0.0148668	0.000249679
952	17008	2992	0.49768	-0.00463913	-0.00116002
953	16970	3030	0.5195	0.0389991	0.00889727
954	16907	3093	0.497069	-0.00586285	-0.00252991
955	16916	3084	0.507461	0.0149221	0.00411029
956	16922	3078	0.504314	0.00862894	-0.000241566
957	17016	2984	0.486655	-0.0266899	-0.00472069
958	16963	3037	0.495133	-0.009734	-0.00637171
959	16902	3098	0.51347	0.0269399	0.00609328
960	16988	3012	0.50279	0.00557948	0.00160893
961	16933	3067	0.504403	0.00880609	0.00485643
962	16938	3062	0.504418	0.00883637	0.00264472
963	16994	3006	0.498128	-0.00374376	-0.000653908
964	16939	3061	0.505926	0.0118526	0.000477288
965	16981	3019	0.487976	-0.0240489	-0.00400911
966	16968	3032	0.498654	-0.00269248	-0.00283945
967	16935	3065	0.495866	-0.00826839	-0.00296296
968	16962	3038	0.493119	-0.0137617	-0.00475156
969	16951	3049	0.495561	-0.00887717	0.00177163
970	16966	3034	0.499323	-0.00135363	-0.00419459
971	17022	2978	0.501674	0.00334841	0.00254691
972	16999	3001	0.505951	0.011902	0.00310063
973	16945	3055	0.50816	0.0163203	0.00311275
974	17015	2985	0.509531	0.0190621	0.00405779
975	16898	3102	0.505298	0.0105967	-0.00100995
976	16983	3017	0.495368	-0.00926476	-0.00237287
977	16930	3070	0.498499	-0.00300115	0.00161188
978	16914	3086	0.497654	-0.00469161	0.000414172
979	16945	3055	0.491608	-0.0167849	-0.0109949
980	16946	3054	0.492692	-0.014616	-0.00227235
981	16982	3018	0.503458	0.00691517	0.00169172
982	16944	3056	0.504843	0.00968682	0.00124997
983	16964	3036	0.496798	-0.00640415	-0.000787522
984	17013	2987	0.505673	0.0113464	0.00379032
985	16955	3045	0.483199	-0.0336017	-0.00768718
986	16932	3068	0.502822	0.00564379	0.00504099
987	16962	3038	0.503123	0.00624657	-0.00303105
988	16878	3122	0.500429	0.000857949	-0.0044501
989	16963	3037	0.497934	-0.00413201	0.00123269
990	17095	2905	0.49981	-0.000379997	-0.00225623
991	17041	2959	0.502992	0.00598449	0.000841789
992	16986	3014	0.50471	0.00942083	0.00457612
993	16896	3104	0.50271	0.00541998	-0.00364564
994	17096	2904	0.504121	0.00824237	-0.000439522
995	16966	3034	0.497902	-0.00419599	-0.00546908
996	16961	3039	0.500171	0.000341841	-0.00171997
997	17037	2963	0.498559	-0.00288188	-0.00192226
998	16987	3013	0.498369	-0.00326102	0.00298659
999	17052	2948	0.500773	0.00154524	-0.000241566
1000	16962	3038	0.507136	0.0142723	0.00286129
