# Supplementary material for: Family-Specialized Transformer for L-cystathionine gamma-lyase Engineering and Its Structural Interpretation
Source: Comput Struct Biotechnol J. 2026 Jun 5;35(1):0073. doi: 10.34133/csbj.0073 (PMC13237489; doi:10.34133/csbj.0073)
Supplement: Supplementary 1 — Figs. S1 to 15 Tables S1 to S8 [file csbj.0073.f1.zip › Fig_S8_data.csv]

row_type	group	model_label	seed	epoch	n_fold_available	train_loss_mean_fold5	macro_f1_mean_fold5	mcc_mean_fold5	n_seed_available	train_loss_mean_seed	train_loss_std_seed	macro_f1_mean_seed	macro_f1_std_seed	mcc_mean_seed	mcc_std_seed
seed_fold5	A	A:esmc_pool_linear	21	1	5	0.4594762286348869	0.0	0.0
seed_fold5	A	A:esmc_pool_linear	21	2	5	0.4067920473588373	0.0	0.0
seed_fold5	A	A:esmc_pool_linear	21	3	5	0.3690555247250624	0.02695783503364278	0.03887582144573498
seed_fold5	A	A:esmc_pool_linear	21	4	5	0.3442273817898554	0.16108894067247617	0.11342695476178932
seed_fold5	A	A:esmc_pool_linear	21	5	5	0.32480771888107807	0.2388245566321041	0.1473701663280335
seed_fold5	A	A:esmc_pool_linear	21	6	5	0.3082778304377076	0.3054497249869966	0.1773535149631496
seed_fold5	A	A:esmc_pool_linear	21	7	5	0.2965609098462261	0.3499961106257283	0.19835629354252718
seed_fold5	A	A:esmc_pool_linear	21	8	5	0.28619281893083304	0.36769681562099155	0.2064050227753965
seed_fold5	A	A:esmc_pool_linear	21	9	5	0.27817584085389313	0.3928374196642216	0.2139748591000607
seed_fold5	A	A:esmc_pool_linear	21	10	5	0.27023644942017755	0.3978037365564778	0.21693081996920208
seed_fold5	A	A:esmc_pool_linear	21	11	5	0.26470860502288024	0.43410471535235573	0.23759068758299834
seed_fold5	A	A:esmc_pool_linear	21	12	5	0.25829264827571274	0.44530505503216294	0.24414834730000906
seed_fold5	A	A:esmc_pool_linear	21	13	5	0.2532193730186516	0.44291962969293286	0.24010995044972522
seed_fold5	A	A:esmc_pool_linear	21	14	5	0.24890273450826422	0.4545705005790566	0.24719562077632165
seed_fold5	A	A:esmc_pool_linear	21	15	5	0.24434607234897995	0.460559910429173	0.2516694396357077
seed_fold5	A	A:esmc_pool_linear	21	16	5	0.24202149356150224	0.4742602672968522	0.2579059777312561
seed_fold5	A	A:esmc_pool_linear	21	17	5	0.23890489610638835	0.48038887946055686	0.2621806866203993
seed_fold5	A	A:esmc_pool_linear	21	18	5	0.23585436092720458	0.48590354762221855	0.2650211446085483
seed_fold5	A	A:esmc_pool_linear	21	19	5	0.23298028445004046	0.4977187439980083	0.27335414006263126
seed_fold5	A	A:esmc_pool_linear	21	20	5	0.2300027729686252	0.49659221538219017	0.27533461454466185
seed_fold5	A	A:esmc_pool_linear	21	21	5	0.2286115590485037	0.5071254492768418	0.2799527689853141
seed_fold5	A	A:esmc_pool_linear	21	22	5	0.22587493739467374	0.5116953247603894	0.2837852174017739
seed_fold5	A	A:esmc_pool_linear	21	23	5	0.22439920838971145	0.5107734159176636	0.2825855066519206
seed_fold5	A	A:esmc_pool_linear	21	24	5	0.22251826386211032	0.5156897951682337	0.2858011236186845
seed_fold5	A	A:esmc_pool_linear	21	25	5	0.22099476987790556	0.5131457005297774	0.2843304656513651
seed_fold5	A	A:esmc_pool_linear	21	26	5	0.21960948556710352	0.5186169674254264	0.287662465516517
seed_fold5	A	A:esmc_pool_linear	21	27	5	0.21815090556267483	0.5176709526576567	0.2867161865801649
seed_fold5	A	A:esmc_pool_linear	21	28	4	0.21678405074325924	0.5350717690707496	0.2970297374187303
seed_fold5	A	A:esmc_pool_linear	21	29	4	0.21573653716879113	0.5274852636185107	0.29267945006546375
seed_fold5	A	A:esmc_pool_linear	21	30	4	0.21493679260086537	0.5353261974020155	0.29640167608558055
seed_fold5	A	A:esmc_pool_linear	21	31	4	0.21343861009740472	0.5347329149593211	0.29710073525079755
seed_fold5	A	A:esmc_pool_linear	21	32	4	0.2125465762403233	0.5367258396330321	0.29927954846987037
seed_fold5	A	A:esmc_pool_linear	21	33	3	0.2104984561972536	0.5383996137711116	0.29894283561805196
seed_fold5	A	A:esmc_pool_linear	21	34	3	0.21056424160483148	0.5359294418093162	0.29804151031385445
seed_fold5	A	A:esmc_pool_linear	21	35	3	0.21006877437728103	0.5369343625114041	0.2995482295637429
seed_fold5	A	A:esmc_pool_linear	21	36	3	0.20826946201517735	0.5395429160416432	0.30046206476324006
seed_fold5	A	A:esmc_pool_linear	21	37	3	0.20802482354428023	0.5393685223126514	0.3005911061062749
seed_fold5	A	A:esmc_pool_linear	21	38	3	0.2076641267662879	0.5430825627294035	0.3028816075590756
seed_fold5	A	A:esmc_pool_linear	21	39	2	0.205573852959953	0.5316640724428382	0.29721816073522456
seed_fold5	A	A:esmc_pool_linear	21	40	2	0.20423138324457923	0.5339426445835782	0.2986117376170493
seed_fold5	A	A:esmc_pool_linear	21	41	2	0.20364760241067234	0.5301511461101851	0.29438213976869976
seed_fold5	A	A:esmc_pool_linear	21	42	2	0.20332197553419912	0.5333221260778833	0.29773530066465625
seed_fold5	A	A:esmc_pool_linear	21	43	2	0.2026341560781567	0.5362480478174053	0.29983941105188905
seed_fold5	A	A:esmc_pool_linear	21	44	2	0.2027880446980717	0.5368735326158636	0.2996561973213816
seed_fold5	A	A:esmc_pool_linear	21	45	2	0.20105989832643345	0.5364507992117236	0.299309993182974
seed_fold5	A	A:esmc_pool_linear	21	46	2	0.20172877093445646	0.5380680967713305	0.3007561678706532
seed_fold5	A	A:esmc_pool_linear	21	47	2	0.20200322145199678	0.5367312727833078	0.3001218823239682
seed_fold5	A	A:esmc_pool_linear	21	48	2	0.2016198182564607	0.5379640634819538	0.30078268775775074
seed_fold5	A	A:esmc_pool_linear	21	49	2	0.20044953026760004	0.5408289109597213	0.3024148326036884
seed_fold5	A	A:esmc_pool_linear	21	50	2	0.20209541292811847	0.542542126533621	0.3039294619845382
seed_fold5	A	A:esmc_pool_linear	89	1	5	0.4589833660859304	0.0	0.0
seed_fold5	A	A:esmc_pool_linear	89	2	5	0.40637334405221603	0.0	0.0
seed_fold5	A	A:esmc_pool_linear	89	3	5	0.36923130691413314	0.028976168933201218	0.035739639234353714
seed_fold5	A	A:esmc_pool_linear	89	4	5	0.3442998433722692	0.1666285625845062	0.11679193882883801
seed_fold5	A	A:esmc_pool_linear	89	5	5	0.3249550899645629	0.25501776692774775	0.15637524581148787
seed_fold5	A	A:esmc_pool_linear	89	6	5	0.30830682852204366	0.2929148316975466	0.1727051393712335
seed_fold5	A	A:esmc_pool_linear	89	7	5	0.2965319479991675	0.33947529334722026	0.19234392440275577
seed_fold5	A	A:esmc_pool_linear	89	8	5	0.28658825414288797	0.38299888182688774	0.20988572418809684
seed_fold5	A	A:esmc_pool_linear	89	9	5	0.2783410719803669	0.38782188472676	0.21171058019973446
seed_fold5	A	A:esmc_pool_linear	89	10	5	0.2708066051422716	0.40865090825400935	0.2257399751574992
seed_fold5	A	A:esmc_pool_linear	89	11	5	0.2649302397788454	0.42294342587266864	0.23090913963331783
seed_fold5	A	A:esmc_pool_linear	89	12	5	0.2590516288627082	0.4358270665470864	0.23712263483506435
seed_fold5	A	A:esmc_pool_linear	89	13	5	0.25368812741069796	0.42430993558929264	0.23004696205602562
seed_fold5	A	A:esmc_pool_linear	89	14	5	0.24958473532693945	0.4560216989921056	0.25168973847086595
seed_fold5	A	A:esmc_pool_linear	89	15	5	0.24565826420944897	0.4661997574705964	0.2545799941743684
seed_fold5	A	A:esmc_pool_linear	89	16	5	0.24156430675632823	0.4651258653115507	0.2539836805525858
seed_fold5	A	A:esmc_pool_linear	89	17	5	0.23894994995614746	0.48002527339895645	0.26288361329382354
seed_fold5	A	A:esmc_pool_linear	89	18	5	0.236215262350576	0.4795177471606148	0.2616636709402716
seed_fold5	A	A:esmc_pool_linear	89	19	5	0.23337532646002254	0.4874920621026823	0.2679345070807971
seed_fold5	A	A:esmc_pool_linear	89	20	5	0.230499295988896	0.49642946670678106	0.2731872561657995
seed_fold5	A	A:esmc_pool_linear	89	21	5	0.22865307356513548	0.5035043295338637	0.2783314850735855
seed_fold5	A	A:esmc_pool_linear	89	22	5	0.22613496969246447	0.5007468958624866	0.2736441158749855
seed_fold5	A	A:esmc_pool_linear	89	23	5	0.2249620951888224	0.5116579972919694	0.2816350600070737
seed_fold5	A	A:esmc_pool_linear	89	24	5	0.22283448701210248	0.5172750008246048	0.2868378233723928
seed_fold5	A	A:esmc_pool_linear	89	25	5	0.22096095392483708	0.5188235395333134	0.28854551870463724
seed_fold5	A	A:esmc_pool_linear	89	26	5	0.21969356056377057	0.5192991716020813	0.2868180174971568
seed_fold5	A	A:esmc_pool_linear	89	27	5	0.21879704300293787	0.5165221049215376	0.2867694036708993
seed_fold5	A	A:esmc_pool_linear	89	28	5	0.21698478008230385	0.5246107397478285	0.2926552505396795
seed_fold5	A	A:esmc_pool_linear	89	29	4	0.21658386317039768	0.5254307143752108	0.291432957450872
seed_fold5	A	A:esmc_pool_linear	89	30	3	0.21510038334232942	0.5185457329858568	0.287335418976942
seed_fold5	A	A:esmc_pool_linear	89	31	3	0.2133256438712261	0.5195628354714236	0.28773517922004105
seed_fold5	A	A:esmc_pool_linear	89	32	3	0.21238710974543817	0.5255646553062361	0.29178625838196603
seed_fold5	A	A:esmc_pool_linear	89	33	3	0.21222190814691408	0.5287026779165548	0.29621917217533705
seed_fold5	A	A:esmc_pool_linear	89	34	3	0.21112078593913752	0.5282613275349042	0.2946850143917425
seed_fold5	A	A:esmc_pool_linear	89	35	3	0.2111485185211435	0.5275037403274742	0.29440070356486797
seed_fold5	A	A:esmc_pool_linear	89	36	3	0.20914161960591424	0.5300733603837681	0.29558709568714453
seed_fold5	A	A:esmc_pool_linear	89	37	2	0.20826157432121262	0.5380085267767887	0.29969868976622044
seed_fold5	A	A:esmc_pool_linear	89	38	2	0.20729715421683576	0.5400530244389321	0.29952867583938336
seed_fold5	A	A:esmc_pool_linear	89	39	2	0.20766754493283873	0.5367743031235517	0.29730101241773965
seed_fold5	A	A:esmc_pool_linear	89	40	2	0.2063330750878599	0.5417327122250313	0.30100700853832985
seed_fold5	A	A:esmc_pool_linear	89	41	2	0.20534745339877072	0.5425822821455675	0.3020725297836948
seed_fold5	A	A:esmc_pool_linear	89	42	2	0.20634777014841815	0.5447608644640596	0.3037767018264331
seed_fold5	A	A:esmc_pool_linear	89	43	2	0.2049111594966358	0.5434048066155187	0.30355043078986976
seed_fold5	A	A:esmc_pool_linear	89	44	2	0.2046586235163782	0.5425780330479626	0.302792074433135
seed_fold5	A	A:esmc_pool_linear	89	45	2	0.20462579456569785	0.5443292269686935	0.3034262482544899
seed_fold5	A	A:esmc_pool_linear	89	46	2	0.20330303100588948	0.5433451998298212	0.3031539675343695
seed_fold5	A	A:esmc_pool_linear	89	47	2	0.20294052556587597	0.5445661739119897	0.3033341202127285
seed_fold5	A	A:esmc_pool_linear	89	48	1	0.20105191159659952	0.5341579878052386	0.2955728406054544
seed_fold5	A	A:esmc_pool_linear	89	49	1	0.20089599491504004	0.5331814052960818	0.29487528431404275
seed_fold5	A	A:esmc_pool_linear	89	50	1	0.19909574316342235	0.5360858847829394	0.29690653679866014
seed_fold5	A	A:esmc_pool_linear	178	1	5	0.45840514152111805	0.0	0.0
seed_fold5	A	A:esmc_pool_linear	178	2	5	0.4063153462807468	0.0	0.0
seed_fold5	A	A:esmc_pool_linear	178	3	5	0.3689044622229966	0.0302687945595984	0.03784788179695365
seed_fold5	A	A:esmc_pool_linear	178	4	5	0.3445507111921674	0.16382206178268097	0.11656722165931613
seed_fold5	A	A:esmc_pool_linear	178	5	5	0.3244512379837867	0.24430282105763718	0.15073558424818753
seed_fold5	A	A:esmc_pool_linear	178	6	5	0.3085000154721157	0.2844578934475343	0.16778649345566254
seed_fold5	A	A:esmc_pool_linear	178	7	5	0.29645078553766	0.33221437872790827	0.18828436418105926
seed_fold5	A	A:esmc_pool_linear	178	8	5	0.28605567700512663	0.36048122197869337	0.20137735767049586
seed_fold5	A	A:esmc_pool_linear	178	9	5	0.2777810795735246	0.394771825271287	0.21680882818041472
seed_fold5	A	A:esmc_pool_linear	178	10	5	0.2704263143855967	0.40227198418825105	0.21930795848013274
seed_fold5	A	A:esmc_pool_linear	178	11	5	0.2645798142786752	0.42657844556501756	0.2329312659832866
seed_fold5	A	A:esmc_pool_linear	178	12	5	0.2584492211759605	0.42671882590322036	0.2308539919344697
seed_fold5	A	A:esmc_pool_linear	178	13	5	0.2534250582588719	0.455547775059042	0.24777171054753594
seed_fold5	A	A:esmc_pool_linear	178	14	5	0.249439331461447	0.4528686354819573	0.246026135570841
seed_fold5	A	A:esmc_pool_linear	178	15	5	0.2452785985766351	0.4686454201565232	0.2561910021849226
seed_fold5	A	A:esmc_pool_linear	178	16	5	0.2428385861642454	0.46702093015371415	0.2560797232744915
seed_fold5	A	A:esmc_pool_linear	178	17	5	0.23904211883210244	0.479648839791232	0.26321842324850786
seed_fold5	A	A:esmc_pool_linear	178	18	5	0.23569318974073594	0.4831896286181639	0.2658382929364128
seed_fold5	A	A:esmc_pool_linear	178	19	5	0.23293416565491096	0.48927306333878207	0.2689448738071733
seed_fold5	A	A:esmc_pool_linear	178	20	5	0.2300747164186308	0.4871280197161509	0.26710198911024496
seed_fold5	A	A:esmc_pool_linear	178	21	5	0.22869091978178274	0.5002255211604073	0.2777252571806348
seed_fold5	A	A:esmc_pool_linear	178	22	5	0.2259352219502631	0.504201318802388	0.2779283909488275
seed_fold5	A	A:esmc_pool_linear	178	23	5	0.22474942681947369	0.5062237504033764	0.2804847399502731
seed_fold5	A	A:esmc_pool_linear	178	24	5	0.22216747091514008	0.5112627897318263	0.2819734530666679
seed_fold5	A	A:esmc_pool_linear	178	25	5	0.22136749695266805	0.5190416952777679	0.2873129766784047
seed_fold5	A	A:esmc_pool_linear	178	26	5	0.22055329996974318	0.5145729097495516	0.2848825062909689
seed_fold5	A	A:esmc_pool_linear	178	27	4	0.21785854905782026	0.5278750153041306	0.292982336556823
seed_fold5	A	A:esmc_pool_linear	178	28	3	0.21657346040471417	0.5244043841991641	0.2902129453044076
seed_fold5	A	A:esmc_pool_linear	178	29	3	0.21450935261612092	0.5317784107164667	0.29425861390869795
seed_fold5	A	A:esmc_pool_linear	178	30	3	0.2148862451580602	0.5226609742536236	0.28956355376592074
seed_fold5	A	A:esmc_pool_linear	178	31	2	0.21087765070131032	0.5167531093021451	0.2870565568687594
seed_fold5	A	A:esmc_pool_linear	178	32	2	0.21030296442964996	0.5178995486107068	0.2880485517522426
seed_fold5	A	A:esmc_pool_linear	178	33	2	0.20928626716703477	0.5215613893322195	0.2898875614224
seed_fold5	A	A:esmc_pool_linear	178	34	2	0.20830849236329627	0.5262820450720314	0.29371214581524374
seed_fold5	A	A:esmc_pool_linear	178	35	2	0.20778297430069584	0.5205823659949482	0.2894023809781177
seed_fold5	A	A:esmc_pool_linear	178	36	2	0.20778202631375758	0.5273837529167854	0.2945517786877212
seed_fold5	A	A:esmc_pool_linear	178	37	2	0.20629753734964404	0.5291895432173443	0.29605519288979754
seed_fold5	A	A:esmc_pool_linear	178	38	2	0.2061681662685333	0.5245963355572628	0.2917159393236884
seed_fold5	A	A:esmc_pool_linear	178	39	2	0.2048912123577994	0.529883927391521	0.29452016845379947
seed_fold5	A	A:esmc_pool_linear	178	40	2	0.2047420597974709	0.5323322122275385	0.2978570437308463
seed_fold5	A	A:esmc_pool_linear	178	41	2	0.20359824956814343	0.5321148228462262	0.2976253226734388
seed_fold5	A	A:esmc_pool_linear	178	42	2	0.20464598656123734	0.5331333674107978	0.2979865438172521
seed_fold5	A	A:esmc_pool_linear	178	43	2	0.20317738847382327	0.5336650078969968	0.2975182390814459
seed_fold5	A	A:esmc_pool_linear	178	44	2	0.20216205174402824	0.5351946918342818	0.2990167947815928
seed_fold5	A	A:esmc_pool_linear	178	45	2	0.20269532549950475	0.5364863846319939	0.29994258203822766
seed_fold5	A	A:esmc_pool_linear	178	46	2	0.20309818005744135	0.5362249154939119	0.299861131636199
seed_fold5	A	A:esmc_pool_linear	178	47	2	0.20127373834795526	0.5396075159133551	0.3021967058239519
seed_fold5	A	A:esmc_pool_linear	178	48	2	0.20117901645250608	0.5399723795575577	0.3019179431710404
seed_fold5	A	A:esmc_pool_linear	178	49	2	0.20046470232739882	0.5410534467925365	0.30290908057056576
seed_fold5	A	A:esmc_pool_linear	178	50	2	0.20074769608225132	0.5394208949878425	0.30146494381503064
seed_fold5	A	A:esmc_pool_mlp	21	1	5	0.3810120238448967	0.2645022166251473	0.20908849901230359
seed_fold5	A	A:esmc_pool_mlp	21	2	5	0.2157246736933558	0.6148469228110681	0.36175581716937194
seed_fold5	A	A:esmc_pool_mlp	21	3	5	0.14746534912640252	0.641536938344612	0.38885970574126894
seed_fold5	A	A:esmc_pool_mlp	21	4	5	0.13346429213829164	0.6508447699370039	0.40577681364823387
seed_fold5	A	A:esmc_pool_mlp	21	5	5	0.1286947865932649	0.6388615477408626	0.39295118923759353
seed_fold5	A	A:esmc_pool_mlp	21	6	5	0.12040733066099593	0.6898267768452289	0.4421425405064321
seed_fold5	A	A:esmc_pool_mlp	21	7	5	0.11344252512984401	0.6956591683809654	0.4571595246663061
seed_fold5	A	A:esmc_pool_mlp	21	8	5	0.1087403947153968	0.6928421349614629	0.44420326791947995
seed_fold5	A	A:esmc_pool_mlp	21	9	5	0.10434639927923048	0.7309422020382775	0.4939799749961276
seed_fold5	A	A:esmc_pool_mlp	21	10	5	0.10307680822532786	0.7172166322203528	0.469562093526697
seed_fold5	A	A:esmc_pool_mlp	21	11	5	0.0978779862786235	0.7070790578566359	0.4743953468859535
seed_fold5	A	A:esmc_pool_mlp	21	12	5	0.09520489714325106	0.7244436265575562	0.4938953143316306
seed_fold5	A	A:esmc_pool_mlp	21	13	5	0.09305315072462432	0.7014718303930441	0.4655509481878689
seed_fold5	A	A:esmc_pool_mlp	21	14	5	0.09046817746270014	0.7379465798037594	0.5046298751308387
seed_fold5	A	A:esmc_pool_mlp	21	15	4	0.08579810874607452	0.7716009385414911	0.5561682969784523
seed_fold5	A	A:esmc_pool_mlp	21	16	4	0.08476133201661261	0.7374807657177156	0.5036176420407602
seed_fold5	A	A:esmc_pool_mlp	21	17	4	0.08292715403699957	0.7377083127591392	0.5111739291654281
seed_fold5	A	A:esmc_pool_mlp	21	18	3	0.08160109624114951	0.7767771452786626	0.5747690345547439
seed_fold5	A	A:esmc_pool_mlp	21	19	3	0.07866268522896293	0.766106419158007	0.5422977082053224
seed_fold5	A	A:esmc_pool_mlp	21	20	3	0.0783744400340313	0.7606741585578409	0.5299434953793586
seed_fold5	A	A:esmc_pool_mlp	21	21	1	0.0748057184994991	0.788474159220835	0.5695386084936476
seed_fold5	A	A:esmc_pool_mlp	21	22	1	0.07358464119360543	0.7817688735540559	0.5575617776033374
seed_fold5	A	A:esmc_pool_mlp	21	23	1	0.07624149184814173	0.775297328430129	0.5641819066205335
seed_fold5	A	A:esmc_pool_mlp	89	1	5	0.3817599421095595	0.2746995554256805	0.2232630443108045
seed_fold5	A	A:esmc_pool_mlp	89	2	5	0.21788744982295466	0.5969284303215404	0.35465602825401515
seed_fold5	A	A:esmc_pool_mlp	89	3	5	0.14758170550593203	0.6051587809017198	0.36950097768312623
seed_fold5	A	A:esmc_pool_mlp	89	4	5	0.1337635603721123	0.6530777538131145	0.40644495811160636
seed_fold5	A	A:esmc_pool_mlp	89	5	5	0.12784733952378316	0.635337392517978	0.39785689033891014
seed_fold5	A	A:esmc_pool_mlp	89	6	5	0.12059842204838038	0.6456251588698845	0.4076069426047864
seed_fold5	A	A:esmc_pool_mlp	89	7	5	0.11126967493329123	0.7082907950818049	0.47034491492494335
seed_fold5	A	A:esmc_pool_mlp	89	8	5	0.10719285961664986	0.6845422574825165	0.45341288162718385
seed_fold5	A	A:esmc_pool_mlp	89	9	5	0.10495776491348223	0.7016792981279922	0.46740375090963404
seed_fold5	A	A:esmc_pool_mlp	89	10	5	0.10002085334687505	0.7359696525785979	0.5120090832855989
seed_fold5	A	A:esmc_pool_mlp	89	11	5	0.09858515144536067	0.7299512592934534	0.4850319128756719
seed_fold5	A	A:esmc_pool_mlp	89	12	5	0.09294782793108217	0.7545760804343997	0.533751107281718
seed_fold5	A	A:esmc_pool_mlp	89	13	5	0.09149839688576253	0.6524672616608352	0.42775303478938015
seed_fold5	A	A:esmc_pool_mlp	89	14	4	0.09101548030712	0.7318515499289483	0.49971464229828405
seed_fold5	A	A:esmc_pool_mlp	89	15	4	0.08862706763778508	0.741657860977406	0.5079831549362158
seed_fold5	A	A:esmc_pool_mlp	89	16	3	0.0861349146225967	0.7292026541228585	0.4896108730365368
seed_fold5	A	A:esmc_pool_mlp	89	17	3	0.08295568233435678	0.7436722707169343	0.5174504559916439
seed_fold5	A	A:esmc_pool_mlp	89	18	2	0.08316111335722884	0.7508225276182754	0.5202961242178472
seed_fold5	A	A:esmc_pool_mlp	89	19	2	0.07998341991798558	0.7586061220875286	0.5199031448223397
seed_fold5	A	A:esmc_pool_mlp	89	20	2	0.0802103048887038	0.7915790362725192	0.613485657542516
seed_fold5	A	A:esmc_pool_mlp	89	21	2	0.07655975288972548	0.7699964404341797	0.5461373709988495
seed_fold5	A	A:esmc_pool_mlp	89	22	2	0.07491221977671964	0.7710532173200066	0.5662634295321168
seed_fold5	A	A:esmc_pool_mlp	89	23	2	0.07485513951898082	0.7946203223007327	0.6245637116048977
seed_fold5	A	A:esmc_pool_mlp	89	24	2	0.07441229933394936	0.7820789414722458	0.5721810954777258
seed_fold5	A	A:esmc_pool_mlp	89	25	2	0.07217209622402943	0.7876589196379411	0.5984532874711268
seed_fold5	A	A:esmc_pool_mlp	89	26	1	0.06978335299684062	0.8114507901463112	0.6024148569545121
seed_fold5	A	A:esmc_pool_mlp	89	27	1	0.06927645639872827	0.7819690413979735	0.5682076661732677
seed_fold5	A	A:esmc_pool_mlp	178	1	5	0.37880934885716655	0.3296930356698886	0.22975009393742168
seed_fold5	A	A:esmc_pool_mlp	178	2	5	0.21268186308812503	0.5922688206414157	0.3495758013472846
seed_fold5	A	A:esmc_pool_mlp	178	3	5	0.1469163819046979	0.610683064545493	0.3763397943916732
seed_fold5	A	A:esmc_pool_mlp	178	4	5	0.1357899225374044	0.631731195468568	0.3838311027721951
seed_fold5	A	A:esmc_pool_mlp	178	5	5	0.12914917860605518	0.6093337526511677	0.38056319455486814
seed_fold5	A	A:esmc_pool_mlp	178	6	5	0.11894360997085536	0.665890957099988	0.4228564339364172
seed_fold5	A	A:esmc_pool_mlp	178	7	5	0.11111066824654678	0.6731983445083496	0.4324678337228175
seed_fold5	A	A:esmc_pool_mlp	178	8	5	0.10739550257714492	0.6840566520902913	0.4433916863735992
seed_fold5	A	A:esmc_pool_mlp	178	9	5	0.10399298253959852	0.7129025337116135	0.46558493560509817
seed_fold5	A	A:esmc_pool_mlp	178	10	5	0.10158790085868426	0.7386070957917636	0.5044165763330843
seed_fold5	A	A:esmc_pool_mlp	178	11	5	0.09678093427133783	0.7044553181624037	0.4595273279281337
seed_fold5	A	A:esmc_pool_mlp	178	12	5	0.09384945851612997	0.742816829465015	0.5099966212107927
seed_fold5	A	A:esmc_pool_mlp	178	13	5	0.09464643665126676	0.6888250810488035	0.44801272504805273
seed_fold5	A	A:esmc_pool_mlp	178	14	5	0.08884046034502247	0.7200868129347893	0.4946680555016215
seed_fold5	A	A:esmc_pool_mlp	178	15	5	0.0868367140721767	0.7711302317122969	0.5579337816792272
seed_fold5	A	A:esmc_pool_mlp	178	16	5	0.08499749486040616	0.7609382216523932	0.5353950281135139
seed_fold5	A	A:esmc_pool_mlp	178	17	5	0.08326057416842444	0.7687356274508407	0.5479340753349252
seed_fold5	A	A:esmc_pool_mlp	178	18	5	0.0813797200084469	0.7376057610918807	0.5162492828689047
seed_fold5	A	A:esmc_pool_mlp	178	19	5	0.08016393820411369	0.7391732498061303	0.521138397823712
seed_fold5	A	A:esmc_pool_mlp	178	20	5	0.079337887451855	0.7666198744549548	0.5418458295174773
seed_fold5	A	A:esmc_pool_mlp	178	21	4	0.07670321910226682	0.773337992793569	0.577590774831602
seed_fold5	A	A:esmc_pool_mlp	178	22	4	0.07473857361926595	0.760790845301472	0.5548160004382832
seed_fold5	A	A:esmc_pool_mlp	178	23	4	0.07310139037205225	0.7599987377169298	0.5412778443391039
seed_fold5	A	A:esmc_pool_mlp	178	24	3	0.07234281133572747	0.7643194621455215	0.5545991837103855
seed_fold5	A	A:esmc_pool_mlp	178	25	3	0.07222579489787617	0.7897081128676668	0.5831658147734693
seed_fold5	A	A:esmc_pool_mlp	178	26	3	0.07056627068205823	0.7938890919151437	0.5868088507757127
seed_fold5	A	A:esmc_pool_mlp	178	27	3	0.06958121747020014	0.8036275136934278	0.6048798723666283
seed_fold5	A	A:esmc_pool_mlp	178	28	3	0.06863610361133131	0.8186496775931543	0.622700074781131
seed_fold5	A	A:esmc_pool_mlp	178	29	3	0.06669611158457726	0.7993856566753923	0.6003194871699032
seed_fold5	A	A:esmc_pool_mlp	178	30	3	0.06603392201685863	0.7796639638014068	0.5641441794219159
seed_fold5	A	A:esmc_pool_mlp	178	31	3	0.06492646230874989	0.80343907426976	0.6118927164544773
seed_fold5	A	A:esmc_pool_mlp	178	32	3	0.06344770384104599	0.765419176874954	0.5501178018687934
seed_fold5	A	A:esmc_pool_mlp	178	33	3	0.06297358161622038	0.8099344093880566	0.6309891841587568
seed_fold5	A	A:esmc_pool_mlp	178	34	1	0.062066763502089055	0.8118548435819753	0.6224156777499305
seed_fold5	A	A:esmc_pool_mlp	178	35	1	0.06374614215883925	0.8054067119012925	0.602706247580405
seed_fold5	A	A:esmc_pool_mlp	178	36	1	0.060617525064710874	0.7858195117888894	0.587788285284904
seed_fold5	B	B:opt1_blocks0	21	1	5	0.41243515988275814	0.008468541196064081	0.022538901117372962
seed_fold5	B	B:opt1_blocks0	21	2	5	0.33733389070160497	0.24879544844978646	0.1509286485508664
seed_fold5	B	B:opt1_blocks0	21	3	5	0.29736215068714666	0.41600708709245654	0.2372816350991987
seed_fold5	B	B:opt1_blocks0	21	4	5	0.2641863348222673	0.4489415701971258	0.25143929578318114
seed_fold5	B	B:opt1_blocks0	21	5	5	0.2356030880482612	0.4844090580671748	0.263276653248102
seed_fold5	B	B:opt1_blocks0	21	6	5	0.21197644936530774	0.5480873478931524	0.31090910111642395
seed_fold5	B	B:opt1_blocks0	21	7	5	0.19691502356107699	0.5797766754404837	0.3284643352627161
seed_fold5	B	B:opt1_blocks0	21	8	5	0.18461496874406016	0.5655491444764784	0.3213655211931762
seed_fold5	B	B:opt1_blocks0	21	9	5	0.17567335057510616	0.604241587691409	0.34741767567492154
seed_fold5	B	B:opt1_blocks0	21	10	5	0.16759793291053832	0.6145886661237355	0.3540406074166348
seed_fold5	B	B:opt1_blocks0	21	11	5	0.1621926436890945	0.6124964440886994	0.3562603660240463
seed_fold5	B	B:opt1_blocks0	21	12	5	0.15576345664125438	0.6145764708858503	0.356384850314691
seed_fold5	B	B:opt1_blocks0	21	13	5	0.15150579428486163	0.6233927728726145	0.364114026695308
seed_fold5	B	B:opt1_blocks0	21	14	5	0.14773270304712005	0.6330654511720479	0.3696492208492976
seed_fold5	B	B:opt1_blocks0	21	15	5	0.14402294503103835	0.6561188569101839	0.3889989982803419
seed_fold5	B	B:opt1_blocks0	21	16	5	0.1413676538661091	0.6444945487556347	0.381056397917542
seed_fold5	B	B:opt1_blocks0	21	17	5	0.1387102801187618	0.6671339810842244	0.4032619622241514
seed_fold5	B	B:opt1_blocks0	21	18	5	0.1362722670987036	0.6724980703925153	0.40644486971291105
seed_fold5	B	B:opt1_blocks0	21	19	5	0.13377586466736865	0.6764099177752307	0.41023197399976546
seed_fold5	B	B:opt1_blocks0	21	20	5	0.13195839526252423	0.6563915242650098	0.3924758375587919
seed_fold5	B	B:opt1_blocks0	21	21	5	0.13039641071788485	0.6791972224048426	0.4100164066335238
seed_fold5	B	B:opt1_blocks0	21	22	5	0.1289140168260277	0.674003154678711	0.4061056548874591
seed_fold5	B	B:opt1_blocks0	21	23	4	0.12718622480198308	0.6677336067826609	0.4018346780497408
seed_fold5	B	B:opt1_blocks0	21	24	3	0.126813244112699	0.6851270810049379	0.4174139842792044
seed_fold5	B	B:opt1_blocks0	21	25	2	0.12624017706696133	0.6873749644517784	0.4172113591133013
seed_fold5	B	B:opt1_blocks0	21	26	2	0.1250661465762396	0.6712714450642401	0.40425224953957817
seed_fold5	B	B:opt1_blocks0	89	1	5	0.4091336079613968	0.015751956125176898	0.023751587732817468
seed_fold5	B	B:opt1_blocks0	89	2	5	0.33751100464140327	0.2401462481974308	0.14651307428202132
seed_fold5	B	B:opt1_blocks0	89	3	5	0.2983931813145481	0.3668162361018442	0.20016031230321887
seed_fold5	B	B:opt1_blocks0	89	4	5	0.2646590420982127	0.45407909888413356	0.24903917474272297
seed_fold5	B	B:opt1_blocks0	89	5	5	0.23620794302034348	0.5171308375225372	0.2889734552737212
seed_fold5	B	B:opt1_blocks0	89	6	5	0.2122527596704573	0.5383395658771213	0.30096112991274226
seed_fold5	B	B:opt1_blocks0	89	7	5	0.19608825288440762	0.5594915958358252	0.31468651585539653
seed_fold5	B	B:opt1_blocks0	89	8	5	0.1846356852773793	0.589744965570251	0.33457546309640157
seed_fold5	B	B:opt1_blocks0	89	9	5	0.17569661009585916	0.5870350829091636	0.3348311333892021
seed_fold5	B	B:opt1_blocks0	89	10	5	0.16779391137840877	0.6197865682516709	0.36188973453693374
seed_fold5	B	B:opt1_blocks0	89	11	5	0.16148122057465344	0.6137439617404328	0.3539379421556859
seed_fold5	B	B:opt1_blocks0	89	12	5	0.156461297498006	0.6327846121264793	0.3687151110873351
seed_fold5	B	B:opt1_blocks0	89	13	5	0.15148006911707496	0.6030014113566614	0.35025195734854314
seed_fold5	B	B:opt1_blocks0	89	14	5	0.14761492781489127	0.6326086435929971	0.37116659994322443
seed_fold5	B	B:opt1_blocks0	89	15	5	0.14411509336371214	0.652323339022044	0.3875521304882363
seed_fold5	B	B:opt1_blocks0	89	16	5	0.1410291909195071	0.6492207641040753	0.38768996807828715
seed_fold5	B	B:opt1_blocks0	89	17	5	0.1384075590045291	0.6660583886438678	0.39895692506966124
seed_fold5	B	B:opt1_blocks0	89	18	5	0.1362067494861948	0.6601305006504086	0.39358220928972565
seed_fold5	B	B:opt1_blocks0	89	19	5	0.13408960876660792	0.6593670689569746	0.39319361018927074
seed_fold5	B	B:opt1_blocks0	89	20	5	0.13200541115872153	0.6762621545771246	0.40944846868718016
seed_fold5	B	B:opt1_blocks0	89	21	5	0.1302793563029345	0.6740983005678708	0.4072783446877303
seed_fold5	B	B:opt1_blocks0	89	22	5	0.1288456604449311	0.6714840473947603	0.40592439725232926
seed_fold5	B	B:opt1_blocks0	89	23	4	0.12710973734899242	0.6867678468812587	0.42150844493250333
seed_fold5	B	B:opt1_blocks0	89	24	4	0.12597170270193458	0.6884748846123747	0.4238760885348119
seed_fold5	B	B:opt1_blocks0	89	25	4	0.12496545354556142	0.6839480601484158	0.4169422264686711
seed_fold5	B	B:opt1_blocks0	89	26	4	0.12302488692539594	0.6919107427621026	0.42378052814621947
seed_fold5	B	B:opt1_blocks0	89	27	4	0.12250892512909647	0.6748840960303507	0.40838354187583004
seed_fold5	B	B:opt1_blocks0	89	28	4	0.12203583651806407	0.6922417770623601	0.4230683229178769
seed_fold5	B	B:opt1_blocks0	89	29	3	0.12203304545254949	0.687649647529044	0.4226636547516594
seed_fold5	B	B:opt1_blocks0	89	30	1	0.12065791541805478	0.7021087730289673	0.4421267421134896
seed_fold5	B	B:opt1_blocks0	89	31	1	0.12005835175908275	0.6957342780555122	0.4296383888769489
seed_fold5	B	B:opt1_blocks0	89	32	1	0.11869883591047294	0.6976761346085346	0.43679744798256576
seed_fold5	B	B:opt1_blocks0	89	33	1	0.11682130663950588	0.6725029097642198	0.40979978288469016
seed_fold5	B	B:opt1_blocks0	89	34	1	0.11807781031431284	0.681625291513703	0.4188452693570107
seed_fold5	B	B:opt1_blocks0	89	35	1	0.11674493272889101	0.6993376582727681	0.43848094601238985
seed_fold5	B	B:opt1_blocks0	178	1	5	0.4107352989416335	0.012801546101226649	0.027240802154637415
seed_fold5	B	B:opt1_blocks0	178	2	5	0.3383681848765322	0.23294366093257562	0.14351372266755108
seed_fold5	B	B:opt1_blocks0	178	3	5	0.29809268098292635	0.36924865766127496	0.2033930247784003
seed_fold5	B	B:opt1_blocks0	178	4	5	0.2645361917726542	0.44777977502347516	0.25345226430239987
seed_fold5	B	B:opt1_blocks0	178	5	5	0.23596227076569573	0.4938506989408878	0.2710967771274659
seed_fold5	B	B:opt1_blocks0	178	6	5	0.21255057946486272	0.5414381150495343	0.3052773943685422
seed_fold5	B	B:opt1_blocks0	178	7	5	0.19682376029618304	0.5550148908792965	0.31533677901776175
seed_fold5	B	B:opt1_blocks0	178	8	5	0.1842610903088559	0.577521742358397	0.32867760729062134
seed_fold5	B	B:opt1_blocks0	178	9	5	0.17542895201517056	0.5756936986183719	0.3302311724541049
seed_fold5	B	B:opt1_blocks0	178	10	5	0.16752291313134857	0.6106115621347789	0.3519689559378245
seed_fold5	B	B:opt1_blocks0	178	11	5	0.16176660228419731	0.6105072294248269	0.35438090574017617
seed_fold5	B	B:opt1_blocks0	178	12	5	0.15630311039823022	0.6221954395001058	0.35992819862226905
seed_fold5	B	B:opt1_blocks0	178	13	5	0.1512834607858548	0.6263834462869677	0.36570012099044935
seed_fold5	B	B:opt1_blocks0	178	14	5	0.14760228019339217	0.6217961510114607	0.3667479254571331
seed_fold5	B	B:opt1_blocks0	178	15	5	0.14446669380351254	0.6552628234926391	0.3860073281339917
seed_fold5	B	B:opt1_blocks0	178	16	5	0.14169407175223214	0.6446759796653635	0.38127314735839973
seed_fold5	B	B:opt1_blocks0	178	17	5	0.13830323065193323	0.6690384634609753	0.4003978167803445
seed_fold5	B	B:opt1_blocks0	178	18	5	0.13604643173539013	0.6490927008871643	0.38488931179119856
seed_fold5	B	B:opt1_blocks0	178	19	5	0.13415379147445503	0.6661778248102157	0.39890912280423685
seed_fold5	B	B:opt1_blocks0	178	20	5	0.13192778386321263	0.6745104549281511	0.40598858217528405
seed_fold5	B	B:opt1_blocks0	178	21	5	0.13025416857705469	0.6655556727088668	0.4010275108639919
seed_fold5	B	B:opt1_blocks0	178	22	5	0.12861072555746572	0.6846107548267707	0.4168534548230375
seed_fold5	B	B:opt1_blocks0	178	23	5	0.1277069112153321	0.6729216119253467	0.40626690952967975
seed_fold5	B	B:opt1_blocks0	178	24	5	0.12586432544060844	0.6832576194929563	0.41753075366346276
seed_fold5	B	B:opt1_blocks0	178	25	4	0.12479000388218045	0.6777660394879104	0.41344579883789057
seed_fold5	B	B:opt1_blocks0	178	26	4	0.12405518397080076	0.6731047853874488	0.409583114060374
seed_fold5	B	B:opt1_blocks0	178	27	4	0.12246499700969125	0.6808265826039395	0.416547632323786
seed_fold5	B	B:opt1_blocks0	178	28	4	0.12151418924668	0.6960395552289488	0.42835004940249544
seed_fold5	B	B:opt1_blocks0	178	29	4	0.12091551113315108	0.6938397406191279	0.4283828048634907
seed_fold5	B	B:opt1_blocks0	178	30	3	0.11969235939360558	0.6818358165642676	0.413479190363536
seed_fold5	B	B:opt1_blocks0	178	31	3	0.11911827862597678	0.6875860591110552	0.42148747345388266
seed_fold5	B	B:opt1_blocks0	178	32	3	0.1182298261944685	0.6940557386783763	0.4272505172896954
seed_fold5	B	B:opt1_blocks0	178	33	3	0.11766147774039204	0.6877872172269672	0.41834349134275284
seed_fold5	B	B:opt1_blocks0	178	34	2	0.1163301453741189	0.7014963285859463	0.4334641896523374
seed_fold5	B	B:opt1_blocks0	178	35	2	0.11588321609903793	0.6897048560753092	0.4237304423286735
seed_fold5	B	B:opt1_blocks0	178	36	2	0.1159608264840978	0.7060054720865693	0.43854340279177806
seed_fold5	B	B:opt1_blocks0	178	37	2	0.1146648400331658	0.6801549024957536	0.41295351395033775
seed_fold5	B	B:opt1_blocks0	178	38	2	0.11497911093270496	0.7031417401912667	0.43640311446803026
seed_fold5	B	B:opt1_blocks0	178	39	2	0.11430495707159263	0.7052483352571697	0.4350745722920978
seed_fold5	B	B:opt1_blocks0	178	40	2	0.11369959664084117	0.7096753946151004	0.44372888069877403
seed_fold5	B	B:opt1_blocks0	178	41	2	0.11319491235382625	0.7077679057891633	0.4402148016912816
seed_fold5	B	B:opt1_blocks0	178	42	2	0.11366541016134626	0.70812960928543	0.44240274707961713
seed_fold5	B	B:opt1_blocks0	178	43	2	0.11295264298942956	0.695262920887302	0.42639861576433874
seed_fold5	B	B:opt1_blocks0	178	44	2	0.1127137428566125	0.7081394878809426	0.4416148476732511
seed_fold5	B	B:opt1_blocks0	178	45	1	0.1133372378161497	0.7200135221761901	0.4496152890467916
seed_fold5	B	B:opt1_blocks0	178	46	1	0.11393499528293469	0.6788298539062844	0.4165434473636826
seed_fold5	B	B:opt1_blocks0	178	47	1	0.11333748393958527	0.6936942322937902	0.4269172734049432
seed_fold5	B	B:opt1_blocks0	178	48	1	0.11294490157206215	0.7088505873958941	0.4392320075121974
seed_fold5	B	B:opt1_blocks0	178	49	1	0.11277229976693012	0.7246830534449674	0.4588657021731534
seed_fold5	B	B:opt1_blocks1	21	1	5	0.24263202929280153	0.6255615077155128	0.4182693030458052
seed_fold5	B	B:opt1_blocks1	21	2	5	0.13345702689862446	0.7200618839647619	0.5490961548198012
seed_fold5	B	B:opt1_blocks1	21	3	5	0.10792048558183207	0.7038763848885146	0.4785274156225823
seed_fold5	B	B:opt1_blocks1	21	4	5	0.09663861292057106	0.7469417400872187	0.5336574581917731
seed_fold5	B	B:opt1_blocks1	21	5	5	0.08884738038674567	0.7769691585563039	0.5844571094290345
seed_fold5	B	B:opt1_blocks1	21	6	5	0.0727838907664012	0.7956656871032507	0.6107713985971819
seed_fold5	B	B:opt1_blocks1	21	7	5	0.06231984720887664	0.8133985045095466	0.659668282576696
seed_fold5	B	B:opt1_blocks1	21	8	5	0.05394166325183897	0.8051275319246308	0.6402315463867702
seed_fold5	B	B:opt1_blocks1	21	9	5	0.0467156024389568	0.8327150520377261	0.708051133038524
seed_fold5	B	B:opt1_blocks1	21	10	5	0.0429638732926564	0.8204812694247146	0.6615126755522578
seed_fold5	B	B:opt1_blocks1	21	11	5	0.037046427721857754	0.8023385009112957	0.6556300934984921
seed_fold5	B	B:opt1_blocks1	21	12	5	0.03256187553558529	0.8363006459882427	0.7167272551628805
seed_fold5	B	B:opt1_blocks1	21	13	3	0.031878195461470575	0.7820057772944159	0.6404420121726738
seed_fold5	B	B:opt1_blocks1	21	14	3	0.026446843956882463	0.8345044058847488	0.7270874744867774
seed_fold5	B	B:opt1_blocks1	21	15	3	0.02276971494270162	0.8565532551664056	0.7578309480383848
seed_fold5	B	B:opt1_blocks1	21	16	3	0.022042127115894275	0.8173311839795349	0.6918572125027692
seed_fold5	B	B:opt1_blocks1	21	17	3	0.02032387561701075	0.861671494698511	0.7935706770006251
seed_fold5	B	B:opt1_blocks1	21	18	3	0.018374347181584195	0.8324254396700885	0.7241116723045583
seed_fold5	B	B:opt1_blocks1	21	19	3	0.017404033913368908	0.8546327644331148	0.782059794829784
seed_fold5	B	B:opt1_blocks1	21	20	3	0.016125798741382126	0.862061111776217	0.7875950243242675
seed_fold5	B	B:opt1_blocks1	21	21	2	0.01465931792084704	0.8592000824498203	0.7969674316849569
seed_fold5	B	B:opt1_blocks1	21	22	2	0.013318147814202312	0.8459260339944703	0.7657130810001264
seed_fold5	B	B:opt1_blocks1	21	23	1	0.01381668289331467	0.8582830040619639	0.8043475575593196
seed_fold5	B	B:opt1_blocks1	21	24	1	0.011892721184867389	0.8373419457275598	0.7432913534474255
seed_fold5	B	B:opt1_blocks1	21	25	1	0.010461483953360348	0.8305754239681433	0.7347010878551085
seed_fold5	B	B:opt1_blocks1	21	26	1	0.009569062084197189	0.8439543793905308	0.7513063548780806
seed_fold5	B	B:opt1_blocks1	89	1	5	0.23988566036969713	0.5757873448162667	0.44278604775589303
seed_fold5	B	B:opt1_blocks1	89	2	5	0.13685527701292688	0.7284396409760343	0.5592750765215388
seed_fold5	B	B:opt1_blocks1	89	3	5	0.10362183779109976	0.7422819414723383	0.532166787099085
seed_fold5	B	B:opt1_blocks1	89	4	5	0.09792094597681869	0.7668997747031704	0.6237713572778205
seed_fold5	B	B:opt1_blocks1	89	5	5	0.08786418287882315	0.7621665981274925	0.5709669973422564
seed_fold5	B	B:opt1_blocks1	89	6	5	0.07368420279010468	0.792410171324852	0.5908371850217146
seed_fold5	B	B:opt1_blocks1	89	7	5	0.061231071294074256	0.8172459904501022	0.6378220896419021
seed_fold5	B	B:opt1_blocks1	89	8	5	0.053222686995154866	0.83943195511242	0.7154422960092888
seed_fold5	B	B:opt1_blocks1	89	9	5	0.047925805094334514	0.8503745865762575	0.7443370305175572
seed_fold5	B	B:opt1_blocks1	89	10	5	0.0404663527092331	0.8293598823131797	0.7047830700032727
seed_fold5	B	B:opt1_blocks1	89	11	4	0.03624328337183426	0.8403711073971238	0.7222222560711011
seed_fold5	B	B:opt1_blocks1	89	12	4	0.03303429931069761	0.8478923583118986	0.748111443042659
seed_fold5	B	B:opt1_blocks1	89	13	4	0.028532974700038644	0.8189231276810529	0.7008773200261645
seed_fold5	B	B:opt1_blocks1	89	14	3	0.030213498262428265	0.8490006008516177	0.7365116453912721
seed_fold5	B	B:opt1_blocks1	89	15	1	0.02519751465876128	0.8754395346250149	0.8127835144769286
seed_fold5	B	B:opt1_blocks1	89	16	1	0.019124532318403987	0.8592801720398421	0.7715005477847193
seed_fold5	B	B:opt1_blocks1	89	17	1	0.02153656244760662	0.867364433486276	0.7895853716682907
seed_fold5	B	B:opt1_blocks1	89	18	1	0.023104558052721273	0.8520200049946317	0.7451786840352401
seed_fold5	B	B:opt1_blocks1	89	19	1	0.01673969737691888	0.8383593249104734	0.7156475041646643
seed_fold5	B	B:opt1_blocks1	89	20	1	0.015952474658302823	0.8559135839041613	0.7702593197237972
seed_fold5	B	B:opt1_blocks1	178	1	5	0.2470986632481972	0.5685246369402156	0.39191337283623273
seed_fold5	B	B:opt1_blocks1	178	2	5	0.1307680290901697	0.6994706095194322	0.4736047805696863
seed_fold5	B	B:opt1_blocks1	178	3	5	0.10651860915455624	0.7324489537768514	0.505249526778261
seed_fold5	B	B:opt1_blocks1	178	4	5	0.09099786817104102	0.8409590823254286	0.7229622207083727
seed_fold5	B	B:opt1_blocks1	178	5	5	0.08911348090443283	0.8016801510695499	0.6307037292637322
seed_fold5	B	B:opt1_blocks1	178	6	5	0.0705091315421989	0.829192098910822	0.6726370558763749
seed_fold5	B	B:opt1_blocks1	178	7	5	0.06034597734688772	0.8181284121443813	0.6646615689212835
seed_fold5	B	B:opt1_blocks1	178	8	5	0.05473596542559624	0.814086262887012	0.6374541602662624
seed_fold5	B	B:opt1_blocks1	178	9	5	0.04891203606237925	0.8091756628442319	0.6480155860809225
seed_fold5	B	B:opt1_blocks1	178	10	4	0.041849852417614436	0.8568075073901745	0.7591442081909343
seed_fold5	B	B:opt1_blocks1	178	11	4	0.034758749882289754	0.830348407726163	0.702225186169237
seed_fold5	B	B:opt1_blocks1	178	12	4	0.03789988878634931	0.8586828057526955	0.7831320982187295
seed_fold5	B	B:opt1_blocks1	178	13	3	0.026719461723944696	0.8516240169411747	0.7347495234297236
seed_fold5	B	B:opt1_blocks1	178	14	3	0.024300370486897153	0.8413082674666609	0.7325483635756741
seed_fold5	B	B:opt1_blocks1	178	15	3	0.023861215024312894	0.8606234267490546	0.7749464124900921
seed_fold5	B	B:opt1_blocks1	178	16	3	0.021380464140422887	0.8373985995406521	0.7184064565469601
seed_fold5	B	B:opt1_blocks1	178	17	3	0.020396314689984235	0.8555105221104519	0.7688885366180201
seed_fold5	B	B:opt1_blocks1	178	18	2	0.019553913068899753	0.8679487616338153	0.7937350960988636
seed_fold5	B	B:opt1_blocks1	178	19	2	0.01665150248268888	0.8677850159746069	0.7945709899619094
seed_fold5	B	B:opt1_blocks1	178	20	2	0.015268138516115557	0.860525641509019	0.7805963649547799
seed_fold5	B	B:opt1_blocks1	178	21	1	0.01508141571033699	0.8762359682869293	0.8140992045267578
seed_fold5	B	B:opt1_blocks1	178	22	1	0.015938956148050944	0.8712633672266685	0.8115723573488512
seed_fold5	B	B:opt1_blocks1	178	23	1	0.013259568097321072	0.8759496567390386	0.8239065540307636
seed_fold5	B	B:opt1_blocks3	21	1	5	0.27282004530338577	0.6218809343283016	0.4062661147536182
seed_fold5	B	B:opt1_blocks3	21	2	5	0.13711142379867464	0.6633234388066537	0.48544765435583787
seed_fold5	B	B:opt1_blocks3	21	3	5	0.11588835474486119	0.7247355601123366	0.4972735650360395
seed_fold5	B	B:opt1_blocks3	21	4	5	0.10499568209530172	0.7689406209535814	0.5534447176023927
seed_fold5	B	B:opt1_blocks3	21	5	5	0.08886922672386244	0.7901566333728007	0.615209210762582
seed_fold5	B	B:opt1_blocks3	21	6	5	0.07330384153967373	0.7847241840959305	0.5884582765682241
seed_fold5	B	B:opt1_blocks3	21	7	5	0.06516759374109671	0.8071378679976835	0.6303992245247813
seed_fold5	B	B:opt1_blocks3	21	8	5	0.05644350293109177	0.8226272210486621	0.6901678740975072
seed_fold5	B	B:opt1_blocks3	21	9	5	0.04996293875276881	0.8405958814935091	0.7132326099145417
seed_fold5	B	B:opt1_blocks3	21	10	5	0.04764604039101092	0.8198238029453577	0.6745029406960474
seed_fold5	B	B:opt1_blocks3	21	11	5	0.03992722477947529	0.8155333622834098	0.6830640078888199
seed_fold5	B	B:opt1_blocks3	21	12	5	0.033478438760876736	0.8499814510607031	0.739157442677863
seed_fold5	B	B:opt1_blocks3	21	13	4	0.031863204318496034	0.8186426101227531	0.6861260923401337
seed_fold5	B	B:opt1_blocks3	21	14	4	0.027703119680332695	0.8432854474133835	0.7329021931686317
seed_fold5	B	B:opt1_blocks3	21	15	4	0.023375791125110776	0.8600485827836968	0.7755760167876525
seed_fold5	B	B:opt1_blocks3	21	16	4	0.021537366411166294	0.8567775182392432	0.7691940206768088
seed_fold5	B	B:opt1_blocks3	21	17	3	0.01964099521153312	0.8624938932683199	0.7817239018410138
seed_fold5	B	B:opt1_blocks3	21	18	3	0.017925162913318117	0.8546307419571976	0.7639103613424213
seed_fold5	B	B:opt1_blocks3	21	19	3	0.01967211864073486	0.8447125615820926	0.7357551582230433
seed_fold5	B	B:opt1_blocks3	21	20	2	0.018051787429092282	0.8405923508454121	0.7386364164082437
seed_fold5	B	B:opt1_blocks3	21	21	2	0.013793978677594578	0.8006111317628324	0.6752255119846322
seed_fold5	B	B:opt1_blocks3	21	22	1	0.013714490980628095	0.8662377152871095	0.795243459259083
seed_fold5	B	B:opt1_blocks3	21	23	1	0.01273053881416199	0.8357254333937657	0.7459555556633831
seed_fold5	B	B:opt1_blocks3	21	24	1	0.020253511148772604	0.8383843939754273	0.7351748438196458
seed_fold5	B	B:opt1_blocks3	21	25	1	0.013565851617727866	0.8709044987624303	0.7898276670846018
seed_fold5	B	B:opt1_blocks3	21	26	1	0.01123463394595463	0.8795552235756211	0.8281127928106601
seed_fold5	B	B:opt1_blocks3	21	27	1	0.009443173387498487	0.8790765145223509	0.831290304874539
seed_fold5	B	B:opt1_blocks3	21	28	1	0.009611086270186597	0.8661539512256534	0.8003276172151182
seed_fold5	B	B:opt1_blocks3	21	29	1	0.008627825262040834	0.8483879543299405	0.7579037382360754
seed_fold5	B	B:opt1_blocks3	21	30	1	0.008653828220413298	0.8787078682245192	0.8283011704282399
seed_fold5	B	B:opt1_blocks3	21	31	1	0.008633614864562506	0.8590092784295683	0.7988439326516914
seed_fold5	B	B:opt1_blocks3	89	1	5	0.2608091553628858	0.5751618559157142	0.4608918947628993
seed_fold5	B	B:opt1_blocks3	89	2	5	0.1392473125228499	0.6852981005319023	0.522442261963892
seed_fold5	B	B:opt1_blocks3	89	3	5	0.11340590925774567	0.7203214655028801	0.5180994563358982
seed_fold5	B	B:opt1_blocks3	89	4	5	0.09944881603774389	0.7768149190358429	0.6334653457308973
seed_fold5	B	B:opt1_blocks3	89	5	5	0.08749518968483364	0.7284698375557314	0.5390820128652447
seed_fold5	B	B:opt1_blocks3	89	6	5	0.07667016572700518	0.8163359656667619	0.6405508032389057
seed_fold5	B	B:opt1_blocks3	89	7	5	0.0634292073928852	0.8113547905893531	0.6438675128873305
seed_fold5	B	B:opt1_blocks3	89	8	5	0.05661557251610011	0.8315055923727448	0.6945097681808783
seed_fold5	B	B:opt1_blocks3	89	9	5	0.049174470882945576	0.8491744926662669	0.7439950574234006
seed_fold5	B	B:opt1_blocks3	89	10	5	0.03963248955247548	0.8196765690930174	0.6877210163831042
seed_fold5	B	B:opt1_blocks3	89	11	5	0.03806218606428112	0.8244169783758915	0.6924504430676601
seed_fold5	B	B:opt1_blocks3	89	12	4	0.03237553448430117	0.8555390974472753	0.7498511150635053
seed_fold5	B	B:opt1_blocks3	89	13	4	0.03238646662648694	0.7788399629495136	0.6210152330720089
seed_fold5	B	B:opt1_blocks3	89	14	4	0.028107832495529173	0.8571118700963991	0.7570858074716855
seed_fold5	B	B:opt1_blocks3	89	15	3	0.023647163824563177	0.8570918209938064	0.7724783882068694
seed_fold5	B	B:opt1_blocks3	89	16	2	0.019665434644553066	0.8673351775906203	0.7956643989513089
seed_fold5	B	B:opt1_blocks3	89	17	2	0.017828887595015247	0.8659583489711554	0.7794336968841862
seed_fold5	B	B:opt1_blocks3	89	18	2	0.01694563768135214	0.8625680075205698	0.7787503022939231
seed_fold5	B	B:opt1_blocks3	89	19	2	0.018601895033008135	0.8545274208639144	0.734934976780946
seed_fold5	B	B:opt1_blocks3	89	20	2	0.015512867246116755	0.8618174169646473	0.7863711243977762
seed_fold5	B	B:opt1_blocks3	89	21	1	0.013952678341227726	0.8598934850529246	0.7897037329656884
seed_fold5	B	B:opt1_blocks3	178	1	5	0.275251472492254	0.603821847032296	0.4157010516075596
seed_fold5	B	B:opt1_blocks3	178	2	5	0.1386365702143057	0.719115500919394	0.5043135135071481
seed_fold5	B	B:opt1_blocks3	178	3	5	0.11499263548828584	0.7364112603131712	0.5062367831190397
seed_fold5	B	B:opt1_blocks3	178	4	5	0.09807010639108069	0.8418256169917833	0.7327274822412475
seed_fold5	B	B:opt1_blocks3	178	5	5	0.093537015527454	0.7588648657175845	0.571571091126703
seed_fold5	B	B:opt1_blocks3	178	6	5	0.07653657117997664	0.8155754591186369	0.6514074590916751
seed_fold5	B	B:opt1_blocks3	178	7	5	0.06509730371878378	0.8225920916874007	0.6811493385019076
seed_fold5	B	B:opt1_blocks3	178	8	5	0.05823914458207867	0.8193887926638738	0.6600704599282438
seed_fold5	B	B:opt1_blocks3	178	9	5	0.0516676902089368	0.7965403686798203	0.6221846599049894
seed_fold5	B	B:opt1_blocks3	178	10	3	0.04597110209578775	0.8569882752915147	0.7485334807397047
seed_fold5	B	B:opt1_blocks3	178	11	3	0.03544569408642695	0.8243761460099591	0.6902799428452243
seed_fold5	B	B:opt1_blocks3	178	12	3	0.032934463580510775	0.8417102250889809	0.7329083057123104
seed_fold5	B	B:opt1_blocks3	178	13	2	0.03069319682449594	0.8454263204562524	0.7407986050508362
seed_fold5	B	B:opt1_blocks3	178	14	2	0.030803507965317542	0.8732523625465833	0.7849554244274511
seed_fold5	B	B:opt1_blocks3	178	15	2	0.024001094046939484	0.8626481723383399	0.7621031237563456
seed_fold5	B	B:opt1_blocks3	178	16	2	0.022268891934833633	0.8657688839626022	0.7860271480157468
seed_fold5	B	B:opt1_blocks3	178	17	2	0.019543895658633903	0.8011451259374045	0.6711806385067005
seed_fold5	B	B:opt1_blocks3	178	18	2	0.02008182369931069	0.841375480094599	0.7116685783269927
seed_fold5	B	B:opt1_blocks3	178	19	2	0.016361034256609716	0.8293690321398279	0.7325721270383644
seed_fold5	B	B:opt1_blocks3	178	20	1	0.016749464831850625	0.880445796042492	0.8224748041267004
seed_fold5	B	B:opt1_blocks3	178	21	1	0.012583835894741262	0.8816589495399648	0.8209536650509646
seed_fold5	B	B:opt1_blocks3	178	22	1	0.012841680173581772	0.8681387911144346	0.7740858676556693
seed_fold5	B	B:opt1_blocks3	178	23	1	0.012523656689849975	0.8861848705962253	0.8293005757082413
seed_fold5	B	B:opt1_blocks3	178	24	1	0.010133014600814094	0.8938779021978277	0.8420724519309664
seed_fold5	B	B:opt1_blocks3	178	25	1	0.010994625953570383	0.878502775273375	0.8205486449263948
seed_fold5	B	B:opt1_blocks3	178	26	1	0.01371688079415413	0.8727274137142237	0.8039226762951848
seed_fold5	B	B:opt1_blocks3	178	27	1	0.009289810671757605	0.8680241615080041	0.8054924649646984
seed_fold5	B	B:opt1_blocks3	178	28	1	0.008924590233044281	0.8811604636195632	0.8163168466489911
seed_fold5	B	B:opt1_blocks3	178	29	1	0.006997311442401656	0.8962881547753635	0.8601820649445852
seed_fold5	B	B:opt1_blocks3	178	30	1	0.006797272327538456	0.8812828781378991	0.8305184532044022
seed_fold5	B	B:opt1_blocks3	178	31	1	0.007657531919016004	0.877727211922985	0.8234571956815667
seed_fold5	B	B:opt1_blocks3	178	32	1	0.008502103628933706	0.8830020692540755	0.8293617836176727
seed_fold5	B	B:opt1_blocks3	178	33	1	0.007556349461236802	0.8991823468998579	0.8583787128242545
seed_fold5	B	B:opt1_blocks3	178	34	1	0.006160566579562724	0.8740913950189922	0.8116256615124818
seed_fold5	B	B:opt1_blocks3	178	35	1	0.006526309387643096	0.890789458556803	0.8481707364305001
seed_fold5	B	B:opt1_blocks3	178	36	1	0.00535436598053071	0.8938071664067252	0.8534930717823765
seed_fold5	B	B:opt1_blocks3	178	37	1	0.005889620928805733	0.8877901518551078	0.8440759746961556
seed_fold5	B	B:opt1_blocks3	178	38	1	0.00487775986928344	0.8867648531018668	0.8411616909855547
seed_fold5	B	B:opt1_blocks5	21	1	5	0.27895092558158374	0.6006832099644746	0.39159660355540427
seed_fold5	B	B:opt1_blocks5	21	2	5	0.14039522464223342	0.678546054126389	0.5070683520720872
seed_fold5	B	B:opt1_blocks5	21	3	5	0.11736549229201092	0.7127443125957328	0.4856401565476699
seed_fold5	B	B:opt1_blocks5	21	4	5	0.10647482753221935	0.7598929166978062	0.5597232850023358
seed_fold5	B	B:opt1_blocks5	21	5	5	0.09630508142814953	0.7624155057554772	0.5634696134621406
seed_fold5	B	B:opt1_blocks5	21	6	5	0.07802368864894667	0.770332047729808	0.5758946770318962
seed_fold5	B	B:opt1_blocks5	21	7	5	0.06600546514011106	0.7952186618236551	0.620924388346041
seed_fold5	B	B:opt1_blocks5	21	8	5	0.0635929183878728	0.8067493207488123	0.6435026115230761
seed_fold5	B	B:opt1_blocks5	21	9	5	0.05101087516424224	0.842769885416754	0.716718925026673
seed_fold5	B	B:opt1_blocks5	21	10	5	0.04736984352495468	0.8191722844030214	0.6657882733578815
seed_fold5	B	B:opt1_blocks5	21	11	5	0.04000494685412229	0.8091656185121705	0.6521486043330353
seed_fold5	B	B:opt1_blocks5	21	12	4	0.036837757328408834	0.8327327910007769	0.7089926524965244
seed_fold5	B	B:opt1_blocks5	21	13	3	0.033294520142315286	0.8030423723390179	0.6749092264719078
seed_fold5	B	B:opt1_blocks5	21	14	2	0.029087448592693722	0.797777841683036	0.6535911056192362
seed_fold5	B	B:opt1_blocks5	21	15	2	0.02703464418244622	0.8654038470530729	0.7770978822008678
seed_fold5	B	B:opt1_blocks5	21	16	2	0.025584302763334253	0.854253488081962	0.7524375911792118
seed_fold5	B	B:opt1_blocks5	21	17	2	0.023033840991608195	0.8524018061903565	0.7666448490311845
seed_fold5	B	B:opt1_blocks5	21	18	1	0.023134874749866956	0.8724225315600461	0.7894547667281595
seed_fold5	B	B:opt1_blocks5	21	19	1	0.01749931092668847	0.8429313237534295	0.7143732919513279
seed_fold5	B	B:opt1_blocks5	21	20	1	0.018040134663742897	0.8421498181472584	0.7360801705580154
seed_fold5	B	B:opt1_blocks5	89	1	5	0.2776765412269441	0.5655403548007667	0.43976185000300444
seed_fold5	B	B:opt1_blocks5	89	2	5	0.14356930102829848	0.6954270733918613	0.5282149876062796
seed_fold5	B	B:opt1_blocks5	89	3	5	0.11353085617227128	0.6857942513114084	0.4825097860825694
seed_fold5	B	B:opt1_blocks5	89	4	5	0.10353968713013857	0.7688290769773631	0.6401183849500462
seed_fold5	B	B:opt1_blocks5	89	5	5	0.09621137702595449	0.7294214398766521	0.5310310389876045
seed_fold5	B	B:opt1_blocks5	89	6	5	0.07803635145144021	0.7848622519430648	0.599767315786526
seed_fold5	B	B:opt1_blocks5	89	7	5	0.06540149968025946	0.8210230209664721	0.6586421685480668
seed_fold5	B	B:opt1_blocks5	89	8	5	0.06121879303080837	0.812808239602601	0.6721001276832175
seed_fold5	B	B:opt1_blocks5	89	9	5	0.05256839549260136	0.8516762347711285	0.7404137746353465
seed_fold5	B	B:opt1_blocks5	89	10	5	0.044942699166317865	0.8034887891494588	0.654774965282727
seed_fold5	B	B:opt1_blocks5	89	11	5	0.039713822047672195	0.7729190717319213	0.6111049711251255
seed_fold5	B	B:opt1_blocks5	89	12	5	0.038444312214807	0.8378733827324716	0.7230732356881835
seed_fold5	B	B:opt1_blocks5	89	13	4	0.030315232349722006	0.809669729035757	0.6750563754905586
seed_fold5	B	B:opt1_blocks5	89	14	4	0.029691597374439136	0.8497031000794428	0.7399413038394173
seed_fold5	B	B:opt1_blocks5	89	15	2	0.028480839746186315	0.8591480635793295	0.7781149609267188
seed_fold5	B	B:opt1_blocks5	89	16	2	0.02170796075817976	0.8423474733037271	0.7345214225195899
seed_fold5	B	B:opt1_blocks5	89	17	2	0.021570161543928844	0.8677766956046917	0.7928230474094218
seed_fold5	B	B:opt1_blocks5	89	18	2	0.017542685196669464	0.8362880154167258	0.7385570101823371
seed_fold5	B	B:opt1_blocks5	89	19	2	0.020791160344150277	0.830881701147149	0.7073879295315652
seed_fold5	B	B:opt1_blocks5	89	20	1	0.014890549507033746	0.8632597660218951	0.8060808328129477
seed_fold5	B	B:opt1_blocks5	178	1	5	0.27890608370223147	0.6442044584462667	0.4416359483209983
seed_fold5	B	B:opt1_blocks5	178	2	5	0.14277367008913047	0.7094139196798619	0.5091121392664884
seed_fold5	B	B:opt1_blocks5	178	3	5	0.11920703488193055	0.7356907761621251	0.519076156526979
seed_fold5	B	B:opt1_blocks5	178	4	5	0.0993232871651533	0.8321311673508021	0.7215351728493012
seed_fold5	B	B:opt1_blocks5	178	5	5	0.0975012178304557	0.7577168140473273	0.553317322547205
seed_fold5	B	B:opt1_blocks5	178	6	5	0.07883679276899454	0.8101792454933536	0.6356789498518387
seed_fold5	B	B:opt1_blocks5	178	7	5	0.06601391942008529	0.8215557084704598	0.659307974958304
seed_fold5	B	B:opt1_blocks5	178	8	5	0.058307699238994856	0.7924852679434116	0.5978834568484228
seed_fold5	B	B:opt1_blocks5	178	9	5	0.05407002572439508	0.7943368478322336	0.6317349900542606
seed_fold5	B	B:opt1_blocks5	178	10	4	0.042826543714576684	0.8671446437813476	0.7852621682754578
seed_fold5	B	B:opt1_blocks5	178	11	4	0.038350697302309285	0.821640072972766	0.6902149096847359
seed_fold5	B	B:opt1_blocks5	178	12	4	0.03294583933208726	0.8462073151181507	0.7459215784315693
seed_fold5	B	B:opt1_blocks5	178	13	4	0.034647154205015816	0.8379359217382597	0.721594175522422
seed_fold5	B	B:opt1_blocks5	178	14	4	0.028372859296161256	0.8468769388242375	0.736233520498957
seed_fold5	B	B:opt1_blocks5	178	15	4	0.02469449742514735	0.8651576877370968	0.7834860326860968
seed_fold5	B	B:opt1_blocks5	178	16	3	0.023220900770369604	0.8582838150726203	0.7765540063965597
seed_fold5	B	B:opt1_blocks5	178	17	3	0.0210134334686763	0.845931645655143	0.7511206433461552
seed_fold5	B	B:opt1_blocks5	178	18	3	0.0193807611547436	0.8582435168083316	0.7786945440095256
seed_fold5	B	B:opt1_blocks5	178	19	3	0.018090321708552213	0.8428427751953808	0.7461247614282631
seed_fold5	B	B:opt1_blocks5	178	20	3	0.014467415692634357	0.8770005822266835	0.8222033715156313
seed_fold5	B	B:opt1_blocks5	178	21	3	0.014550668986947032	0.8694720571347703	0.8105823929009688
seed_fold5	B	B:opt1_blocks5	178	22	3	0.01420480776853122	0.8582997344647748	0.7778434939607202
seed_fold5	B	B:opt1_blocks5	178	23	3	0.013847324524400318	0.8565187370377667	0.7801939433391422
seed_fold5	B	B:opt1_blocks5	178	24	3	0.012178260958971149	0.8695451940341137	0.813587583935509
seed_fold5	B	B:opt1_blocks5	178	25	3	0.011831891415475809	0.8714098722625697	0.8132549488739632
seed_fold5	B	B:opt1_blocks5	178	26	1	0.008619028604289163	0.8717447031718656	0.8133689189111492
seed_fold5	B	B:opt1_blocks5	178	27	1	0.009871568558063116	0.8628622126107822	0.794101427102958
seed_fold5	B	B:opt1_blocks5	178	28	1	0.007628755098576061	0.8589531758324699	0.7858028571442522
seed_fold5	B	B:opt1_blocks5	178	29	1	0.008213194706725895	0.8849607823838056	0.8440278820780405
seed_fold5	B	B:opt1_blocks5	178	30	1	0.00665238871038602	0.881229810917858	0.8383330282558047
seed_fold5	B	B:opt1_blocks5	178	31	1	0.007202814859221088	0.8786404708934654	0.8323165554352047
seed_fold5	B	B:opt1_blocks5	178	32	1	0.007609596141842829	0.8737291352922664	0.8235454900988903
seed_fold5	B	B:opt1_blocks5	178	33	1	0.0058703918049025595	0.8678769718448468	0.8101006801583419
seed_fold5	B	B:opt1_blocks5	178	34	1	0.005881711633417552	0.8786403343559973	0.8270048460889657
seed_fold5	B	B:opt2_ffnonly_blocks5	21	1	5	0.404399921584249	0.4789683045651604	0.29764954322863757
seed_fold5	B	B:opt2_ffnonly_blocks5	21	2	5	0.23376791882888806	0.5639291034155174	0.37019017031584467
seed_fold5	B	B:opt2_ffnonly_blocks5	21	3	5	0.1598425495201703	0.585448154859593	0.3598188337362904
seed_fold5	B	B:opt2_ffnonly_blocks5	21	4	5	0.15370731091655698	0.6346992702202596	0.3994319650362745
seed_fold5	B	B:opt2_ffnonly_blocks5	21	5	5	0.13317124878653172	0.6282829793412008	0.38893636606129034
seed_fold5	B	B:opt2_ffnonly_blocks5	21	6	5	0.12703417751940166	0.6416268005374823	0.3989912437235968
seed_fold5	B	B:opt2_ffnonly_blocks5	21	7	5	0.11227714453936717	0.6672399712981637	0.4407250521928252
seed_fold5	B	B:opt2_ffnonly_blocks5	21	8	4	0.1229147517390963	0.6819087572769639	0.45365374089357957
seed_fold5	B	B:opt2_ffnonly_blocks5	21	9	4	0.10883407244877848	0.7383346997573521	0.5070087702409884
seed_fold5	B	B:opt2_ffnonly_blocks5	21	10	4	0.10719178212803236	0.6855506861675028	0.4613813299944583
seed_fold5	B	B:opt2_ffnonly_blocks5	21	11	4	0.10737332121263038	0.7481141634964952	0.5078180763717743
seed_fold5	B	B:opt2_ffnonly_blocks5	21	12	4	0.09276156625335427	0.7212792375037252	0.49629682716814993
seed_fold5	B	B:opt2_ffnonly_blocks5	21	13	4	0.09529185603349427	0.7337134365043526	0.48877964892652515
seed_fold5	B	B:opt2_ffnonly_blocks5	21	14	4	0.08779325061939619	0.7585773213108843	0.5413357877871218
seed_fold5	B	B:opt2_ffnonly_blocks5	21	15	4	0.08217198375688055	0.7830183269950689	0.5785697541145978
seed_fold5	B	B:opt2_ffnonly_blocks5	21	16	4	0.07818019045253836	0.7793698511219672	0.5679925949401741
seed_fold5	B	B:opt2_ffnonly_blocks5	21	17	4	0.07505428028181337	0.7153980580000224	0.5164674994386287
seed_fold5	B	B:opt2_ffnonly_blocks5	21	18	3	0.07730782639011403	0.7420996895797592	0.564650564161019
seed_fold5	B	B:opt2_ffnonly_blocks5	21	19	3	0.06867918029707394	0.8211192285144432	0.6334589169044583
seed_fold5	B	B:opt2_ffnonly_blocks5	21	20	3	0.06528519835357234	0.8016263801994438	0.6154191380457225
seed_fold5	B	B:opt2_ffnonly_blocks5	21	21	3	0.06384346913245052	0.8152713879353898	0.644568904654163
seed_fold5	B	B:opt2_ffnonly_blocks5	21	22	3	0.06073173964778091	0.7901314877861592	0.6157565489399229
seed_fold5	B	B:opt2_ffnonly_blocks5	21	23	3	0.05841821771566367	0.8065392081069697	0.6306882574520561
seed_fold5	B	B:opt2_ffnonly_blocks5	21	24	3	0.051815793620840635	0.8457250050110239	0.7080347017483719
seed_fold5	B	B:opt2_ffnonly_blocks5	21	25	3	0.05301224152352068	0.8374991278217953	0.6882458825494079
seed_fold5	B	B:opt2_ffnonly_blocks5	21	26	2	0.049923944653453026	0.8327552618429162	0.6809791369164434
seed_fold5	B	B:opt2_ffnonly_blocks5	21	27	1	0.049794359220008376	0.8712346912855499	0.7534303571281374
seed_fold5	B	B:opt2_ffnonly_blocks5	21	28	1	0.046182459356989024	0.8722967631160793	0.7938007606702217
seed_fold5	B	B:opt2_ffnonly_blocks5	21	29	1	0.0444030802056235	0.7629086543247308	0.55889554464696
seed_fold5	B	B:opt2_ffnonly_blocks5	21	30	1	0.04069493347276127	0.7842369605883293	0.5933267244587762
seed_fold5	B	B:opt2_ffnonly_blocks5	21	31	1	0.042119830562027255	0.8536143638963279	0.7293304763243258
seed_fold5	B	B:opt2_ffnonly_blocks5	21	32	1	0.0396368516230447	0.8266274896360933	0.6645099396728289
seed_fold5	B	B:opt2_ffnonly_blocks5	21	33	1	0.035973757412944465	0.800678180985702	0.6132678953352496
seed_fold5	B	B:opt2_ffnonly_blocks5	89	1	5	0.3812152544259766	0.47502342371638545	0.3325361772218905
seed_fold5	B	B:opt2_ffnonly_blocks5	89	2	5	0.22414782183726656	0.6441360392407467	0.440845011673589
seed_fold5	B	B:opt2_ffnonly_blocks5	89	3	5	0.17022451355430537	0.5649441552177445	0.35676803938360924
seed_fold5	B	B:opt2_ffnonly_blocks5	89	4	5	0.15449519787412488	0.6313495331872934	0.4417449143031019
seed_fold5	B	B:opt2_ffnonly_blocks5	89	5	5	0.13210802998311225	0.6403783603961578	0.42388472954471546
seed_fold5	B	B:opt2_ffnonly_blocks5	89	6	5	0.12364588688651446	0.6514997416240736	0.41430284929447037
seed_fold5	B	B:opt2_ffnonly_blocks5	89	7	5	0.11087064925087971	0.7102802806027554	0.47872922630620895
seed_fold5	B	B:opt2_ffnonly_blocks5	89	8	5	0.10739236497347457	0.6742387654977783	0.4888201527681281
seed_fold5	B	B:opt2_ffnonly_blocks5	89	9	5	0.10290157906371489	0.7589351480392439	0.5933394068451456
seed_fold5	B	B:opt2_ffnonly_blocks5	89	10	5	0.104126282445934	0.661451840086422	0.479048608420649
seed_fold5	B	B:opt2_ffnonly_blocks5	89	11	4	0.09445101332479655	0.7412697502724693	0.5030531255256407
seed_fold5	B	B:opt2_ffnonly_blocks5	89	12	4	0.09268709465016242	0.7887675808867407	0.5657844021527025
seed_fold5	B	B:opt2_ffnonly_blocks5	89	13	4	0.08783942976029323	0.6946492731882423	0.4827068321902517
seed_fold5	B	B:opt2_ffnonly_blocks5	89	14	4	0.07895911575505347	0.7402090079165934	0.5222187608185975
seed_fold5	B	B:opt2_ffnonly_blocks5	89	15	4	0.07671087233237414	0.8144552991937986	0.6329520848504493
seed_fold5	B	B:opt2_ffnonly_blocks5	89	16	4	0.07035793050757075	0.7332026810095476	0.5138824583798286
seed_fold5	B	B:opt2_ffnonly_blocks5	89	17	4	0.07028996661717511	0.7920823106433504	0.5990220557531538
seed_fold5	B	B:opt2_ffnonly_blocks5	89	18	4	0.06491750624555831	0.7383540498094481	0.530160932481173
seed_fold5	B	B:opt2_ffnonly_blocks5	89	19	3	0.0637201714684658	0.7372521119712081	0.5213098542584282
seed_fold5	B	B:opt2_ffnonly_blocks5	89	20	3	0.05728137718013421	0.820392078316503	0.6870503193132137
seed_fold5	B	B:opt2_ffnonly_blocks5	89	21	2	0.05852785318614609	0.7743818218620557	0.5828383409893299
seed_fold5	B	B:opt2_ffnonly_blocks5	89	22	2	0.05599185845844106	0.8068395112234972	0.6227922537134081
seed_fold5	B	B:opt2_ffnonly_blocks5	89	23	1	0.04609244196351275	0.8575906392401372	0.7395818112685277
seed_fold5	B	B:opt2_ffnonly_blocks5	89	24	1	0.046666907103589665	0.8632468892462392	0.7400976955423755
seed_fold5	B	B:opt2_ffnonly_blocks5	89	25	1	0.041519306668890525	0.8663040688347281	0.7507161477112074
seed_fold5	B	B:opt2_ffnonly_blocks5	89	26	1	0.04293540585479412	0.8448861466773782	0.6987474218765755
seed_fold5	B	B:opt2_ffnonly_blocks5	89	27	1	0.036121532934546924	0.8366834940425774	0.6948206821025942
seed_fold5	B	B:opt2_ffnonly_blocks5	89	28	1	0.03325718844237144	0.753866893442444	0.5627933587869947
seed_fold5	B	B:opt2_ffnonly_blocks5	89	29	1	0.03532384081976744	0.8727245128319484	0.7674736316136455
seed_fold5	B	B:opt2_ffnonly_blocks5	89	30	1	0.031237016413260463	0.8523927605469649	0.7176608276561831
seed_fold5	B	B:opt2_ffnonly_blocks5	89	31	1	0.030997968625480626	0.8810539177697546	0.7763279472503664
seed_fold5	B	B:opt2_ffnonly_blocks5	89	32	1	0.030065444902615274	0.8757765741058655	0.7730355878137255
seed_fold5	B	B:opt2_ffnonly_blocks5	89	33	1	0.0279295703214695	0.8806955311603958	0.7637148020822363
seed_fold5	B	B:opt2_ffnonly_blocks5	89	34	1	0.024872283163525907	0.8838804867412633	0.7984401760904257
seed_fold5	B	B:opt2_ffnonly_blocks5	89	35	1	0.023827803098784274	0.8678869451617057	0.7604342721686864
seed_fold5	B	B:opt2_ffnonly_blocks5	89	36	1	0.024529920695956917	0.8861234821433707	0.8002428062239291
seed_fold5	B	B:opt2_ffnonly_blocks5	89	37	1	0.02339488134111553	0.8761986529798822	0.7773914030942436
seed_fold5	B	B:opt2_ffnonly_blocks5	89	38	1	0.020948938531720248	0.8835476729411759	0.7964134602371411
seed_fold5	B	B:opt2_ffnonly_blocks5	89	39	1	0.021303172400936612	0.8854793739094977	0.7909763103982594
seed_fold5	B	B:opt2_ffnonly_blocks5	89	40	1	0.02025184769548361	0.8874956439771249	0.8086588725095902
seed_fold5	B	B:opt2_ffnonly_blocks5	89	41	1	0.020083846215818275	0.8887114667690388	0.828032599944102
seed_fold5	B	B:opt2_ffnonly_blocks5	89	42	1	0.018448669122142696	0.8979807987151913	0.840306816204597
seed_fold5	B	B:opt2_ffnonly_blocks5	89	43	1	0.018480097949929573	0.8757491465380491	0.7809052775508457
seed_fold5	B	B:opt2_ffnonly_blocks5	89	44	1	0.01719475580166448	0.8874041459466288	0.79883176634708
seed_fold5	B	B:opt2_ffnonly_blocks5	89	45	1	0.015961115075963594	0.8707838926516752	0.7662213107467847
seed_fold5	B	B:opt2_ffnonly_blocks5	89	46	1	0.01676983817944214	0.9022713721338813	0.838018616136211
seed_fold5	B	B:opt2_ffnonly_blocks5	89	47	1	0.015631536783680445	0.8877290242634785	0.8091217490293929
seed_fold5	B	B:opt2_ffnonly_blocks5	89	48	1	0.015659586615696334	0.8950817919063946	0.8307353219847581
seed_fold5	B	B:opt2_ffnonly_blocks5	89	49	1	0.014117014796386468	0.8948282399068295	0.8331254519717426
seed_fold5	B	B:opt2_ffnonly_blocks5	89	50	1	0.013285630240740596	0.8941925264343576	0.8541474085774682
seed_fold5	B	B:opt2_ffnonly_blocks5	178	1	5	0.4050657060699467	0.44962383261362726	0.2829928089797087
seed_fold5	B	B:opt2_ffnonly_blocks5	178	2	5	0.20927263915028668	0.6126156584800444	0.380440269904322
seed_fold5	B	B:opt2_ffnonly_blocks5	178	3	5	0.17763273313632416	0.5604029714645733	0.35966561020964544
seed_fold5	B	B:opt2_ffnonly_blocks5	178	4	5	0.13925425710975947	0.6999180395267623	0.4845457699827862
seed_fold5	B	B:opt2_ffnonly_blocks5	178	5	5	0.14023497571881766	0.6481370387704666	0.4136555733300729
seed_fold5	B	B:opt2_ffnonly_blocks5	178	6	5	0.12343950430756974	0.6923383964707459	0.4474203823389389
seed_fold5	B	B:opt2_ffnonly_blocks5	178	7	5	0.11355560451916602	0.7197187250949602	0.48788174616970476
seed_fold5	B	B:opt2_ffnonly_blocks5	178	8	5	0.11102163372505074	0.7351362184359299	0.5060459469552753
seed_fold5	B	B:opt2_ffnonly_blocks5	178	9	5	0.10723031729977128	0.7390438671820824	0.5277396390599357
seed_fold5	B	B:opt2_ffnonly_blocks5	178	10	5	0.10855729267181358	0.7343901844664795	0.5078413340507588
seed_fold5	B	B:opt2_ffnonly_blocks5	178	11	5	0.09689890134120041	0.7278707332860485	0.48902129774217257
seed_fold5	B	B:opt2_ffnonly_blocks5	178	12	5	0.09212625483962014	0.7767534257824742	0.5960376828817298
seed_fold5	B	B:opt2_ffnonly_blocks5	178	13	5	0.08921699562653536	0.7376119302721603	0.5176345558438202
seed_fold5	B	B:opt2_ffnonly_blocks5	178	14	5	0.08797455400857943	0.7435881120975014	0.5250229948968955
seed_fold5	B	B:opt2_ffnonly_blocks5	178	15	5	0.08808544788619148	0.7914181333488088	0.5924969384590375
seed_fold5	B	B:opt2_ffnonly_blocks5	178	16	5	0.07940134856248286	0.7630605673177284	0.5481682457875996
seed_fold5	B	B:opt2_ffnonly_blocks5	178	17	5	0.07425740971401008	0.7837940428283966	0.6149707786515256
seed_fold5	B	B:opt2_ffnonly_blocks5	178	18	5	0.07437698353119168	0.7695471216767829	0.5736335328650515
seed_fold5	B	B:opt2_ffnonly_blocks5	178	19	5	0.06921145678035394	0.783588083610542	0.5994778852080984
seed_fold5	B	B:opt2_ffnonly_blocks5	178	20	5	0.07089267556450421	0.7838339058885139	0.577140462966533
seed_fold5	B	B:opt2_ffnonly_blocks5	178	21	5	0.0631711870004212	0.8041621962257128	0.6219496711997011
seed_fold5	B	B:opt2_ffnonly_blocks5	178	22	5	0.059796849071634336	0.8235291223029868	0.6533158266628484
seed_fold5	B	B:opt2_ffnonly_blocks5	178	23	4	0.05701311580656848	0.7961782530596476	0.6178450534720743
seed_fold5	B	B:opt2_ffnonly_blocks5	178	24	4	0.052096841729721066	0.7830100918462144	0.6121080830536966
seed_fold5	B	B:opt2_ffnonly_blocks5	178	25	2	0.051748889965375015	0.8518236876242211	0.7348840514141992
seed_fold5	B	B:opt2_ffnonly_blocks5	178	26	2	0.048502284134112214	0.8076278444523468	0.6329516146229534
seed_fold5	B	B:opt2_ffnonly_blocks5	178	27	1	0.04832006152840077	0.8638591244030401	0.7507671605027314
seed_fold5	B	B:opt2_ffnonly_blocks5	178	28	1	0.047026812030983335	0.8078576693871328	0.6233238047388315
seed_fold5	B	B:opt2_ffnonly_blocks5	178	29	1	0.04493387086227166	0.8594601787445546	0.7388742358076418
seed_fold5	B	B:opt2_ffnonly_blocks5	178	30	1	0.04378310090255986	0.795953033735122	0.6018183916253416
seed_fold5	B	B:opt2_ffnonly_blocks5	178	31	1	0.04048832440177945	0.8688436681422509	0.7692525669986493
seed_fold5	B	B:opt2_ffnonly_blocks5	178	32	1	0.038889885323371495	0.8632684530661107	0.7866810776858548
seed_fold5	B	B:opt2_ffnonly_blocks5	178	33	1	0.038069740948194326	0.8759309551561777	0.7785399105864241
seed_fold5	B	B:opt2_ffnonly_blocks5	178	34	1	0.03957307563343545	0.8005431914293054	0.6354911266422045
seed_fold5	B	B:opt2_ffnonly_blocks5	178	35	1	0.0344012639561601	0.8515676705012605	0.7287105719777714
seed_fold5	B	B:opt2_ffnonly_blocks5	178	36	1	0.032985463862326606	0.8798488333606792	0.7980101055643316
seed_fold5	B	B:opt2_ffnonly_blocks5	178	37	1	0.030483940179259844	0.8424559567416711	0.7132758185505713
seed_fold5	B	B:opt2_ffnonly_blocks5	178	38	1	0.027867490867064148	0.852604175689653	0.7326018726915116
seed_fold5	B	B:opt2_ffnonly_blocks5	178	39	1	0.028871071303448993	0.8610256604868325	0.7444218421509369
seed_fold5	B	B:opt2_ffnonly_blocks5	178	40	1	0.027832096291464516	0.88416686866421	0.7868781708109965
seed_fold5	B	B:opt2_ffnonly_blocks5	178	41	1	0.02634489118709763	0.8804831442764041	0.8082628440615067
seed_fold5	B	B:opt2_ffnonly_blocks5	178	42	1	0.02393519250379009	0.8766325386035548	0.7841025082152495
seed_fold5	B	B:opt2_ffnonly_blocks5	178	43	1	0.02337063558704232	0.8600558948163051	0.7407936930181432
seed_fold5	B	B:opt2_ffnonly_blocks5	178	44	1	0.021388602908445128	0.8827059796894341	0.8321111790497734
seed_fold5	B	B:opt2_ffnonly_blocks5	178	45	1	0.02220229274012344	0.8697194964231197	0.773037635467399
seed_fold5	B	B:opt3_seqlevel_blocks5	21	1	5	0.39024326098332385	0.4949379482589533	0.3057136259398704
seed_fold5	B	B:opt3_seqlevel_blocks5	21	2	5	0.22741962965639786	0.6037985933870664	0.40674253183685327
seed_fold5	B	B:opt3_seqlevel_blocks5	21	3	5	0.18368925660020322	0.65687525852427	0.42642602609933594
seed_fold5	B	B:opt3_seqlevel_blocks5	21	4	5	0.16002316588570903	0.6383254326235104	0.43203254472725805
seed_fold5	B	B:opt3_seqlevel_blocks5	21	5	5	0.1561324105759842	0.6413311911423332	0.41738154444101205
seed_fold5	B	B:opt3_seqlevel_blocks5	21	6	5	0.1395948756888611	0.6275813039101309	0.39964023780555913
seed_fold5	B	B:opt3_seqlevel_blocks5	21	7	5	0.13072396398699898	0.7039441914898925	0.4796004347106953
seed_fold5	B	B:opt3_seqlevel_blocks5	21	8	5	0.12124989907047708	0.653713609729029	0.44057404146091894
seed_fold5	B	B:opt3_seqlevel_blocks5	21	9	3	0.11718990286761	0.7571712985335385	0.5515332511819236
seed_fold5	B	B:opt3_seqlevel_blocks5	21	10	3	0.11428584934085223	0.7126472171092747	0.4915123431633221
seed_fold5	B	B:opt3_seqlevel_blocks5	21	11	3	0.11530175530330777	0.6389341778123314	0.43365054623523935
seed_fold5	B	B:opt3_seqlevel_blocks5	21	12	3	0.11545487746409507	0.7364779180153397	0.5399235460550629
seed_fold5	B	B:opt3_seqlevel_blocks5	21	13	3	0.10744529003762948	0.6214557442770813	0.41543288086510133
seed_fold5	B	B:opt3_seqlevel_blocks5	21	14	2	0.10738975256714246	0.6863828136444272	0.44634067212710904
seed_fold5	B	B:opt3_seqlevel_blocks5	21	15	1	0.09588338462357035	0.7758134255247641	0.5574324805311305
seed_fold5	B	B:opt3_seqlevel_blocks5	21	16	1	0.0948071782505084	0.7105384765602004	0.4976032368071421
seed_fold5	B	B:opt3_seqlevel_blocks5	21	17	1	0.09487848402616268	0.7356317892172205	0.5076238423146455
seed_fold5	B	B:opt3_seqlevel_blocks5	21	18	1	0.09066683259493338	0.7621059650789906	0.5542196580728642
seed_fold5	B	B:opt3_seqlevel_blocks5	21	19	1	0.09619476400955232	0.7493511424475473	0.5340771982817938
seed_fold5	B	B:opt3_seqlevel_blocks5	21	20	1	0.08543623122061322	0.7678787378076808	0.5855725143167552
seed_fold5	B	B:opt3_seqlevel_blocks5	89	1	5	0.3786816677969	0.49002468007604494	0.3679785592761046
seed_fold5	B	B:opt3_seqlevel_blocks5	89	2	5	0.23472760038427834	0.6273349080212809	0.44708329579095657
seed_fold5	B	B:opt3_seqlevel_blocks5	89	3	5	0.17797008547219897	0.5581549230067351	0.3450725303247163
seed_fold5	B	B:opt3_seqlevel_blocks5	89	4	5	0.1639869982688173	0.6749745639615875	0.4919568618857304
seed_fold5	B	B:opt3_seqlevel_blocks5	89	5	5	0.15624197526242148	0.6089616219259872	0.4004584635846794
seed_fold5	B	B:opt3_seqlevel_blocks5	89	6	5	0.13981059669458876	0.6726179885194156	0.457482373032021
seed_fold5	B	B:opt3_seqlevel_blocks5	89	7	5	0.13021492272227803	0.6981571423085391	0.4640515137348835
seed_fold5	B	B:opt3_seqlevel_blocks5	89	8	5	0.11803117256904279	0.6801530418420187	0.48160534542590483
seed_fold5	B	B:opt3_seqlevel_blocks5	89	9	5	0.11306728161875335	0.7403148072211623	0.546394075673611
seed_fold5	B	B:opt3_seqlevel_blocks5	89	10	5	0.11858905209356423	0.6639572954615331	0.4796010333708224
seed_fold5	B	B:opt3_seqlevel_blocks5	89	11	5	0.10944550910648301	0.7061876866798009	0.4743846993980628
seed_fold5	B	B:opt3_seqlevel_blocks5	89	12	5	0.10402007388806303	0.7530056917501546	0.5447253503720709
seed_fold5	B	B:opt3_seqlevel_blocks5	89	13	5	0.10444610830464988	0.6191065908017883	0.40796999350786634
seed_fold5	B	B:opt3_seqlevel_blocks5	89	14	4	0.09916451048000749	0.7107592552505599	0.49059895413197996
seed_fold5	B	B:opt3_seqlevel_blocks5	89	15	3	0.0984190356578638	0.6858299203112567	0.45872038824062317
seed_fold5	B	B:opt3_seqlevel_blocks5	89	16	3	0.09381915179591944	0.7228554608211327	0.5035318197013224
seed_fold5	B	B:opt3_seqlevel_blocks5	89	17	3	0.09145640604518557	0.73892909143258	0.5243191802502047
seed_fold5	B	B:opt3_seqlevel_blocks5	89	18	2	0.09382123685834198	0.6879104104666203	0.4510559845474649
seed_fold5	B	B:opt3_seqlevel_blocks5	89	19	2	0.09010260108923032	0.7128145875797252	0.4895143142545254
seed_fold5	B	B:opt3_seqlevel_blocks5	89	20	2	0.08638007773790474	0.7490128455448354	0.5817270571275175
seed_fold5	B	B:opt3_seqlevel_blocks5	89	21	2	0.08463201978902904	0.7444902171344032	0.5236434530290106
seed_fold5	B	B:opt3_seqlevel_blocks5	89	22	1	0.08323939521861592	0.685896449026346	0.4620870132140761
seed_fold5	B	B:opt3_seqlevel_blocks5	89	23	1	0.08239241267657901	0.7971618335328515	0.6682351508457104
seed_fold5	B	B:opt3_seqlevel_blocks5	89	24	1	0.08107264724497536	0.7606814927297139	0.5437541216274954
seed_fold5	B	B:opt3_seqlevel_blocks5	89	25	1	0.0768269210964257	0.791845771848171	0.6205841805739012
seed_fold5	B	B:opt3_seqlevel_blocks5	89	26	1	0.07936322760134683	0.6918119650890242	0.4477114600818368
seed_fold5	B	B:opt3_seqlevel_blocks5	89	27	1	0.07979207328850549	0.7348002400894433	0.5293518382848982
seed_fold5	B	B:opt3_seqlevel_blocks5	89	28	1	0.07384814105302663	0.8056439318643754	0.6561870462426314
seed_fold5	B	B:opt3_seqlevel_blocks5	89	29	1	0.07443695079203275	0.7907119708704915	0.6101401012255792
seed_fold5	B	B:opt3_seqlevel_blocks5	89	30	1	0.07164809318487426	0.6504700216187179	0.43158581371601423
seed_fold5	B	B:opt3_seqlevel_blocks5	89	31	1	0.06998970273987355	0.7766357846165938	0.5760853909052054
seed_fold5	B	B:opt3_seqlevel_blocks5	89	32	1	0.07003507849197806	0.7877822868670377	0.6182425903435234
seed_fold5	B	B:opt3_seqlevel_blocks5	89	33	1	0.06861806642154462	0.7634405059996928	0.5506587649054902
seed_fold5	B	B:opt3_seqlevel_blocks5	178	1	5	0.39743525519283196	0.46988917199722835	0.2986470724774725
seed_fold5	B	B:opt3_seqlevel_blocks5	178	2	5	0.22858118242435635	0.6401442540298939	0.4246604596548492
seed_fold5	B	B:opt3_seqlevel_blocks5	178	3	5	0.17723993036200858	0.5826815828282436	0.3858062727131014
seed_fold5	B	B:opt3_seqlevel_blocks5	178	4	5	0.16880346992476816	0.6927271770265194	0.48763619788207324
seed_fold5	B	B:opt3_seqlevel_blocks5	178	5	5	0.1548047866927004	0.6502526808355035	0.4252117643773056
seed_fold5	B	B:opt3_seqlevel_blocks5	178	6	5	0.13431844613959293	0.6804450070708398	0.44806352104788943
seed_fold5	B	B:opt3_seqlevel_blocks5	178	7	5	0.12759414010046638	0.6967042680311012	0.4807694815161613
seed_fold5	B	B:opt3_seqlevel_blocks5	178	8	4	0.12524211599355514	0.6887848787064564	0.45114033819184285
seed_fold5	B	B:opt3_seqlevel_blocks5	178	9	4	0.11950749206769774	0.7638258869164096	0.5661367916609867
seed_fold5	B	B:opt3_seqlevel_blocks5	178	10	4	0.11730573208554802	0.7341781894291582	0.518866493737897
seed_fold5	B	B:opt3_seqlevel_blocks5	178	11	4	0.10559457240134985	0.6699532715459098	0.4745570418028544
seed_fold5	B	B:opt3_seqlevel_blocks5	178	12	4	0.1077274965903286	0.6962196872179729	0.5143075626443901
seed_fold5	B	B:opt3_seqlevel_blocks5	178	13	4	0.10558778058924947	0.6715103202941837	0.4385265434966322
seed_fold5	B	B:opt3_seqlevel_blocks5	178	14	4	0.10033686576654835	0.7021436438499917	0.49141497220307107
seed_fold5	B	B:opt3_seqlevel_blocks5	178	15	2	0.09846211119218462	0.7661917593337139	0.5833024545561396
seed_fold5	B	B:opt3_seqlevel_blocks5	178	16	2	0.09604690376588874	0.754892277316843	0.5303204801822667
seed_fold5	B	B:opt3_seqlevel_blocks5	178	17	2	0.09334379667286777	0.7471120716009798	0.5319545582428413
seed_fold5	B	B:opt3_seqlevel_blocks5	178	18	2	0.09076397921907409	0.6735278400354896	0.44215477421531235
seed_fold5	B	B:opt3_seqlevel_blocks5	178	19	2	0.09139247786021273	0.7752234351167562	0.5721962598530463
seed_fold5	B	B:opt3_seqlevel_blocks5	178	20	2	0.08852287338793595	0.7566865962290984	0.5247262434688629
seed_fold5	B	B:opt3_seqlevel_blocks5	178	21	1	0.08898789731417588	0.7627834791916636	0.5538736994770128
seed_fold5	B	B:opt3_seqlevel_blocks5	178	22	1	0.08349996204385739	0.7203413680368679	0.4858440931161631
seed_fold5	B	B:opt3_seqlevel_blocks5	178	23	1	0.07846190334407394	0.6928285302246261	0.45709691265536156
seed_fold5	B	B:opt3_seqlevel_blocks5	178	24	1	0.08212304906083082	0.7804222578552255	0.5731707509233345
seed_mean	A	A:esmc_pool_linear		1					3	0.4589549120806451	0.0005361101790984796	0.0	0.0	0.0	0.0
seed_mean	A	A:esmc_pool_linear		2					3	0.4064935792306	0.00026010258179021546	0.0	0.0	0.0	0.0
seed_mean	A	A:esmc_pool_linear		3					3	0.3690637646207307	0.00016357806986727085	0.0287342661754808	0.0016686824005105424	0.03748778082568078	0.001598800878120794
seed_mean	A	A:esmc_pool_linear		4					3	0.3443593121180973	0.00016966989832506164	0.16384652167988778	0.0027698919558331756	0.11559537174998115	0.0018812625089494237
seed_mean	A	A:esmc_pool_linear		5					3	0.32473801560980925	0.0002590571638696819	0.246048381539163	0.008236519347742301	0.15149366546256962	0.0045501515877531
seed_mean	A	A:esmc_pool_linear		6					3	0.30836155814395566	0.0001207809836634138	0.29427415004402585	0.010561726072029938	0.17261504926334856	0.0047841469774489625
seed_mean	A	A:esmc_pool_linear		7					3	0.2965145477943512	5.708691776602094e-05	0.34056192756695225	0.008940530060746221	0.19299486070878072	0.005067418358639432
seed_mean	A	A:esmc_pool_linear		8					3	0.2862789166929492	0.00027653068617709375	0.3703923064755242	0.011498282674812713	0.20588936821132972	0.004277557705226256
seed_mean	A	A:esmc_pool_linear		9					3	0.27809933080259486	0.0002877294126301684	0.3918103765540895	0.003586994780546445	0.21416475582673664	0.0025544233582609713
seed_mean	A	A:esmc_pool_linear		10					3	0.2704897896493486	0.00029032950020697624	0.4029088763329128	0.005451560066795654	0.22065958453561133	0.00455746349719468
seed_mean	A	A:esmc_pool_linear		11					3	0.26473955302680025	0.00017725078843930373	0.42787552893001396	0.005692575397318531	0.23381036439986758	0.003426423977049012
seed_mean	A	A:esmc_pool_linear		12					3	0.2585978327714605	0.0004007205230541486	0.43595031582748994	0.009293727513609837	0.23737499135651438	0.006650769429678798
seed_mean	A	A:esmc_pool_linear		13					3	0.2534441862294072	0.00023496186809413396	0.4409257801137558	0.015714077471895883	0.23930954101776228	0.008889441417541699
seed_mean	A	A:esmc_pool_linear		14					3	0.24930893376555022	0.0003592129570182731	0.4544869450177065	0.00157819153578757	0.24830383160600952	0.002990016368612539
seed_mean	A	A:esmc_pool_linear		15					3	0.24509431171168802	0.0006752281881810808	0.46513502935209755	0.004146577065786957	0.25414681199833283	0.0022916952393025047
seed_mean	A	A:esmc_pool_linear		16					3	0.24214146216069196	0.0006455550719761132	0.468802354254039	0.0048207290710206695	0.2559897938527778	0.0019626943891290385
seed_mean	A	A:esmc_pool_linear		17					3	0.23896565496487943	6.994644084979838e-05	0.48002099755024846	0.00037003836315338475	0.2627609077209102	0.0005296383865879882
seed_mean	A	A:esmc_pool_linear		18					3	0.23592093767283884	0.00026732807518242	0.4828703078003324	0.0032048535414867397	0.2641743694950776	0.0022123829397872213
seed_mean	A	A:esmc_pool_linear		19					3	0.23309659218832465	0.0002424898585101318	0.4914946231464909	0.005463309585907391	0.27007784031686727	0.0028819811325739462
seed_mean	A	A:esmc_pool_linear		20					3	0.23019226179205066	0.00026832156738515066	0.49338323393504074	0.005417785569398988	0.27187461994023543	0.004270397028538355
seed_mean	A	A:esmc_pool_linear		21					3	0.22865185079847397	3.96944941443831e-05	0.5036184333237043	0.003451378964867916	0.27866983707984483	0.0011516569672003977
seed_mean	A	A:esmc_pool_linear		22					3	0.22598170967913375	0.00013610668857644636	0.5055478464750881	0.005597041755527504	0.2784525747418623	0.005090831123777132
seed_mean	A	A:esmc_pool_linear		23					3	0.22470357679933586	0.00028423063771051293	0.5095517212043364	0.002915846925161558	0.28156843553642247	0.0010519668715101682
seed_mean	A	A:esmc_pool_linear		24					3	0.22250674059645095	0.0003336573206754672	0.5147425285748882	0.003116032101115679	0.2848708000192484	0.002562157512245362
seed_mean	A	A:esmc_pool_linear		25					3	0.22110774025180358	0.00022559041957380236	0.5170036451136196	0.0033428581021646034	0.2867296536781357	0.002167225727158302
seed_mean	A	A:esmc_pool_linear		26					3	0.21995211536687242	0.0005223354729604281	0.5174963495923531	0.0025546479249635794	0.2864543297682142	0.001425217491144781
seed_mean	A	A:esmc_pool_linear		27					3	0.2182688325411443	0.00048023202771557265	0.520689357627775	0.006249417569783841	0.2888226422692957	0.0036024991934699587
seed_mean	A	A:esmc_pool_linear		28					3	0.21678076374342573	0.00020567953852789283	0.5280289643392474	0.006100120451078694	0.2932993110876058	0.0034537333676066114
seed_mean	A	A:esmc_pool_linear		29					3	0.21560991765176993	0.001043035419590072	0.5282314629033961	0.003238969317509954	0.29279034047501123	0.0014160883152581215
seed_mean	A	A:esmc_pool_linear		30					3	0.21497447370041833	0.00011193162840845759	0.5255109682138319	0.008745732998749159	0.29110021627614774	0.004724431525880941
seed_mean	A	A:esmc_pool_linear		31					3	0.21254730155664703	0.0014470628272847275	0.5236829532442966	0.009672118729327722	0.290630823779866	0.005613372240033924
seed_mean	A	A:esmc_pool_linear		32					3	0.2117455501384705	0.0012518576341651764	0.5267300145166584	0.009467093269917069	0.293038119534693	0.005719194792724032
seed_mean	A	A:esmc_pool_linear		33					3	0.21066887717040084	0.0014752218381494412	0.529554560339962	0.008451374344513908	0.29501652307192966	0.0046458875727954175
seed_mean	A	A:esmc_pool_linear		34					3	0.2099978399690884	0.001489247091287677	0.5301576048054172	0.0050955830448185324	0.2954795568402802	0.002271414210872589
seed_mean	A	A:esmc_pool_linear		35					3	0.20966675573304014	0.0017184109571592968	0.5283401562779422	0.008208022980608336	0.2944504380355762	0.00507310713653778
seed_mean	A	A:esmc_pool_linear		36					3	0.20839770264494972	0.0006888089171625556	0.5323333431140655	0.006386857868322839	0.29686697971270193	0.0031561761219513367
seed_mean	A	A:esmc_pool_linear		37					3	0.20752797840504564	0.0010721481360837482	0.5355221974355948	0.005526235522517631	0.2987816629207643	0.002402983739711715
seed_mean	A	A:esmc_pool_linear		38					3	0.20704314908388566	0.0007796559551393826	0.5359106409085328	0.009914870384916308	0.29804207424071577	0.005729356422893812
seed_mean	A	A:esmc_pool_linear		39					3	0.2060442034168637	0.0014466954779922504	0.5327741009859703	0.003576792132213619	0.29634644720225456	0.0015821462165735232
seed_mean	A	A:esmc_pool_linear		40					3	0.20510217270997	0.0010961469487890546	0.5360025230120493	0.00502739240618594	0.29915859662874184	0.0016446460580009862
seed_mean	A	A:esmc_pool_linear		41					3	0.2041977684591955	0.000995962108205422	0.5349494170339929	0.006682774793417484	0.2980266640752778	0.003860871771544151
seed_mean	A	A:esmc_pool_linear		42					3	0.20477191074795154	0.0015168226453540817	0.5370721193175801	0.006659317450327207	0.29983284876944716	0.0034177863423208235
seed_mean	A	A:esmc_pool_linear		43					3	0.20357423468287195	0.0011892440149811878	0.5377726207766402	0.00504570726463131	0.30030269364106826	0.0030426645016944876
seed_mean	A	A:esmc_pool_linear		44					3	0.20320290665282603	0.0012989613099513796	0.538215419166036	0.0038702618134384063	0.30048835551203645	0.002020531997406275
seed_mean	A	A:esmc_pool_linear		45					3	0.20279367279721203	0.00178498127175742	0.539088803604137	0.004538374638609729	0.30089294115856385	0.0022165910305353255
seed_mean	A	A:esmc_pool_linear		46					3	0.2027099939992624	0.0008559147182695478	0.5392127373650212	0.003695573544470768	0.30125708901374054	0.0017026108060164866
seed_mean	A	A:esmc_pool_linear		47					3	0.20207249512194267	0.0008355501412044614	0.5403016542028841	0.003963305425752351	0.30188423612021614	0.0016287559824330082
seed_mean	A	A:esmc_pool_linear		48					3	0.2012835821018554	0.00029804357877088593	0.5373648102815834	0.0029531535958996135	0.2994244905114152	0.0033835789427641046
seed_mean	A	A:esmc_pool_linear		49					3	0.200603409170013	0.000253500219910001	0.5383545876827799	0.00448151381673501	0.3000663991627656	0.0045024243794498115
seed_mean	A	A:esmc_pool_linear		50					3	0.20064628405793072	0.001502404064596347	0.539349635434801	0.00322871070688221	0.30076698086607634	0.003563107316682282
seed_mean	A	A:esmc_pool_mlp		1					3	0.3805271049372076	0.0015339034831248308	0.2896316025735721	0.035066868208484155	0.22070054575350992	0.010566464657325981
seed_mean	A	A:esmc_pool_mlp		2					3	0.21543132886814517	0.002615161888548572	0.6013480579246747	0.01192025610079774	0.3553292155902239	0.006117849479089716
seed_mean	A	A:esmc_pool_mlp		3					3	0.14732114551234415	0.00035533067039083996	0.6191262612639415	0.0196037818508261	0.37823349260535616	0.009817314179583937
seed_mean	A	A:esmc_pool_mlp		4					3	0.13433925834926944	0.0012651918071962375	0.6452179064062288	0.011733076458659791	0.39868429151067847	0.012867576152164004
seed_mean	A	A:esmc_pool_mlp		5					3	0.1285637682410344	0.0006607348980480802	0.6278442309700029	0.01612709748227476	0.3904570913771239	0.008912540130117072
seed_mean	A	A:esmc_pool_mlp		6					3	0.11998312089341055	0.0009052989551340463	0.6671142976050337	0.022126187638249754	0.42420197234921186	0.01730707184422795
seed_mean	A	A:esmc_pool_mlp		7					3	0.11194095610322734	0.0013028249835945979	0.6923827693237067	0.017774169879333498	0.45332409110468896	0.01922761641629802
seed_mean	A	A:esmc_pool_mlp		8					3	0.10777625230306387	0.000841096894420577	0.6871470148447569	0.0049380915348969795	0.447002611973421	0.0055662675040702245
seed_mean	A	A:esmc_pool_mlp		9					3	0.10443238224410374	0.0004881045583944804	0.7151746779592946	0.014763176010850436	0.47565622050361994	0.01589487358566512
seed_mean	A	A:esmc_pool_mlp		10					3	0.10156185414362906	0.0015281439324581823	0.730597793530238	0.011663217188089537	0.4953292510484601	0.022635621164869984
seed_mean	A	A:esmc_pool_mlp		11					3	0.09774802399844067	0.0009091026061245723	0.7138285451041644	0.014024173313172485	0.47298486256325306	0.012810662077152191
seed_mean	A	A:esmc_pool_mlp		12					3	0.09400072786348773	0.0011361127447210998	0.7406121788189903	0.015186723066984792	0.5125476809413804	0.020049987212759763
seed_mean	A	A:esmc_pool_mlp		13					3	0.09306599475388454	0.001574059185073648	0.6809213910342274	0.02544038474635013	0.4471055693417673	0.018915278557993766
seed_mean	A	A:esmc_pool_mlp		14					3	0.0901080393716142	0.0011313498761961144	0.7299616475558324	0.009078635161103412	0.4996708576435814	0.004981054145786277
seed_mean	A	A:esmc_pool_mlp		15					3	0.08708729681867877	0.0014310296598535079	0.761463010410398	0.0171533771974244	0.5406950778646319	0.02834310604561781
seed_mean	A	A:esmc_pool_mlp		16					3	0.08529791383320516	0.0007344187928414679	0.7425405471643224	0.01646170109135096	0.5095411810636037	0.023459826298260066
seed_mean	A	A:esmc_pool_mlp		17					3	0.08304780351326027	0.00018481606995001993	0.7500387369756379	0.016464279021927406	0.5255194868306657	0.019663647439158185
seed_mean	A	A:esmc_pool_mlp		18					3	0.08204730986894175	0.000970912208694362	0.755068477996273	0.019927880111452637	0.5371048138804986	0.032680871629663794
seed_mean	A	A:esmc_pool_mlp		19					3	0.0796033477836874	0.0008196226231029937	0.7546285970172221	0.013900159427067965	0.5277797502837913	0.012588081233963329
seed_mean	A	A:esmc_pool_mlp		20					3	0.07930754412486336	0.000918308488077463	0.7729576897617717	0.016398286306419232	0.5617583274797839	0.04519075011601351
seed_mean	A	A:esmc_pool_mlp		21					3	0.07602289683049714	0.0010565452927459422	0.7772695308161945	0.009846281851906906	0.5644222514413664	0.01633897136546158
seed_mean	A	A:esmc_pool_mlp		22					3	0.07441181152986366	0.0007215929052372857	0.7712043120585115	0.010489830292075977	0.5595470691912457	0.005976365553691672
seed_mean	A	A:esmc_pool_mlp		23					3	0.07473267391305827	0.0015736288280628046	0.7766387961492639	0.01734973145338175	0.5766744875215117	0.043025368734381224
seed_mean	A	A:esmc_pool_mlp		24					2	0.07337755533483842	0.0014633489971268715	0.7731992018088836	0.012557848262269041	0.5633901395940557	0.01243228903690985
seed_mean	A	A:esmc_pool_mlp		25					2	0.0721989455609528	3.797069641775958e-05	0.788683516252804	0.0014489984287006357	0.590809551122298	0.01080987561171783
seed_mean	A	A:esmc_pool_mlp		26					2	0.07017481183944943	0.0005536064043282488	0.8026699410307274	0.012417995908410327	0.5946118538651124	0.011035112796268273
seed_mean	A	A:esmc_pool_mlp		27					2	0.06942883693446421	0.00021549862027943784	0.7927982775457006	0.015314852630256675	0.586543769269948	0.02593116568039662
seed_mean	A	A:esmc_pool_mlp		28					1	0.06863610361133131	0.0	0.8186496775931543	0.0	0.622700074781131	0.0
seed_mean	A	A:esmc_pool_mlp		29					1	0.06669611158457726	0.0	0.7993856566753923	0.0	0.6003194871699032	0.0
seed_mean	A	A:esmc_pool_mlp		30					1	0.06603392201685863	0.0	0.7796639638014068	0.0	0.5641441794219159	0.0
seed_mean	A	A:esmc_pool_mlp		31					1	0.06492646230874989	0.0	0.80343907426976	0.0	0.6118927164544773	0.0
seed_mean	A	A:esmc_pool_mlp		32					1	0.06344770384104599	0.0	0.765419176874954	0.0	0.5501178018687934	0.0
seed_mean	A	A:esmc_pool_mlp		33					1	0.06297358161622038	0.0	0.8099344093880566	0.0	0.6309891841587568	0.0
seed_mean	A	A:esmc_pool_mlp		34					1	0.062066763502089055	0.0	0.8118548435819753	0.0	0.6224156777499305	0.0
seed_mean	A	A:esmc_pool_mlp		35					1	0.06374614215883925	0.0	0.8054067119012925	0.0	0.602706247580405	0.0
seed_mean	A	A:esmc_pool_mlp		36					1	0.060617525064710874	0.0	0.7858195117888894	0.0	0.587788285284904	0.0
seed_mean	B	B:opt1_blocks0		1					3	0.4107680222619295	0.0016510191955666578	0.012340681140822542	0.003663513428554899	0.024510430334942615	0.0024410755646143327
seed_mean	B	B:opt1_blocks0		2					3	0.33773769340651344	0.0005531563587653078	0.24062845252659762	0.007936887465121372	0.14698514850014627	0.0037299359263033736
seed_mean	B	B:opt1_blocks0		3					3	0.29794933766154036	0.0005302513738779277	0.38402399361852524	0.02772486013999649	0.21361165739360596	0.020562429110497656
seed_mean	B	B:opt1_blocks0		4					3	0.2644605228977114	0.00024527000664425564	0.4502668147015782	0.0033522492483108917	0.251310244942768	0.002209373317253291
seed_mean	B	B:opt1_blocks0		5					3	0.2359244339447668	0.0003041974738170477	0.4984635315101999	0.01684153736794013	0.27444896188309637	0.013172291583580957
seed_mean	B	B:opt1_blocks0		6					3	0.21225992950020925	0.000287132195421825	0.5426216762732693	0.004980504636656982	0.3057158751325694	0.004988459862786956
seed_mean	B	B:opt1_blocks0		7					3	0.19660901224722252	0.00045329348257980935	0.5647610540518685	0.01319514630770089	0.31949587671195817	0.007773715143197644
seed_mean	B	B:opt1_blocks0		8					3	0.18450391477676512	0.0002105471095734606	0.5776052841350422	0.012098126880711602	0.3282061971933997	0.006617575982296642
seed_mean	B	B:opt1_blocks0		9					3	0.1755996375620453	0.00014827480655984723	0.5889901230729815	0.014374008806286894	0.3374933271727429	0.008897158537737065
seed_mean	B	B:opt1_blocks0		10					3	0.1676382524734319	0.0001399259191192666	0.6149955988367285	0.004601019450722784	0.35596643263046435	0.005233265144133455
seed_mean	B	B:opt1_blocks0		11					3	0.1618134888493151	0.00035802161168239623	0.6122492117513197	0.0016324680371163345	0.3548597379733028	0.0012330342195954259
seed_mean	B	B:opt1_blocks0		12					3	0.15617595484583022	0.000365885045085987	0.6231855075041451	0.0091443577056642	0.36167605334143177	0.0063482343820802575
seed_mean	B	B:opt1_blocks0		13					3	0.15142310806259712	0.00012162017715237021	0.6175925435054145	0.012724460102676773	0.36002203501143354	0.00849821963310268
seed_mean	B	B:opt1_blocks0		14					3	0.14764997035180116	7.192714882742196e-05	0.6291567485921685	0.0063785551537876945	0.36918791541655166	0.0022451666041118866
seed_mean	B	B:opt1_blocks0		15					3	0.144201577399421	0.00023417484833443829	0.654568339808289	0.0019907836900750664	0.38751948563419	0.0014961022127557171
seed_mean	B	B:opt1_blocks0		16					3	0.14136363884594946	0.000332458600011258	0.6461304308416911	0.0026778441045362225	0.38333983778474295	0.003768881831277843
seed_mean	B	B:opt1_blocks0		17					3	0.13847368992507472	0.000211429163316019	0.6674102777296892	0.0015091276805197346	0.4008722346913857	0.0021913786736031528
seed_mean	B	B:opt1_blocks0		18					3	0.13617514944009615	0.00011618659568043055	0.6605737573100293	0.01170897893798717	0.3949721302646118	0.010844788129161249
seed_mean	B	B:opt1_blocks0		19					3	0.13400642163614387	0.00020223066504552879	0.6673182705141404	0.008578469342673187	0.40077823566442433	0.008671600054072075
seed_mean	B	B:opt1_blocks0		20					3	0.13196386342815278	3.910146900708818e-05	0.6690547112567619	0.011001560866809389	0.402637629473752	0.008968791159404486
seed_mean	B	B:opt1_blocks0		21					3	0.1303099785326247	7.5904527996596e-05	0.6729503985605266	0.006892838950011265	0.4061074207284154	0.0046074243322870075
seed_mean	B	B:opt1_blocks0		22					3	0.12879013427614153	0.0001590872872413828	0.6766993189667473	0.0069663181381890045	0.40962783565427524	0.006258226015538356
seed_mean	B	B:opt1_blocks0		23					3	0.1273342911221025	0.0003249567402363819	0.6758076885297554	0.009839850235529676	0.40987001083730795	0.010319933629345437
seed_mean	B	B:opt1_blocks0		24					3	0.1262164240850807	0.0005196422597203151	0.6856198617034229	0.002643310130153981	0.41960694215915967	0.0036976501801594683
seed_mean	B	B:opt1_blocks0		25					3	0.12533187816490107	0.0007914864608494814	0.6830296880293681	0.004869847559430834	0.41586646147328765	0.0021006698433849837
seed_mean	B	B:opt1_blocks0		26					3	0.12404873915747876	0.001020645086332493	0.6787623244045972	0.0114237018152246	0.41253863058205725	0.010094044024428856
seed_mean	B	B:opt1_blocks0		27					2	0.12248696106939386	3.1061871116203754e-05	0.6778553393171451	0.004201972553294622	0.412465587099808	0.00577288371796998
seed_mean	B	B:opt1_blocks0		28					2	0.12177501288237204	0.0003688603229831338	0.6941406661456544	0.002685434695037056	0.42570918616018616	0.003734744613646365
seed_mean	B	B:opt1_blocks0		29					2	0.12147427829285029	0.0007902160954553116	0.690744694074086	0.00437705680017431	0.42552322980757507	0.004044049826699694
seed_mean	B	B:opt1_blocks0		30					2	0.12017513740583018	0.0006827512125035525	0.6919722947966175	0.014335144990888837	0.42780296623851277	0.02025687810678477
seed_mean	B	B:opt1_blocks0		31					2	0.11958831519252977	0.0006647320872305155	0.6916601685832837	0.005761660870218275	0.42556293116541577	0.005763567568528148
seed_mean	B	B:opt1_blocks0		32					2	0.11846433105247071	0.00033163995062911823	0.6958659366434554	0.0025600065127950994	0.43202398263613057	0.006750699432446631
seed_mean	B	B:opt1_blocks0		33					2	0.11724139218994896	0.0005940906827935715	0.6801450634955934	0.010807637452648875	0.4140716371137215	0.006041314187176984
seed_mean	B	B:opt1_blocks0		34					2	0.11720397784421588	0.0012357857304531215	0.6915608100498247	0.01405094506299256	0.42615472950467403	0.010337137674451146
seed_mean	B	B:opt1_blocks0		35					2	0.11631407441396446	0.0006093256724303345	0.6945212571740387	0.006811419755651849	0.4311056941705317	0.010430181180672968
seed_mean	B	B:opt1_blocks0		36					1	0.1159608264840978	0.0	0.7060054720865693	0.0	0.43854340279177806	0.0
seed_mean	B	B:opt1_blocks0		37					1	0.1146648400331658	0.0	0.6801549024957536	0.0	0.41295351395033775	0.0
seed_mean	B	B:opt1_blocks0		38					1	0.11497911093270496	0.0	0.7031417401912667	0.0	0.43640311446803026	0.0
seed_mean	B	B:opt1_blocks0		39					1	0.11430495707159263	0.0	0.7052483352571697	0.0	0.4350745722920978	0.0
seed_mean	B	B:opt1_blocks0		40					1	0.11369959664084117	0.0	0.7096753946151004	0.0	0.44372888069877403	0.0
seed_mean	B	B:opt1_blocks0		41					1	0.11319491235382625	0.0	0.7077679057891633	0.0	0.4402148016912816	0.0
seed_mean	B	B:opt1_blocks0		42					1	0.11366541016134626	0.0	0.70812960928543	0.0	0.44240274707961713	0.0
seed_mean	B	B:opt1_blocks0		43					1	0.11295264298942956	0.0	0.695262920887302	0.0	0.42639861576433874	0.0
seed_mean	B	B:opt1_blocks0		44					1	0.1127137428566125	0.0	0.7081394878809426	0.0	0.4416148476732511	0.0
seed_mean	B	B:opt1_blocks0		45					1	0.1133372378161497	0.0	0.7200135221761901	0.0	0.4496152890467916	0.0
seed_mean	B	B:opt1_blocks0		46					1	0.11393499528293469	0.0	0.6788298539062844	0.0	0.4165434473636826	0.0
seed_mean	B	B:opt1_blocks0		47					1	0.11333748393958527	0.0	0.6936942322937902	0.0	0.4269172734049432	0.0
seed_mean	B	B:opt1_blocks0		48					1	0.11294490157206215	0.0	0.7088505873958941	0.0	0.4392320075121974	0.0
seed_mean	B	B:opt1_blocks0		49					1	0.11277229976693012	0.0	0.7246830534449674	0.0	0.4588657021731534	0.0
seed_mean	B	B:opt1_blocks1		1					3	0.24320545097023194	0.003640530448495512	0.5899578298239984	0.03104678954377164	0.41765624121264366	0.025441877819430272
seed_mean	B	B:opt1_blocks1		2					3	0.13369344433390704	0.0030505026997295127	0.7159907114867429	0.014907448805638608	0.5273253373036755	0.0468009217175243
seed_mean	B	B:opt1_blocks1		3					3	0.10602031084249602	0.002192217852551035	0.7262024267125681	0.019950213517702993	0.5053145764999761	0.026819744903676584
seed_mean	B	B:opt1_blocks1		4					3	0.09518580902281026	0.0036831007249632157	0.7849335323719392	0.0495351135269324	0.6267970120593221	0.09468864355353897
seed_mean	B	B:opt1_blocks1		5					3	0.08860834805666722	0.0006580567835036042	0.7802719692511154	0.019962756207260415	0.5953759453450077	0.03132945927532943
seed_mean	B	B:opt1_blocks1		6					3	0.07232574169956825	0.0016363663351766351	0.8057559857796416	0.020361437689145792	0.6247485464984238	0.04265354868647708
seed_mean	B	B:opt1_blocks1		7					3	0.06129896528327954	0.0009886848604811827	0.8162576357013434	0.002515082581260948	0.6540506470466272	0.014274375072436745
seed_mean	B	B:opt1_blocks1		8					3	0.05396677189086336	0.000756951606659912	0.819548583308021	0.017792584715213798	0.6643760008874405	0.04424650654593398
seed_mean	B	B:opt1_blocks1		9					3	0.04785114786522352	0.0011001183763209572	0.8307551004860718	0.020669273976918968	0.7001345832123346	0.04864626383858098
seed_mean	B	B:opt1_blocks1		10					3	0.04176002613983465	0.0012511809766339132	0.8355495530426896	0.018937605682493763	0.708479984582155	0.048920644153536086
seed_mean	B	B:opt1_blocks1		11					3	0.03601615365866059	0.0011606284523340764	0.8243526720115275	0.019712468746868866	0.6933591785796102	0.03416992240199982
seed_mean	B	B:opt1_blocks1		12					3	0.03449868787754407	0.0029549825333436484	0.8476252700176122	0.011193470018188325	0.7493235988080897	0.033219012425382784
seed_mean	B	B:opt1_blocks1		13					3	0.029043543961817974	0.0026169914352128375	0.8175176406388812	0.034830394316568834	0.6920229518761873	0.04777317810629871
seed_mean	B	B:opt1_blocks1		14					3	0.026986904235402624	0.0029933290582169272	0.8416044247343425	0.007252633933597416	0.7320491611512412	0.004731876118908989
seed_mean	B	B:opt1_blocks1		15					3	0.023942814875258598	0.0012159550843187461	0.8642054055134917	0.009939608485691523	0.7818536250018019	0.02811989203494714
seed_mean	B	B:opt1_blocks1		16					3	0.020849041191573714	0.0015296723876400005	0.8380033185200096	0.020981031042442744	0.7272547389448162	0.04055224148863337
seed_mean	B	B:opt1_blocks1		17					3	0.020752250918200533	0.0006801987108138321	0.8615154834317463	0.0059284954552560306	0.784014861762312	0.013250469762469172
seed_mean	B	B:opt1_blocks1		18					3	0.020344272767735073	0.0024621586182683565	0.8507980687661786	0.017793157306797827	0.7543418174795541	0.03570472722342362
seed_mean	B	B:opt1_blocks1		19					3	0.016931744590992222	0.00041138484155998196	0.8535923684393983	0.014740408458325112	0.7640927629854527	0.04241862595097118
seed_mean	B	B:opt1_blocks1		20					3	0.015782137305266838	0.000453493523526583	0.8595001123964657	0.003199501086879989	0.7794835696676149	0.008721261291352542
seed_mean	B	B:opt1_blocks1		21					2	0.014870366815592015	0.00029846820927219466	0.8677180253683747	0.012046190398939652	0.8055333181058573	0.012113992750184944
seed_mean	B	B:opt1_blocks1		22					2	0.014628551981126628	0.0018531913450545844	0.8585947006105694	0.01791620014567063	0.7886427191744888	0.03242740528649122
seed_mean	B	B:opt1_blocks1		23					2	0.013538125495317872	0.0003939396501464334	0.8671163304005012	0.012492209908826978	0.8141270557950416	0.013830299038161801
seed_mean	B	B:opt1_blocks1		24					1	0.011892721184867389	0.0	0.8373419457275598	0.0	0.7432913534474255	0.0
seed_mean	B	B:opt1_blocks1		25					1	0.010461483953360348	0.0	0.8305754239681433	0.0	0.7347010878551085	0.0
seed_mean	B	B:opt1_blocks1		26					1	0.009569062084197189	0.0	0.8439543793905308	0.0	0.7513063548780806	0.0
seed_mean	B	B:opt1_blocks3		1					3	0.2696268910528418	0.007732548516959701	0.6002882124254373	0.02355913839853793	0.42761968704135905	0.029198191097368674
seed_mean	B	B:opt1_blocks3		2					3	0.13833176884527673	0.0011000832088693061	0.6892456800859833	0.028104734244426118	0.5040678099422927	0.018498527663027967
seed_mean	B	B:opt1_blocks3		3					3	0.11476229983029756	0.0012571494682935334	0.7271560953094628	0.008313520147308932	0.5072032681636591	0.010446530865052142
seed_mean	B	B:opt1_blocks3		4					3	0.10083820150804208	0.003665882390029854	0.7958603856604025	0.040001287617807836	0.6398791818581792	0.08981330856024888
seed_mean	B	B:opt1_blocks3		5					3	0.08996714397871669	0.003167014619798721	0.7591637788820389	0.03084448421280724	0.57528743825151	0.03819942397326342
seed_mean	B	B:opt1_blocks3		6					3	0.07550352614888518	0.001906153498737771	0.8055452029604431	0.01803554025999023	0.6268055129662683	0.03365040339434255
seed_mean	B	B:opt1_blocks3		7					3	0.06456470161758857	0.0009839946760832636	0.8136949167581458	0.007988454188849985	0.6518053586380065	0.026289742553778892
seed_mean	B	B:opt1_blocks3		8					3	0.05709940667642351	0.0009907844648114087	0.8245072020284269	0.006273352784550873	0.6815827007355431	0.018756209357736153
seed_mean	B	B:opt1_blocks3		9					3	0.05026836661488373	0.00127436269801462	0.8287702476131987	0.02823954610928647	0.6931374424143106	0.06334275849333607
seed_mean	B	B:opt1_blocks3		10					3	0.044416544013091384	0.0042269063610169385	0.8321628824432966	0.021499546902274146	0.7035858126062854	0.03948289546362051
seed_mean	B	B:opt1_blocks3		11					3	0.03781170164339445	0.0022512410293022327	0.8214421622230867	0.0051172115811125235	0.6885981312672348	0.004914026758121783
seed_mean	B	B:opt1_blocks3		12					3	0.03292947894189623	0.0005514690342972618	0.8490769245323198	0.00695866753451492	0.7406389544845595	0.00856801348637891
seed_mean	B	B:opt1_blocks3		13					3	0.031647622589826306	0.0008669759321260501	0.8143029645095065	0.03350462870321407	0.6826466434876597	0.059967440948336816
seed_mean	B	B:opt1_blocks3		14					3	0.02887148671372647	0.0016853716810085882	0.8578832266854554	0.014998341371322046	0.7583144750225895	0.026048357704162802
seed_mean	B	B:opt1_blocks3		15					3	0.023674682998871144	0.0003135584709871896	0.8599295253719476	0.0027800883198999316	0.7700525095836225	0.0070564422324075286
seed_mean	B	B:opt1_blocks3		16					3	0.021157230996851	0.0013427116836801766	0.8632938599308219	0.00569739859175638	0.7836285225479548	0.013397211821861956
seed_mean	B	B:opt1_blocks3		17					3	0.019004592821727423	0.0010193474215801272	0.8431991227256267	0.03646100105218005	0.7441127457439668	0.06317143705217695
seed_mean	B	B:opt1_blocks3		18					3	0.018317541431326984	0.0016044894393095277	0.8528580765241222	0.010706893187491294	0.7514430806544455	0.03523583741602343
seed_mean	B	B:opt1_blocks3		19					3	0.018211682643450904	0.0016896802157279106	0.8428696715286117	0.012680036025578746	0.7344207540141179	0.0016526465656948057
seed_mean	B	B:opt1_blocks3		20					3	0.016771373169019888	0.001269601868818829	0.8609518546175171	0.019940816737328986	0.7824941149775735	0.04205344474999428
seed_mean	B	B:opt1_blocks3		21					3	0.013443497637854523	0.0007487056365746923	0.8473878554519073	0.04194615918528414	0.7619609700004283	0.07672300386286403
seed_mean	B	B:opt1_blocks3		22					2	0.013278085577104934	0.0006171704403553588	0.867188253200772	0.0013442636090514235	0.7846646634573762	0.014960676496349376
seed_mean	B	B:opt1_blocks3		23					2	0.012627097752005982	0.00014628775300730345	0.8609551519949955	0.035680210220715936	0.7876280656858122	0.05893382885184798
seed_mean	B	B:opt1_blocks3		24					2	0.015193262874793348	0.007156271738036507	0.8661311480866275	0.03923983597589076	0.7886236478753061	0.07558802358813684
seed_mean	B	B:opt1_blocks3		25					2	0.012280238785649124	0.0018181311030866403	0.8747036370179027	0.005372792846219451	0.8051881560054983	0.021723011756613463
seed_mean	B	B:opt1_blocks3		26					2	0.01247575737005438	0.0017552135789408016	0.8761413186449224	0.004827990653646494	0.8160177345529225	0.01710499542578529
seed_mean	B	B:opt1_blocks3		27					2	0.009366492029628047	0.00010844381628156263	0.8735503380151775	0.007815193764512214	0.8183913849196187	0.018241827540213265
seed_mean	B	B:opt1_blocks3		28					2	0.009267838251615439	0.0004854260031210231	0.8736572074226083	0.010611206675693605	0.8083222319320547	0.011306092558639014
seed_mean	B	B:opt1_blocks3		29					2	0.007812568352221244	0.0011529473786852419	0.872338054552652	0.033870556555153475	0.8090429015903302	0.07232169838400045
seed_mean	B	B:opt1_blocks3		30					2	0.007725550273975876	0.001312783261503646	0.8799953731812091	0.0018208069713735037	0.8294098118163211	0.0015678556868324877
seed_mean	B	B:opt1_blocks3		31					2	0.008145573391789255	0.000690194869796471	0.8683682451762766	0.013235577702993724	0.811150564166629	0.017404205195552986
seed_mean	B	B:opt1_blocks3		32					1	0.008502103628933706	0.0	0.8830020692540755	0.0	0.8293617836176727	0.0
seed_mean	B	B:opt1_blocks3		33					1	0.007556349461236802	0.0	0.8991823468998579	0.0	0.8583787128242545	0.0
seed_mean	B	B:opt1_blocks3		34					1	0.006160566579562724	0.0	0.8740913950189922	0.0	0.8116256615124818	0.0
seed_mean	B	B:opt1_blocks3		35					1	0.006526309387643096	0.0	0.890789458556803	0.0	0.8481707364305001	0.0
seed_mean	B	B:opt1_blocks3		36					1	0.00535436598053071	0.0	0.8938071664067252	0.0	0.8534930717823765	0.0
seed_mean	B	B:opt1_blocks3		37					1	0.005889620928805733	0.0	0.8877901518551078	0.0	0.8440759746961556	0.0
seed_mean	B	B:opt1_blocks3		38					1	0.00487775986928344	0.0	0.8867648531018668	0.0	0.8411616909855547	0.0
seed_mean	B	B:opt1_blocks5		1					3	0.27851118350358645	0.0007231690646073085	0.6034760077371694	0.03940634581050201	0.4243314672931356	0.028364705869658835
seed_mean	B	B:opt1_blocks5		2					3	0.14224606525322078	0.001651503973140976	0.6944623490660374	0.01545652938810801	0.5147984929816184	0.011663876393985488
seed_mean	B	B:opt1_blocks5		3					3	0.11670112778207091	0.002895822221329919	0.7114097800230889	0.02497501813683293	0.4957420330524061	0.020268467962753244
seed_mean	B	B:opt1_blocks5		4					3	0.10311260060917042	0.0035948483386282503	0.7869510536753238	0.039381413686310644	0.6404589476005612	0.08090648150388771
seed_mean	B	B:opt1_blocks5		5					3	0.09667255876151992	0.0007191675869676267	0.7498512532264855	0.017848035776348997	0.5492726583323168	0.016593214274015906
seed_mean	B	B:opt1_blocks5		6					3	0.0782989442897938	0.00046583347515571856	0.7884578483887422	0.0201654662170728	0.6037803142234203	0.030093486612441826
seed_mean	B	B:opt1_blocks5		7					3	0.06580696141348526	0.00035116560416038564	0.8125991304201956	0.015054283625291692	0.6462915106174706	0.021971094506060038
seed_mean	B	B:opt1_blocks5		8					3	0.06103980355255867	0.0026471519200660927	0.8040142760982749	0.010433894105049116	0.6378287320182389	0.03743224864908098
seed_mean	B	B:opt1_blocks5		9					3	0.0525497654604129	0.0015296603694923139	0.8295943226733721	0.03085689410546168	0.6962892299054267	0.057147168666223755
seed_mean	B	B:opt1_blocks5		10					3	0.04504636213528307	0.0022734231458521295	0.8299352391112759	0.03316470794033915	0.7019418023053555	0.07236736680115845
seed_mean	B	B:opt1_blocks5		11					3	0.03935648873470126	0.0008831198771047306	0.8012415877389526	0.025308628731102265	0.6511561617142989	0.03956430590178405
seed_mean	B	B:opt1_blocks5		12					3	0.03607596962510103	0.0028272851623393634	0.8389378296171331	0.006800035692929952	0.7259958222054257	0.01863712763926032
seed_mean	B	B:opt1_blocks5		13					3	0.03275230223235104	0.002216277720978926	0.8168826743710116	0.01853132166701448	0.6905199258282962	0.026911190214260007
seed_mean	B	B:opt1_blocks5		14					3	0.029050635087764703	0.0006601393454293407	0.8314526268622388	0.029197434211060354	0.7099219766525368	0.04881917848400062
seed_mean	B	B:opt1_blocks5		15					3	0.02673666045125996	0.0019106786153253105	0.8632365327898329	0.0035428567521334085	0.7795662919378946	0.003432475481847327
seed_mean	B	B:opt1_blocks5		16					3	0.023504388097294538	0.0019536582694080797	0.8516282588194364	0.008286170331000818	0.7545043400317871	0.021092371013196744
seed_mean	B	B:opt1_blocks5		17					3	0.021872478668071113	0.0010435795955949824	0.8553700491500638	0.011220935857826575	0.7701961799289205	0.021076802165482748
seed_mean	B	B:opt1_blocks5		18					3	0.02001944036709334	0.00285027706581984	0.8556513545950345	0.018206188314224447	0.7689021069733407	0.026824695201999708
seed_mean	B	B:opt1_blocks5		19					3	0.018793597659796987	0.0017549974200865202	0.8388852666986532	0.006931432490091812	0.7226286609703854	0.020645795566624933
seed_mean	B	B:opt1_blocks5		20					3	0.015799366621137	0.0019520608652895384	0.8608033887986123	0.017554750953153214	0.7881214582955315	0.04578433996017727
seed_mean	B	B:opt1_blocks5		21					1	0.014550668986947032	0.0	0.8694720571347703	0.0	0.8105823929009688	0.0
seed_mean	B	B:opt1_blocks5		22					1	0.01420480776853122	0.0	0.8582997344647748	0.0	0.7778434939607202	0.0
seed_mean	B	B:opt1_blocks5		23					1	0.013847324524400318	0.0	0.8565187370377667	0.0	0.7801939433391422	0.0
seed_mean	B	B:opt1_blocks5		24					1	0.012178260958971149	0.0	0.8695451940341137	0.0	0.813587583935509	0.0
seed_mean	B	B:opt1_blocks5		25					1	0.011831891415475809	0.0	0.8714098722625697	0.0	0.8132549488739632	0.0
seed_mean	B	B:opt1_blocks5		26					1	0.008619028604289163	0.0	0.8717447031718656	0.0	0.8133689189111492	0.0
seed_mean	B	B:opt1_blocks5		27					1	0.009871568558063116	0.0	0.8628622126107822	0.0	0.794101427102958	0.0
seed_mean	B	B:opt1_blocks5		28					1	0.007628755098576061	0.0	0.8589531758324699	0.0	0.7858028571442522	0.0
seed_mean	B	B:opt1_blocks5		29					1	0.008213194706725895	0.0	0.8849607823838056	0.0	0.8440278820780405	0.0
seed_mean	B	B:opt1_blocks5		30					1	0.00665238871038602	0.0	0.881229810917858	0.0	0.8383330282558047	0.0
seed_mean	B	B:opt1_blocks5		31					1	0.007202814859221088	0.0	0.8786404708934654	0.0	0.8323165554352047	0.0
seed_mean	B	B:opt1_blocks5		32					1	0.007609596141842829	0.0	0.8737291352922664	0.0	0.8235454900988903	0.0
seed_mean	B	B:opt1_blocks5		33					1	0.0058703918049025595	0.0	0.8678769718448468	0.0	0.8101006801583419	0.0
seed_mean	B	B:opt1_blocks5		34					1	0.005881711633417552	0.0	0.8786403343559973	0.0	0.8270048460889657	0.0
seed_mean	B	B:opt2_ffnonly_blocks5		1					3	0.3968936273600574	0.013581949441830419	0.46787185363172434	0.015925866523848645	0.30439284314341225	0.025450744674774397
seed_mean	B	B:opt2_ffnonly_blocks5		2					3	0.22239612660548044	0.01234123206053683	0.6068936003787695	0.040408471887759964	0.39715848396458525	0.038179191490203046
seed_mean	B	B:opt2_ffnonly_blocks5		3					3	0.16923326540359995	0.008936419190387448	0.5702650938473036	0.013343522538939754	0.358750827776515	0.0017188533156034115
seed_mean	B	B:opt2_ffnonly_blocks5		4					3	0.1491522553001471	0.0085809654233754	0.6553222809781051	0.03865735951853292	0.44190754977405416	0.0425571355455289
seed_mean	B	B:opt2_ffnonly_blocks5		5					3	0.13517141816282055	0.004417275166678865	0.6389327928359417	0.010005656806705197	0.4088255563120262	0.01796785534888251
seed_mean	B	B:opt2_ffnonly_blocks5		6					3	0.12470652290449528	0.002018447533859668	0.6618216462107673	0.026885363606379855	0.42023815845233536	0.02475411658402662
seed_mean	B	B:opt2_ffnonly_blocks5		7					3	0.11223446610313763	0.0013429863308551785	0.6990796589986265	0.027974905598685314	0.469112008222913	0.02500613143718003
seed_mean	B	B:opt2_ffnonly_blocks5		8					3	0.11377625014587388	0.008119547798048146	0.6970945804035574	0.03316748199084058	0.4828399468723276	0.026703145150336147
seed_mean	B	B:opt2_ffnonly_blocks5		9					3	0.10632198960408822	0.003068780513985074	0.7454379049928929	0.011694332259615317	0.5426959387153566	0.045066760241410944
seed_mean	B	B:opt2_ffnonly_blocks5		10					3	0.10662511908192664	0.0022692054030714593	0.6937975702401348	0.03716192733035439	0.4827570908219554	0.02345096214483458
seed_mean	B	B:opt2_ffnonly_blocks5		11					3	0.09957441195954246	0.0068640569700898334	0.739084882351671	0.010297055527907335	0.49996416654652925	0.009771692401704977
seed_mean	B	B:opt2_ffnonly_blocks5		12					3	0.09252497191437896	0.000347300999420753	0.7622667480576467	0.036000930498713654	0.5527063040675274	0.05114036626544029
seed_mean	B	B:opt2_ffnonly_blocks5		13					3	0.09078276047344096	0.003965271618215866	0.7219915466549184	0.023759198264236184	0.49637367898686574	0.018661147856523452
seed_mean	B	B:opt2_ffnonly_blocks5		14					3	0.08490897346100972	0.005153525276020028	0.7474581471083264	0.009776584908672342	0.529525847834205	0.010323368803840044
seed_mean	B	B:opt2_ffnonly_blocks5		15					3	0.08232276799181538	0.005688786704694017	0.7962972531792255	0.01627652183347531	0.6013395924746948	0.028248962310080547
seed_mean	B	B:opt2_ffnonly_blocks5		16					3	0.07597982317419733	0.00490683855946709	0.7585443664830812	0.023412581052319414	0.5433477663692008	0.027375253168002187
seed_mean	B	B:opt2_ffnonly_blocks5		17					3	0.07320055220433286	0.0025519369154792136	0.7637581371572565	0.04208558883885977	0.5768201112811027	0.0528717198290212
seed_mean	B	B:opt2_ffnonly_blocks5		18					3	0.07220077205562134	0.006475486901457594	0.7500002870219967	0.017031339145481047	0.5561483431690811	0.02294956573403751
seed_mean	B	B:opt2_ffnonly_blocks5		19					3	0.06720360284863124	0.0030284567355179665	0.7806531413653978	0.0420105192041933	0.584748885456995	0.05750704859707894
seed_mean	B	B:opt2_ffnonly_blocks5		20					3	0.06448641703273693	0.00684071630942075	0.8019507881348202	0.01828124512171003	0.6265366401084896	0.0557919642029542
seed_mean	B	B:opt2_ffnonly_blocks5		21					3	0.06184750310633927	0.002894485707468671	0.7979384686743861	0.02114332617851896	0.616452305614398	0.03123029609014879
seed_mean	B	B:opt2_ffnonly_blocks5		22					3	0.05884014905928544	0.002510592481364853	0.806833373770881	0.016698818104319325	0.6306215431053932	0.01996617552398426
seed_mean	B	B:opt2_ffnonly_blocks5		23					3	0.0538412584952483	0.006747347336221056	0.8201027001355848	0.03287623048804605	0.6627050407308861	0.06688621201967386
seed_mean	B	B:opt2_ffnonly_blocks5		24					3	0.05019318081805046	0.0030570740491275544	0.8306606620344924	0.042186333524484955	0.6867468267814814	0.066597413175776
seed_mean	B	B:opt2_ffnonly_blocks5		25					3	0.048760146052595404	0.006302486059113978	0.8518756280935814	0.014402540749774092	0.7246153605582716	0.032476422467189126
seed_mean	B	B:opt2_ffnonly_blocks5		26					3	0.04712054488078645	0.0036934836074126736	0.8284230843242137	0.01900318638315972	0.6708927244719907	0.03403782969048783
seed_mean	B	B:opt2_ffnonly_blocks5		27					3	0.04474531789431869	0.007504707768804804	0.8572591032437225	0.018196607299391793	0.733006066577821	0.03309631164808345
seed_mean	B	B:opt2_ffnonly_blocks5		28					3	0.0421554866101146	0.007717707922114332	0.8113404419818853	0.05929170082261625	0.6599726413986827	0.11978504853528266
seed_mean	B	B:opt2_ffnonly_blocks5		29					3	0.041553597295887534	0.005401651043349287	0.8316977819670779	0.05994116866596652	0.6884144706894157	0.11307451309871051
seed_mean	B	B:opt2_ffnonly_blocks5		30					3	0.03857168359619387	0.006536987190741416	0.8108609182901388	0.03644155640789328	0.637601981246767	0.0694628769136565
seed_mean	B	B:opt2_ffnonly_blocks5		31					3	0.03786870786309578	0.006005892634838718	0.8678373166027779	0.013747430187453983	0.7583036635244471	0.02533968101272299
seed_mean	B	B:opt2_ffnonly_blocks5		32					3	0.03619739394967716	0.005323541020790036	0.8552241722693564	0.025542923994855617	0.7414088683908031	0.06694500561611487
seed_mean	B	B:opt2_ffnonly_blocks5		33					3	0.03399102289420277	0.005352961069691302	0.8524348891007585	0.04488588778564327	0.7185075360013032	0.09144114192298956
seed_mean	B	B:opt2_ffnonly_blocks5		34					2	0.032222679398480676	0.010395030044289173	0.8422118390852844	0.058928366640831294	0.7169656513663152	0.11522237785273926
seed_mean	B	B:opt2_ffnonly_blocks5		35					2	0.029114533527472185	0.007476565872860971	0.8597273078314831	0.011539469776446628	0.7445724220732289	0.022432043529324947
seed_mean	B	B:opt2_ffnonly_blocks5		36					2	0.02875769227914176	0.005978971911555578	0.8829861577520249	0.004436846703805048	0.7991264558941303	0.0015787577767610442
seed_mean	B	B:opt2_ffnonly_blocks5		37					2	0.026939410760187688	0.005012721576682272	0.8593273048607766	0.0238596893255569	0.7453336108224075	0.04533656461057006
seed_mean	B	B:opt2_ffnonly_blocks5		38					2	0.024408214699392198	0.0048921552723156965	0.8680759243154144	0.021880356740179137	0.7645076664643263	0.04512160627179369
seed_mean	B	B:opt2_ffnonly_blocks5		39					2	0.025087121852192803	0.005351312633300735	0.8732525171981651	0.017291386586359078	0.7676990762745981	0.03291898019221559
seed_mean	B	B:opt2_ffnonly_blocks5		40					2	0.024041971993474062	0.005360045185297904	0.8858312563206674	0.002353799596808474	0.7977685216602934	0.015401281870076956
seed_mean	B	B:opt2_ffnonly_blocks5		41					2	0.023214368701457953	0.004427227356505565	0.8845973055227214	0.005818302632331807	0.8181477220028044	0.013979328446985797
seed_mean	B	B:opt2_ffnonly_blocks5		42					2	0.021191930812966393	0.0038795578883014208	0.8873066686593731	0.015095499491472443	0.8122046622099233	0.03974244731116487
seed_mean	B	B:opt2_ffnonly_blocks5		43					2	0.02092536676848595	0.0034581323268504595	0.8679025206771771	0.011096804711312696	0.7608494852844945	0.028363173427211348
seed_mean	B	B:opt2_ffnonly_blocks5		44					2	0.019291679355054804	0.002965497728464179	0.8850550628180314	0.003322105219604164	0.8154714726984267	0.02353209839598024
seed_mean	B	B:opt2_ffnonly_blocks5		45					2	0.019081703908043517	0.004413179048917444	0.8702516945373975	0.000752641791080963	0.7696294731070918	0.004819869432715892
seed_mean	B	B:opt2_ffnonly_blocks5		46					1	0.01676983817944214	0.0	0.9022713721338813	0.0	0.838018616136211	0.0
seed_mean	B	B:opt2_ffnonly_blocks5		47					1	0.015631536783680445	0.0	0.8877290242634785	0.0	0.8091217490293929	0.0
seed_mean	B	B:opt2_ffnonly_blocks5		48					1	0.015659586615696334	0.0	0.8950817919063946	0.0	0.8307353219847581	0.0
seed_mean	B	B:opt2_ffnonly_blocks5		49					1	0.014117014796386468	0.0	0.8948282399068295	0.0	0.8331254519717426	0.0
seed_mean	B	B:opt2_ffnonly_blocks5		50					1	0.013285630240740596	0.0	0.8941925264343576	0.0	0.8541474085774682	0.0
seed_mean	B	B:opt3_seqlevel_blocks5		1					3	0.3887867279910186	0.009461256593205254	0.4849506001107422	0.013272905246147283	0.32411308589781584	0.0381525734451197
seed_mean	B	B:opt3_seqlevel_blocks5		2					3	0.23024280415501086	0.003927129883480672	0.6237592518127472	0.018434770133693424	0.4261620957608863	0.020212260940982968
seed_mean	B	B:opt3_seqlevel_blocks5		3					3	0.17963309081147028	0.0035316628237276613	0.5992372547864161	0.05140032944119749	0.38576827637905114	0.040676761197012905
seed_mean	B	B:opt3_seqlevel_blocks5		4					3	0.16427121135976483	0.004397046459315502	0.6686757245372057	0.027742458111948025	0.4705418681650206	0.03341994955238231
seed_mean	B	B:opt3_seqlevel_blocks5		5					3	0.15572639084370202	0.0008000104771102067	0.6335151646346079	0.021726840295919293	0.414350590800999	0.012651936018194553
seed_mean	B	B:opt3_seqlevel_blocks5		6					3	0.13790797284101425	0.003110491977684648	0.6602147665001287	0.028531083318210623	0.4350620439618232	0.03103557566251518
seed_mean	B	B:opt3_seqlevel_blocks5		7					3	0.12951100893658113	0.0016794553740567542	0.699601867276511	0.003830084280678448	0.47480714332058005	0.009332970772850155
seed_mean	B	B:opt3_seqlevel_blocks5		8					3	0.121507729211025	0.0036123792095945173	0.6742171767591681	0.018273597008611083	0.45777324169288885	0.021304659887156335
seed_mean	B	B:opt3_seqlevel_blocks5		9					3	0.11658822551802035	0.0032619916280441394	0.7537706642237035	0.012118826361945632	0.554688039505507	0.010242471657979316
seed_mean	B	B:opt3_seqlevel_blocks5		10					3	0.11672687783998816	0.00220922897431186	0.7035942339999887	0.035975142317798754	0.49665995675734714	0.02013249956524573
seed_mean	B	B:opt3_seqlevel_blocks5		11					3	0.11011394560371356	0.004887990945791371	0.6716917120126807	0.033660440359405276	0.4608640958120522	0.023567782795658996
seed_mean	B	B:opt3_seqlevel_blocks5		12					3	0.10906748264749556	0.0058339827888553245	0.7285677656611558	0.029207712344208724	0.5329854863571747	0.01635276603025181
seed_mean	B	B:opt3_seqlevel_blocks5		13					3	0.10582639297717629	0.001513761761511277	0.6373575517910178	0.029600478506871333	0.42064313928986663	0.015930655399060502
seed_mean	B	B:opt3_seqlevel_blocks5		14					3	0.10229704293789943	0.004449199113920232	0.6997619042483262	0.01236152251916833	0.47611819948738665	0.02579132263266368
seed_mean	B	B:opt3_seqlevel_blocks5		15					3	0.09758817715787292	0.001476550732001645	0.7426117017232449	0.049409231326869536	0.5331517744426311	0.06574448515258145
seed_mean	B	B:opt3_seqlevel_blocks5		16					3	0.09489107793743885	0.0011162432880092925	0.7294287382327255	0.022895870639425445	0.5104851788969104	0.01743176429951758
seed_mean	B	B:opt3_seqlevel_blocks5		17					3	0.09322622891473868	0.0017140656522682343	0.7405576507502601	0.005910869224667011	0.5212991936025638	0.012443318444393647
seed_mean	B	B:opt3_seqlevel_blocks5		18					3	0.09175068289078314	0.0017938100975509364	0.7078480718603668	0.047535816133146336	0.48247680561188044	0.06229033268311515
seed_mean	B	B:opt3_seqlevel_blocks5		19					3	0.09256328098633178	0.0032104045277868303	0.7457963883813429	0.031355912840778426	0.5319292574631219	0.041382801612621416
seed_mean	B	B:opt3_seqlevel_blocks5		20					3	0.08677972744881797	0.0015816541612654951	0.7578593931938715	0.009487468696062103	0.5640086049710452	0.03407381442016238
seed_mean	B	B:opt3_seqlevel_blocks5		21					2	0.08680995855160245	0.003080070536049405	0.7536368481630333	0.012935289650711359	0.5387585762530117	0.021376012260322902
seed_mean	B	B:opt3_seqlevel_blocks5		22					2	0.08336967863123665	0.000184248569080488	0.703118908531607	0.024356235809761484	0.47396555316511957	0.01679879229995638
seed_mean	B	B:opt3_seqlevel_blocks5		23					2	0.08042715801032647	0.002779289802531351	0.7449951818787388	0.07377478627283905	0.562666031750536	0.14929727999217612
seed_mean	B	B:opt3_seqlevel_blocks5		24					2	0.08159784815290308	0.0007427462469620582	0.7705518752924696	0.013958828886060155	0.5584624362754149	0.020800698054738685
seed_mean	B	B:opt3_seqlevel_blocks5		25					1	0.0768269210964257	0.0	0.791845771848171	0.0	0.6205841805739012	0.0
seed_mean	B	B:opt3_seqlevel_blocks5		26					1	0.07936322760134683	0.0	0.6918119650890242	0.0	0.4477114600818368	0.0
seed_mean	B	B:opt3_seqlevel_blocks5		27					1	0.07979207328850549	0.0	0.7348002400894433	0.0	0.5293518382848982	0.0
seed_mean	B	B:opt3_seqlevel_blocks5		28					1	0.07384814105302663	0.0	0.8056439318643754	0.0	0.6561870462426314	0.0
seed_mean	B	B:opt3_seqlevel_blocks5		29					1	0.07443695079203275	0.0	0.7907119708704915	0.0	0.6101401012255792	0.0
seed_mean	B	B:opt3_seqlevel_blocks5		30					1	0.07164809318487426	0.0	0.6504700216187179	0.0	0.43158581371601423	0.0
seed_mean	B	B:opt3_seqlevel_blocks5		31					1	0.06998970273987355	0.0	0.7766357846165938	0.0	0.5760853909052054	0.0
seed_mean	B	B:opt3_seqlevel_blocks5		32					1	0.07003507849197806	0.0	0.7877822868670377	0.0	0.6182425903435234	0.0
seed_mean	B	B:opt3_seqlevel_blocks5		33					1	0.06861806642154462	0.0	0.7634405059996928	0.0	0.5506587649054902	0.0
