# Supplementary material for: Family-Specialized Transformer for L-cystathionine gamma-lyase Engineering and Its Structural Interpretation
Source: Comput Struct Biotechnol J. 2026 Jun 5;35(1):0073. doi: 10.34133/csbj.0073 (PMC13237489; doi:10.34133/csbj.0073)
Supplement: Supplementary 1 — Figs. S1 to 15 Tables S1 to S8 [file csbj.0073.f1.zip › Fig_S9_data.xlsx]

## Sheet: summary
model	score_column	spearman_rho	kendall_tau	n_samples	n_scored
EnzFormer_seed21_seqsim0.8	enzformer_rank_score	0.527273	0.377778	10	10
ESM2	esm2_wt_marginals_score	0.369697	0.244444	10	10
PSSM_WTdelta	pssm_wt_delta_logodds	0.272727	0.2	10	10
CataPro	catapro_log10_kcat	0.369697	0.111111	10	10
UniKP	unikp_log10_kcat	-0.478788	-0.288889	10	10
DLKcat	dlkcat_log10_kcat	-0.030303	0.0222222	10	10

## Sheet: predictions
variant_label	substrate_name	smiles	gold_kcat	gold_log10_kcat	enzformer_prob_high	enzformer_prob_low	enzformer_prob_no_activity	enzformer_rank_score	esm2_wt_marginals_score	pssm_wt_delta_logodds	catapro_log10_kcat	unikp_log10_kcat	dlkcat_log10_kcat
WT	O-acetyl-L-serine	N[C@H](C(O)=O)COC(C)=O	0.0097	-2.01323	0.127583	0.871736	0.000681257	0.127583	0	0	0.595233	-0.444307	-0.0811836
variant (E48A)	O-acetyl-L-serine	N[C@H](C(O)=O)COC(C)=O	0.0142	-1.84771	0.127952	0.871375	0.00067383	0.127952	-6.45399	-5.06754	0.432418	-0.409881	-0.127203
variant (E48D)	O-acetyl-L-serine	N[C@H](C(O)=O)COC(C)=O	0.0053	-2.27572	0.128376	0.870936	0.000687949	0.128376	-2.73798	-1.12444	0.606359	-0.55532	-0.101385
variant (E48Q)	O-acetyl-L-serine	N[C@H](C(O)=O)COC(C)=O	0.0124	-1.90658	0.128134	0.871189	0.000677087	0.128134	-7.22826	-7.39032	0.45137	-0.301472	-0.125692
variant (E333A)	O-acetyl-L-serine	N[C@H](C(O)=O)COC(C)=O	0.0058	-2.23657	0.122456	0.876333	0.00121071	0.122456	-10.6647	-7.32545	0.354943	-0.388482	-0.0893222
variant (E333D)	O-acetyl-L-serine	N[C@H](C(O)=O)COC(C)=O	0.0045	-2.34679	0.123915	0.874866	0.00121894	0.123915	-9.61909	-7.3657	0.392584	-0.262318	-0.0991961
variant (E333Q)	O-acetyl-L-serine	N[C@H](C(O)=O)COC(C)=O	0.0102	-1.9914	0.125951	0.871829	0.00222039	0.125951	-11.7765	-8.28382	0.490391	-0.423103	-0.0805035
variant (E48A; E333A)	O-acetyl-L-serine	N[C@H](C(O)=O)COC(C)=O	0.0047	-2.3279	0.122441	0.876788	0.000770183	0.122441	-17.1187	-12.393	0.203935	-0.249924	-0.13537
variant (E48D; E333D)	O-acetyl-L-serine	N[C@H](C(O)=O)COC(C)=O	0.0035	-2.45593	0.125186	0.873548	0.00126595	0.125186	-12.3571	-8.49014	0.404678	-0.191835	-0.119358
variant (E48Q; E333Q)	O-acetyl-L-serine	N[C@H](C(O)=O)COC(C)=O	0.0092	-2.03621	0.124541	0.8744	0.0010588	0.124541	-19.0048	-15.6741	0.345479	-0.208195	-0.124997
